# Supplementary material for: Identification of new potential molecular actors related to fiber quality in flax through Omics
Source: Front Plant Sci. 2023 Jul 17;14:1204016. doi: 10.3389/fpls.2023.1204016 (PMC10390313; doi:10.3389/fpls.2023.1204016)
Supplement: Supplementary file 1 [file DataSheet_1.zip]

Archive with 6 entries (5 files):
- Supplementary materials/
- Supplementary materials/Supplementary Figure1.jpg
- Supplementary materials/Supplementary Table1.xls
- Supplementary materials/Supplementary Table2.xlsx
- Supplementary materials/Supplementary Table3.xlsx
- Supplementary materials/Supplementary Table4.xlsx
