# Supplementary material for: Identification of new potential molecular actors related to fiber quality in flax through Omics
Source: Front Plant Sci. 2023 Jul 17;14:1204016. doi: 10.3389/fpls.2023.1204016 (PMC10390313; doi:10.3389/fpls.2023.1204016)
Supplement: Supplementary file 1 [file DataSheet_1.zip › Supplementary materials/Supplementary Table1.xls]

## Sheet: GenesDiff
Supplementary Table1 – 1041 differential expressed genes (DEG) selected according to transcriptome compassion of 7 flax varieties. The bold font highlights FeatureID's from the cell wall organization category according to MapMan.
	Delta (Log2 Ratio)
		-6	-3	-1	non diff		1	3	6
					0
	P-Value
	0	1e-08	0.05	1
FeatureID	belinka_R1_S37	belinka_R2_S38	adelie_R2_S39	adelie_R1_S37	adelie_R3_S44	adelie_vs_belinka	bonferroni	adelie_vs_belinka	drakkar_R3_S42	drakkar_R1_S38	adelie_R2_S39	adelie_R1_S37	adelie_R3_S44	adelie_vs_drakkar	bonferroni	adelie_vs_drakkar	hermes_R2_S38	hermes_R1_S37	adelie_R2_S39	adelie_R1_S37	adelie_R3_S44	adelie_vs_hermes	bonferroni	adelie_vs_hermes	oliver_R2_S43	oliver_R3_S44	oliver_R1_S39	adelie_R2_S39	adelie_R1_S37	adelie_R3_S44	adelie_vs_oliver	bonferroni	adelie_vs_oliver	violin_R1_S37	violin_R2_S39	adelie_R2_S39	adelie_R1_S37	adelie_R3_S44	adelie_vs_violin	bonferroni	adelie_vs_violin	drakkar_R3_S42	drakkar_R1_S38	belinka_R1_S37	belinka_R2_S38	belinka_vs_drakkar	bonferroni	belinka_vs_drakkar	hermes_R2_S38
Lus10000779	9.599	9.019	9.393	9.593	9.716	-0.258333	1	c	6.778	6.488	9.393	9.593	9.716	-2.93433	0.000224499	b	9.272	9.856	9.393	9.593	9.716	-0.00333333	1	c	7.1	6.996	6.889	9.393	9.593	9.716	-2.57233	1.5229e-07	b	7.133	6.844	9.393	9.593	9.716	-2.57883	7.68077e-05	b	6.778	6.488	9.599	9.019	-2.676	0.171647	c	9.272
Lus10000803	9.738	10.405	11.805	11.529	11.357	-1.49217	1	c	11.332	11.47	11.805	11.529	11.357	-0.162667	1	c	11.236	11.063	11.805	11.529	11.357	-0.414167	1	c	12.154	12.127	12.262	11.805	11.529	11.357	0.617333	1	c	12.354	12.456	11.805	11.529	11.357	0.841333	1	c	11.332	11.47	9.738	10.405	1.3295	1	c	11.236
Lus10001010	9.34	9.27	9.138	9.146	9.162	0.156333	1	c	8.879	6.204	9.138	9.146	9.162	-1.60717	1	c	7.389	7.306	9.138	9.146	9.162	-1.80117	0.00184349	b	9.713	9.609	9.624	9.138	9.146	9.162	0.5	1	c	9.437	9.673	9.138	9.146	9.162	0.406333	1	c	8.879	6.204	9.34	9.27	-1.7635	1	c	7.389
Lus10001467	5.955	6.168	6.595	6.307	5.598	-0.105167	1	c	5.961	6.646	6.595	6.307	5.598	0.136833	1	c	5.68	5.568	6.595	6.307	5.598	-0.542667	1	c	8.97	8.934	8.906	6.595	6.307	5.598	2.77	9.20131e-07	a	8.214	10.284	6.595	6.307	5.598	3.08233	0.000134358	a	5.961	6.646	5.955	6.168	0.242	1	c	5.68
Lus10002633	9.923	9.91	10.377	10.356	10.236	-0.4065	1	c	10.766	10.392	10.377	10.356	10.236	0.256	1	c	11.066	10.792	10.377	10.356	10.236	0.606	1	c	11.503	11.652	11.516	10.377	10.356	10.236	1.234	0.0122454	a	11.508	11.554	10.377	10.356	10.236	1.208	0.135419	c	10.766	10.392	9.923	9.91	0.6625	1	c	11.066
Lus10002739	10.617	10.811	10.963	10.893	10.906	-0.206667	1	c	11.894	12.148	10.963	10.893	10.906	1.10033	0.577348	c	11.917	11.306	10.963	10.893	10.906	0.690833	1	c	9.936	10.036	10.198	10.963	10.893	10.906	-0.864	0.250789	c	10.548	10.256	10.963	10.893	10.906	-0.518667	1	c	11.894	12.148	10.617	10.811	1.307	1	c	11.917
Lus10002807	8.987	8.724	5.598	5.495	5.563	3.3035	3.54888e-10	a	5.811	5.822	5.598	5.495	5.563	0.2645	1	c	5.681	5.599	5.598	5.495	5.563	0.088	1	c	7.863	7.033	8.065	5.598	5.495	5.563	2.10167	0.00387108	a	5.709	6.153	5.598	5.495	5.563	0.379	1	c	5.811	5.822	8.987	8.724	-3.039	0.00368782	b	5.681
Lus10002912	7.86	7.826	7.607	8.001	7.278	0.214333	1	c	8.153	7.736	7.607	8.001	7.278	0.315833	1	c	7.851	8.901	7.607	8.001	7.278	0.747333	1	c	9.328	9.001	9.616	7.607	8.001	7.278	1.68633	0.112842	c	9.846	9.811	7.607	8.001	7.278	2.19983	0.0131594	a	8.153	7.736	7.86	7.826	0.1015	1	c	7.851
Lus10002984	12.38	11.435	12.662	12.977	11.262	-0.392833	1	c	12.636	13.246	12.662	12.977	11.262	0.640667	1	c	12.617	12.213	12.662	12.977	11.262	0.114667	1	c	10.875	10.593	10.491	12.662	12.977	11.262	-1.64733	1	c	11.983	12.829	12.662	12.977	11.262	0.105667	1	c	12.636	13.246	12.38	11.435	1.0335	1	c	12.617
Lus10002986	13.266	12.46	13.305	13.541	11.424	0.106333	1	c	13.328	14.127	13.305	13.541	11.424	0.970833	1	c	13.543	13.439	13.305	13.541	11.424	0.734333	1	c	11.462	11.167	11.452	13.305	13.541	11.424	-1.39633	1	c	12.998	13.346	13.305	13.541	11.424	0.415333	1	c	13.328	14.127	13.266	12.46	0.8645	1	c	13.543
Lus10003915	6.312	6.789	6.855	6.869	6.578	-0.216833	1	c	7.789	7.174	6.855	6.869	6.578	0.714167	1	c	7.419	7.194	6.855	6.869	6.578	0.539167	1	c	9.05	8.919	9.037	6.855	6.869	6.578	2.23467	6.41466e-06	a	9.212	8.976	6.855	6.869	6.578	2.32667	0.000536604	a	7.789	7.174	6.312	6.789	0.931	1	c	7.419
Lus10004327	12.374	12.231	12.599	12.167	12.046	0.0318333	1	c	12.276	12.163	12.599	12.167	12.046	-0.0511667	1	c	12.302	12.094	12.599	12.167	12.046	-0.0726667	1	c	10.484	10.826	10.72	12.599	12.167	12.046	-1.594	0.0454325	b	11.293	11.532	12.599	12.167	12.046	-0.858167	1	c	12.276	12.163	12.374	12.231	-0.083	1	c	12.302
Lus10004340	12.857	12.744	12.468	12.649	12.648	0.212167	1	c	13.455	13.737	12.468	12.649	12.648	1.00767	1	c	12.488	13.283	12.468	12.649	12.648	0.297167	1	c	10.581	10.137	10.634	12.468	12.649	12.648	-2.13767	0.000126898	b	10.095	10.214	12.468	12.649	12.648	-2.43383	7.43503e-05	b	13.455	13.737	12.857	12.744	0.7955	1	c	12.488
Lus10005304	5.892	6.741	5.963	5.901	6.656	0.143167	1	c	7.205	7.413	5.963	5.901	6.656	1.13567	1	c	6.747	7.598	5.963	5.901	6.656	0.999167	1	c	5.591	5.705	5.614	5.963	5.901	6.656	-0.536667	1	c	5.799	5.953	5.963	5.901	6.656	-0.297333	1	c	7.205	7.413	5.892	6.741	0.9925	1	c	6.747
Lus10005611	10.299	10.246	9.103	8.682	9.145	1.29583	0.796456	c	9.633	9.455	9.103	8.682	9.145	0.567333	1	c	9.309	9.635	9.103	8.682	9.145	0.495333	1	c	8.881	8.807	8.93	9.103	8.682	9.145	-0.104	1	c	8.937	8.884	9.103	8.682	9.145	-0.0661667	1	c	9.633	9.455	10.299	10.246	-0.7285	1	c	9.309
Lus10006456	7.4	8.331	8.617	7.72	7.642	-0.1275	1	c	9.069	8.933	8.617	7.72	7.642	1.008	1	c	9.278	8.889	8.617	7.72	7.642	1.0905	1	c	8.971	9.119	9.044	8.617	7.72	7.642	1.05167	1	c	8.749	9.477	8.617	7.72	7.642	1.12	1	c	9.069	8.933	7.4	8.331	1.1355	1	c	9.278
Lus10006461	8.263	8.097	8.795	8.595	9.282	-0.710667	1	c	8.743	8.448	8.795	8.595	9.282	-0.295167	1	c	9.029	9.096	8.795	8.595	9.282	0.171833	1	c	7.191	7.447	6.763	8.795	8.595	9.282	-1.757	0.0716145	c	7.206	7.012	8.795	8.595	9.282	-1.78167	0.26582	c	8.743	8.448	8.263	8.097	0.4155	1	c	9.029
Lus10006691	12.684	11.971	8.157	7.935	8.34	4.1835	0	a	8.873	9.164	8.157	7.935	8.34	0.8745	1	c	8.015	9.183	8.157	7.935	8.34	0.455	1	c	10.926	12.486	10.948	8.157	7.935	8.34	3.30933	2.71873e-09	a	10.881	10.387	8.157	7.935	8.34	2.49	0.000705137	a	8.873	9.164	12.684	11.971	-3.309	0.0181045	b	8.015
Lus10007645	11.262	11.839	10.597	9.912	9.754	1.46283	1	c	11.04	11.083	10.597	9.912	9.754	0.973833	1	c	10.808	10.135	10.597	9.912	9.754	0.383833	1	c	10.261	9.927	10.217	10.597	9.912	9.754	0.0473333	1	c	10.281	10.543	10.597	9.912	9.754	0.324333	1	c	11.04	11.083	11.262	11.839	-0.489	1	c	10.808
Lus10007872	11.583	12.014	8.858	7.921	8.282	3.44483	3.141e-09	a	8.347	9.926	8.858	7.921	8.282	0.782833	1	c	8.28	9.733	8.858	7.921	8.282	0.652833	1	c	11.272	11.474	10.069	8.858	7.921	8.282	2.58467	9.36093e-05	a	11.311	10.305	8.858	7.921	8.282	2.45433	0.0268017	a	8.347	9.926	11.583	12.014	-2.662	1	c	8.28
Lus10008067	8.297	8.407	8.254	8.124	8.505	0.0576667	1	c	9.547	9.522	8.254	8.124	8.505	1.24017	0.708948	c	8.056	8.356	8.254	8.124	8.505	-0.0883333	1	c	9.653	9.833	9.788	8.254	8.124	8.505	1.46367	0.0170973	a	9.88	9.782	8.254	8.124	8.505	1.53667	0.120442	c	9.547	9.522	8.297	8.407	1.1825	1	c	8.056
Lus10008203	5.861	5.793	6.294	6.333	5.606	-0.250667	1	c	5.69	6.258	6.294	6.333	5.606	-0.103667	1	c	5.773	5.572	6.294	6.333	5.606	-0.405167	1	c	7.931	7.86	7.931	6.294	6.333	5.606	1.82967	0.0159972	a	7.517	9.071	6.294	6.333	5.606	2.21633	0.353277	c	5.69	6.258	5.861	5.793	0.147	1	c	5.773
Lus10008206	6.968	7.105	7.124	7.2	7.676	-0.296833	1	c	7.118	7.309	7.124	7.2	7.676	-0.119833	1	c	6.928	6.71	7.124	7.2	7.676	-0.514333	1	c	5.569	5.852	5.614	7.124	7.2	7.676	-1.655	0.0257687	b	5.654	5.801	7.124	7.2	7.676	-1.60583	0.36842	c	7.118	7.309	6.968	7.105	0.177	1	c	6.928
Lus10009917	8.571	8.07	8.804	8.74	7.603	-0.0618333	1	c	9.455	10.651	8.804	8.74	7.603	1.67067	1	c	9.397	8.365	8.804	8.74	7.603	0.498667	1	c	6.947	6.95	6.892	8.804	8.74	7.603	-1.45267	1	c	7.696	9.452	8.804	8.74	7.603	0.191667	1	c	9.455	10.651	8.571	8.07	1.7325	1	c	9.397
Lus10010309	9.677	8.869	7.176	7.671	6.541	2.14367	0.0557033	c	6.787	6.692	7.176	7.671	6.541	-0.389833	1	c	7.046	7.073	7.176	7.671	6.541	-0.0698333	1	c	7.212	7.675	7.264	7.176	7.671	6.541	0.254333	1	c	8.289	7.801	7.176	7.671	6.541	0.915667	1	c	6.787	6.692	9.677	8.869	-2.5335	0.743847	c	7.046
Lus10010584	5.822	6.507	5.808	6.068	6.27	0.115833	1	c	7.502	7.426	5.808	6.068	6.27	1.41533	0.61084	c	6.777	7.254	5.808	6.068	6.27	0.966833	1	c	5.704	5.709	5.671	5.808	6.068	6.27	-0.354	1	c	5.873	6.006	5.808	6.068	6.27	-0.109167	1	c	7.502	7.426	5.822	6.507	1.2995	1	c	6.777
Lus10011012	9.393	9.325	9.149	9.314	9.244	0.123333	1	c	8.962	5.795	9.149	9.314	9.244	-1.85717	1	c	7.458	7.308	9.149	9.314	9.244	-1.85267	0.00266203	b	9.818	9.663	9.748	9.149	9.314	9.244	0.507333	1	c	9.526	9.721	9.149	9.314	9.244	0.387833	1	c	8.962	5.795	9.393	9.325	-1.9805	1	c	7.458
Lus10011403	9.497	9.799	10.245	9.916	10.612	-0.609667	1	c	10.476	10.548	10.245	9.916	10.612	0.254333	1	c	10.276	10.472	10.245	9.916	10.612	0.116333	1	c	7.491	8.596	7.634	10.245	9.916	10.612	-2.35067	0.000696485	b	8.923	8.986	10.245	9.916	10.612	-1.30317	1	c	10.476	10.548	9.497	9.799	0.864	1	c	10.276
Lus10012552	10.696	11.471	10.806	10.773	10.598	0.357833	1	c	11.497	10.352	10.806	10.773	10.598	0.198833	1	c	11.39	11.965	10.806	10.773	10.598	0.951833	1	c	9.96	9.669	9.903	10.806	10.773	10.598	-0.881667	0.596554	c	11.337	11.988	10.806	10.773	10.598	0.936833	1	c	11.497	10.352	10.696	11.471	-0.159	1	c	11.39
Lus10012569	10.181	10.427	12.199	11.28	12.008	-1.525	1	c	11.538	11.732	12.199	11.28	12.008	-0.194	1	c	11.922	10.809	12.199	11.28	12.008	-0.4635	1	c	13.292	13.608	13.084	12.199	11.28	12.008	1.499	0.975586	c	13.288	13.615	12.199	11.28	12.008	1.6225	1	c	11.538	11.732	10.181	10.427	1.331	1	c	11.922
Lus10013416	10.112	9.375	7.534	8.064	7.036	2.19883	0.0229279	a	7.19	7.321	7.534	8.064	7.036	-0.289167	1	c	7.229	7.237	7.534	8.064	7.036	-0.311667	1	c	7.583	7.99	7.814	7.534	8.064	7.036	0.251	1	c	8.691	8.316	7.534	8.064	7.036	0.958833	1	c	7.19	7.321	10.112	9.375	-2.488	0.64261	c	7.229
Lus10013945	9.04	8.587	7.654	8.159	7.828	0.933167	1	c	7.503	7.7	7.654	8.159	7.828	-0.278833	1	c	7.477	7.291	7.654	8.159	7.828	-0.496333	1	c	6.532	6.811	6.691	7.654	8.159	7.828	-1.20233	0.38104	c	7.161	6.505	7.654	8.159	7.828	-1.04733	1	c	7.503	7.7	9.04	8.587	-1.212	1	c	7.477
Lus10015311	8.976	8.241	6.472	6.56	6.662	2.04383	0.0133658	a	6.974	6.772	6.472	6.56	6.662	0.308333	1	c	6.448	7.037	6.472	6.56	6.662	0.177833	1	c	6.249	7.095	5.992	6.472	6.56	6.662	-0.119333	1	c	6.466	6.09	6.472	6.56	6.662	-0.286667	1	c	6.974	6.772	8.976	8.241	-1.7355	1	c	6.448
Lus10015688	11.81	12.114	11.719	11.804	11.666	0.232333	1	c	11.95	12.165	11.719	11.804	11.666	0.327833	1	c	11.589	11.567	11.719	11.804	11.666	-0.151667	1	c	10.464	10.683	10.678	11.719	11.804	11.666	-1.12133	0.0458196	b	10.519	10.726	11.719	11.804	11.666	-1.10717	0.402945	c	11.95	12.165	11.81	12.114	0.0955	1	c	11.589
Lus10017288	6.583	6.545	8.336	7.812	6.128	-0.861333	1	c	7.573	8.055	8.336	7.812	6.128	0.388667	1	c	7.312	5.662	8.336	7.812	6.128	-0.938333	1	c	7.623	7.27	7.789	8.336	7.812	6.128	0.135333	1	c	6.935	9.075	8.336	7.812	6.128	0.579667	1	c	7.573	8.055	6.583	6.545	1.25	1	c	7.312
Lus10017699	5.74	5.705	5.534	5.806	5.529	0.0995	1	c	5.591	5.717	5.534	5.806	5.529	0.031	1	c	5.529	5.664	5.534	5.806	5.529	-0.0265	1	c	8.492	7.383	8.535	5.534	5.806	5.529	2.51367	8.38455e-05	a	5.955	5.606	5.534	5.806	5.529	0.1575	1	c	5.591	5.717	5.74	5.705	-0.0685	1	c	5.529
Lus10018526	5.415	5.342	5.478	5.453	5.574	-0.123167	1	c	5.592	5.444	5.478	5.453	5.574	0.0163333	1	c	5.399	5.479	5.478	5.453	5.574	-0.0626667	1	c	11.611	11.787	12.179	5.478	5.453	5.574	6.35733	1.60871e-12	a	12.045	12.658	5.478	5.453	5.574	6.84983	0	a	5.592	5.444	5.415	5.342	0.1395	1	c	5.399
Lus10018569	11.748	12.599	11.713	11.325	9.813	1.22317	1	c	12.024	11.454	11.713	11.325	9.813	0.788667	1	c	11.717	12.732	11.713	11.325	9.813	1.27417	1	c	14.71	14.256	14.579	11.713	11.325	9.813	3.56467	4.18265e-11	a	14.554	14.829	11.713	11.325	9.813	3.74117	6.22899e-08	a	12.024	11.454	11.748	12.599	-0.4345	1	c	11.717
Lus10018629	6.189	6.229	7.177	6.678	5.681	-0.303	1	c	6.886	6.583	7.177	6.678	5.681	0.2225	1	c	6.726	5.723	7.177	6.678	5.681	-0.2875	1	c	8.821	9.212	8.95	7.177	6.678	5.681	2.48233	0.000242177	a	7.849	8.364	7.177	6.678	5.681	1.5945	1	c	6.886	6.583	6.189	6.229	0.5255	1	c	6.726
Lus10019510	10.373	10.957	10.837	10.859	11.3	-0.333667	1	c	11.541	10.524	10.837	10.859	11.3	0.0338333	1	c	11.651	12.021	10.837	10.859	11.3	0.837333	1	c	8.131	9.269	8.143	10.837	10.859	11.3	-2.48433	0.000149025	b	8.345	10.059	10.837	10.859	11.3	-1.79667	1	c	11.541	10.524	10.373	10.957	0.3675	1	c	11.651
Lus10019801	12.492	11.802	10.018	9.768	9.882	2.25767	0.00160604	a	9.52	9.051	10.018	9.768	9.882	-0.603833	1	c	9.341	9.901	10.018	9.768	9.882	-0.268333	1	c	10.063	11.145	10.274	10.018	9.768	9.882	0.604667	1	c	9.894	10.354	10.018	9.768	9.882	0.234667	1	c	9.52	9.051	12.492	11.802	-2.8615	0.205928	c	9.341
Lus10021028	6.706	6.635	9.057	9.081	8.592	-2.2395	0.000654043	b	7.021	7.085	9.057	9.081	8.592	-1.857	0.17906	c	7.378	7.142	9.057	9.081	8.592	-1.65	0.149037	c	6.895	9.136	7.142	9.057	9.081	8.592	-1.18567	1	c	7.01	6.91	9.057	9.081	8.592	-1.95	0.027289	b	7.021	7.085	6.706	6.635	0.3825	1	c	7.378
Lus10021479	12.448	12.148	12.739	12.937	11.395	-0.059	1	c	13.013	13.921	12.739	12.937	11.395	1.11	1	c	12.803	12.332	12.739	12.937	11.395	0.2105	1	c	10.891	10.351	10.895	12.739	12.937	11.395	-1.64467	1	c	12.232	12.621	12.739	12.937	11.395	0.0695	1	c	13.013	13.921	12.448	12.148	1.169	1	c	12.803
Lus10021912	11.696	11.032	11.369	11.506	10.307	0.303333	1	c	11.959	12.149	11.369	11.506	10.307	0.993333	1	c	11.801	11.206	11.369	11.506	10.307	0.442833	1	c	10.034	9.728	10.118	11.369	11.506	10.307	-1.10067	1	c	11.147	11.087	11.369	11.506	10.307	0.0563333	1	c	11.959	12.149	11.696	11.032	0.69	1	c	11.801
Lus10022582	12.224	11.923	12.575	12.756	11.239	-0.1165	1	c	12.954	13.816	12.575	12.756	11.239	1.195	1	c	12.831	12.266	12.575	12.756	11.239	0.3585	1	c	10.744	10.328	10.858	12.575	12.756	11.239	-1.54667	1	c	11.882	12.493	12.575	12.756	11.239	-0.0025	1	c	12.954	13.816	12.224	11.923	1.3115	1	c	12.831
Lus10024079	8.652	8.851	7.04	7.258	7.223	1.57783	0.030668	a	7.539	8.972	7.04	7.258	7.223	1.08183	1	c	7.279	7.402	7.04	7.258	7.223	0.166833	1	c	8.442	8.601	8.629	7.04	7.258	7.223	1.38367	0.00973099	a	8.576	8.758	7.04	7.258	7.223	1.49333	0.0783456	c	7.539	8.972	8.652	8.851	-0.496	1	c	7.279
Lus10024398	8.332	8.343	8.065	8.224	8.43	0.0978333	1	c	8.441	8.282	8.065	8.224	8.43	0.121833	1	c	8.138	8.471	8.065	8.224	8.43	0.0648333	1	c	6.483	6.391	6.141	8.065	8.224	8.43	-1.90133	0.00076531	b	8.359	8.491	8.065	8.224	8.43	0.185333	1	c	8.441	8.282	8.332	8.343	0.024	1	c	8.138
Lus10025975	6.369	6.104	8.22	8.105	8.508	-2.04117	0.00267168	b	7.83	7.664	8.22	8.105	8.508	-0.530667	1	c	7.497	8.209	8.22	8.105	8.508	-0.424667	1	c	6.841	7.56	6.703	8.22	8.105	8.508	-1.243	1	c	7.302	6.979	8.22	8.105	8.508	-1.13717	1	c	7.83	7.664	6.369	6.104	1.5105	1	c	7.497
Lus10026400	7.098	6.994	5.541	5.562	5.629	1.46867	0.020715	a	6.475	7.167	5.541	5.562	5.629	1.24367	1	c	6.266	6.632	5.541	5.562	5.629	0.871667	1	c	5.576	5.607	5.478	5.541	5.562	5.629	-0.0236667	1	c	6.69	7.056	5.541	5.562	5.629	1.29567	0.374105	c	6.475	7.167	7.098	6.994	-0.225	1	c	6.266
Lus10026518	14.852	14.808	13.377	13.834	13.553	1.242	0.768431	c	13.849	13.62	13.377	13.834	13.553	0.1465	1	c	13.571	13.903	13.377	13.834	13.553	0.149	1	c	13.364	13.158	13.427	13.377	13.834	13.553	-0.271667	1	c	13.076	13.802	13.377	13.834	13.553	-0.149	1	c	13.849	13.62	14.852	14.808	-1.0955	1	c	13.571
Lus10027223	5.745	6.38	5.938	5.668	5.813	0.256167	1	c	6.894	7.768	5.938	5.668	5.813	1.52467	1	c	7.281	7.912	5.938	5.668	5.813	1.79017	0.0882293	c	5.517	5.543	5.541	5.938	5.668	5.813	-0.272667	1	c	5.526	5.445	5.938	5.668	5.813	-0.320833	1	c	6.894	7.768	5.745	6.38	1.2685	1	c	7.281
Lus10027500	11.214	10.791	10.361	10.662	10.113	0.623833	1	c	10.963	10.164	10.361	10.662	10.113	0.184833	1	c	10.733	11.92	10.361	10.662	10.113	0.947833	1	c	12.915	12.855	13.105	10.361	10.662	10.113	2.57967	8.68774e-07	a	12.541	12.42	10.361	10.662	10.113	2.10183	0.00934581	a	10.963	10.164	11.214	10.791	-0.439	1	c	10.733
Lus10027859	12.115	11.443	7.411	7.613	7.778	4.17833	0	a	8.377	7.559	7.411	7.613	7.778	0.367333	1	c	7.109	7.023	7.411	7.613	7.778	-0.534667	1	c	10.199	9.228	10.207	7.411	7.613	7.778	2.27733	0.000782152	a	8.051	8.555	7.411	7.613	7.778	0.702333	1	c	8.377	7.559	12.115	11.443	-3.811	0.00393087	b	7.109
Lus10027860	12.164	11.497	6.33	6.547	5.882	5.5775	1.60583e-12	a	5.86	5.769	6.33	6.547	5.882	-0.4385	1	c	6.224	6.554	6.33	6.547	5.882	0.136	1	c	10.064	8.893	9.416	6.33	6.547	5.882	3.20467	5.27658e-09	a	7.699	7.779	6.33	6.547	5.882	1.486	1	c	5.86	5.769	12.164	11.497	-6.016	7.52964e-11	b	6.224
Lus10028361	9.782	9.648	7.921	7.804	7.394	2.00867	0.00602749	a	7.559	7.363	7.921	7.804	7.394	-0.245333	1	c	7.929	7.532	7.921	7.804	7.394	0.0241667	1	c	5.94	6.275	6.129	7.921	7.804	7.394	-1.59167	0.0362254	b	5.888	6.772	7.921	7.804	7.394	-1.37633	1	c	7.559	7.363	9.782	9.648	-2.254	0.0816566	c	7.929
Lus10028922	12.471	11.924	11.675	12.105	11.769	0.347833	1	c	12.643	12.865	11.675	12.105	11.769	0.904333	1	c	11.787	12.704	11.675	12.105	11.769	0.395833	1	c	9.972	9.244	9.834	11.675	12.105	11.769	-2.16633	0.000821078	b	9.733	9.752	11.675	12.105	11.769	-2.10717	0.00410504	b	12.643	12.865	12.471	11.924	0.5565	1	c	11.787
Lus10028947	9.003	9.372	7.148	6.527	6.711	2.39217	0.000423515	a	8.719	10.482	7.148	6.527	6.711	2.80517	0.193825	c	10.057	9.418	7.148	6.527	6.711	2.94217	2.67173e-06	a	9.166	9.493	9.39	7.148	6.527	6.711	2.55433	2.86396e-06	a	8.947	9.615	7.148	6.527	6.711	2.48567	0.00338062	a	8.719	10.482	9.003	9.372	0.413	1	c	10.057
Lus10030577	10.217	8.328	8.717	5.984	7.425	1.89717	0.820505	c	9.313	10.457	8.717	5.984	7.425	2.50967	1	c	10.129	9.848	8.717	5.984	7.425	2.61317	0.00127715	a	14.191	13.494	14.082	8.717	5.984	7.425	6.547	1.60871e-12	a	10.439	8.373	8.717	5.984	7.425	2.03067	1	c	9.313	10.457	10.217	8.328	0.6125	1	c	10.129
Lus10031235	9.992	9.75	5.544	5.706	5.583	4.26	0	a	7.78	7.314	5.544	5.706	5.583	1.936	0.084964	c	7.123	8.232	5.544	5.706	5.583	2.0665	0.0507203	c	5.987	5.782	6.148	5.544	5.706	5.583	0.361333	1	c	5.642	5.851	5.544	5.706	5.583	0.1355	1	c	7.78	7.314	9.992	9.75	-2.324	0.335846	c	7.123
Lus10031712	9.08	9.013	9.253	9.526	8.582	-0.0738333	1	c	9.997	10.881	9.253	9.526	8.582	1.31867	1	c	10.218	10.23	9.253	9.526	8.582	1.10367	1	c	8.117	7.716	8.114	9.253	9.526	8.582	-1.138	1	c	9.065	8.368	9.253	9.526	8.582	-0.403833	1	c	9.997	10.881	9.08	9.013	1.3925	1	c	10.218
Lus10031808	9.917	9.656	5.828	5.706	6.093	3.91083	0	a	7.61	7.242	5.828	5.706	6.093	1.55033	0.578864	c	7.283	8.101	5.828	5.706	6.093	1.81633	0.188404	c	6.583	6.822	6.238	5.828	5.706	6.093	0.672	1	c	5.967	6.022	5.828	5.706	6.093	0.118833	1	c	7.61	7.242	9.917	9.656	-2.3605	0.192619	c	7.283
Lus10031972	11.842	11.086	11.541	11.792	10.281	0.259333	1	c	11.993	13.111	11.541	11.792	10.281	1.34733	1	c	12.001	12.342	11.541	11.792	10.281	0.966833	1	c	10.49	9.893	10.278	11.541	11.792	10.281	-0.984333	1	c	11.451	11.964	11.541	11.792	10.281	0.502833	1	c	11.993	13.111	11.842	11.086	1.088	1	c	12.001
Lus10033490	9.067	9.164	7.577	7.912	7.715	1.38083	0.154219	c	9.043	9.146	7.577	7.912	7.715	1.35983	0.312678	c	8.994	9.384	7.577	7.912	7.715	1.45433	0.323593	c	9.617	9.306	9.353	7.577	7.912	7.715	1.69067	0.00396085	a	9.56	9.179	7.577	7.912	7.715	1.63483	0.14378	c	9.043	9.146	9.067	9.164	-0.021	1	c	8.994
Lus10033655	10.378	10.657	6.456	6.111	6.749	4.07883	0	a	7.692	10.274	6.456	6.111	6.749	2.54433	1	c	5.71	5.562	6.456	6.111	6.749	-0.802667	1	c	5.717	5.838	5.902	6.456	6.111	6.749	-0.619667	1	c	5.608	5.823	6.456	6.111	6.749	-0.723167	1	c	7.692	10.274	10.378	10.657	-1.5345	1	c	5.71
Lus10033656	6.55	6.704	5.992	6.629	6.205	0.351667	1	c	6.661	6.936	5.992	6.629	6.205	0.523167	1	c	6.075	5.918	5.992	6.629	6.205	-0.278833	1	c	9.818	8.818	10.079	5.992	6.629	6.205	3.29633	1.82589e-09	a	6.545	6.545	5.992	6.629	6.205			c	6.661	6.936	6.55	6.704	0.1715	1	c	6.075
Lus10035131	11.903	10.919	11.552	11.794	10.315	0.190667	1	c	12.145	13.29	11.552	11.794	10.315	1.49717	1	c	12.36	12.638	11.552	11.794	10.315	1.27867	1	c	10.481	9.954	10.439	11.552	11.794	10.315	-0.929	1	c	12.168	12.324	11.552	11.794	10.315	1.02567	1	c	12.145	13.29	11.903	10.919	1.3065	1	c	12.36
Lus10036114	13.059	12.457	13.285	13.414	11.831	-0.0853333	1	c	13.345	14.386	13.285	13.414	11.831	1.02217	1	c	13.673	13.224	13.285	13.414	11.831	0.605167	1	c	11.552	11.09	11.42	13.285	13.414	11.831	-1.48933	1	c	12.606	13.271	13.285	13.414	11.831	0.0951667	1	c	13.345	14.386	13.059	12.457	1.1075	1	c	13.673
Lus10036230	6.711	6.772	6.074	5.989	6.052	0.703167	1	c	6.421	7.793	6.074	5.989	6.052	1.06867	1	c	7.803	7.747	6.074	5.989	6.052	1.73667	0.00322305	a	6.735	6.562	6.887	6.074	5.989	6.052	0.689667	1	c	6.146	6.318	6.074	5.989	6.052	0.193667	1	c	6.421	7.793	6.711	6.772	0.3655	1	c	7.803
Lus10036231	5.983	6.287	6.466	5.99	6.154	-0.0683333	1	c	6.948	8.097	6.466	5.99	6.154	1.31917	1	c	7.99	8.045	6.466	5.99	6.154	1.81417	0.0211281	a	6.432	6.172	6.774	6.466	5.99	6.154	0.256	1	c	6.673	6.738	6.466	5.99	6.154	0.502167	1	c	6.948	8.097	5.983	6.287	1.3875	1	c	7.99
Lus10037377	11.951	11.364	12.27	11.998	10.902	-0.0658333	1	c	12.467	12.762	12.27	11.998	10.902	0.891167	1	c	12.155	11.704	12.27	11.998	10.902	0.206167	1	c	10.428	10.313	10.553	12.27	11.998	10.902	-1.292	1	c	11.213	11.869	12.27	11.998	10.902	-0.182333	1	c	12.467	12.762	11.951	11.364	0.957	1	c	12.155
Lus10037473	6.593	6.707	7.274	6.647	6.44	-0.137	1	c	7.735	7.059	7.274	6.647	6.44	0.61	1	c	7.324	7.535	7.274	6.647	6.44	0.6425	1	c	8.852	8.74	8.835	7.274	6.647	6.44	2.022	0.00338157	a	9.041	8.83	7.274	6.647	6.44	2.1485	0.0457065	a	7.735	7.059	6.593	6.707	0.747	1	c	7.324
Lus10037945	5.887	6.339	6.501	6.235	6.4	-0.265667	1	c	6.718	6.549	6.501	6.235	6.4	0.254833	1	c	6.972	6.417	6.501	6.235	6.4	0.315833	1	c	7.91	7.956	7.774	6.501	6.235	6.4	1.50133	0.0048814	a	7.858	8.081	6.501	6.235	6.4	1.59083	0.0634945	c	6.718	6.549	5.887	6.339	0.5205	1	c	6.972
Lus10038737	6.111	5.723	6.336	6.141	6.487	-0.404333	1	c	6.77	7.342	6.336	6.141	6.487	0.734667	1	c	7.452	7.517	6.336	6.141	6.487	1.16317	0.640209	c	5.69	5.583	5.718	6.336	6.141	6.487	-0.657667	1	c	5.79	5.668	6.336	6.141	6.487	-0.592333	1	c	6.77	7.342	6.111	5.723	1.139	1	c	7.452
Lus10039256	9.453	9.313	8.826	8.954	8.933	0.478667	1	c	8.944	8.367	8.826	8.954	8.933	-0.248833	1	c	8.689	9.792	8.826	8.954	8.933	0.336167	1	c	10.92	10.773	10.761	8.826	8.954	8.933	1.91367	4.88017e-05	a	10.475	10.37	8.826	8.954	8.933	1.51817	0.0296487	a	8.944	8.367	9.453	9.313	-0.7275	1	c	8.689
Lus10039744	5.556	5.59	5.59	5.541	5.591	-0.001	1	c	5.627	5.509	5.59	5.541	5.591	-0.006	1	c	5.548	5.464	5.59	5.541	5.591	-0.068	1	c	10.476	10.623	10.92	5.59	5.541	5.591	5.099	0	a	10.894	11.414	5.59	5.541	5.591	5.58	0	a	5.627	5.509	5.556	5.59	-0.005	1	c	5.548
Lus10039801	11.492	12.183	11.393	10.849	9.496	1.25817	1	c	12.007	11.217	11.393	10.849	9.496	1.03267	1	c	11.363	12.34	11.393	10.849	9.496	1.27217	1	c	13.983	13.677	13.914	11.393	10.849	9.496	3.27867	4.77949e-09	a	14.139	14.436	11.393	10.849	9.496	3.70817	9.41972e-08	a	12.007	11.217	11.492	12.183	-0.2255	1	c	11.363
Lus10041197	11.195	10.798	11.282	11.06	10.214	0.1445	1	c	11.812	12.044	11.282	11.06	10.214	1.076	1	c	11.545	10.736	11.282	11.06	10.214	0.2885	1	c	9.873	9.808	10.115	11.282	11.06	10.214	-0.92	1	c	10.85	11.03	11.282	11.06	10.214	0.088	1	c	11.812	12.044	11.195	10.798	0.9315	1	c	11.545
Lus10041341	11.144	10.309	11.569	11.144	10.067	-0.200167	1	c	11.764	11.846	11.569	11.144	10.067	0.878333	1	c	11.333	10.882	11.569	11.144	10.067	0.180833	1	c	9.342	9.478	9.47	11.569	11.144	10.067	-1.49667	1	c	10.274	10.88	11.569	11.144	10.067	-0.349667	1	c	11.764	11.846	11.144	10.309	1.0785	1	c	11.333
Lus10041522	9.834	9.81	11.653	10.863	11.285	-1.445	1	c	10.887	11.006	11.653	10.863	11.285	-0.3205	1	c	11.29	10.44	11.653	10.863	11.285	-0.402	1	c	12.124	12.374	12.5	11.653	10.863	11.285	1.06567	1	c	13.207	12.936	11.653	10.863	11.285	1.8045	0.393767	c	10.887	11.006	9.834	9.81	1.1245	1	c	11.29
Lus10041644	10.661	9.692	8.333	8.821	8.496	1.6265	1	c	8.761	8.002	8.333	8.821	8.496	-0.1685	1	c	7.549	8.413	8.333	8.821	8.496	-0.569	1	c	9.319	9.737	9.426	8.333	8.821	8.496	0.944	1	c	9.315	8.992	8.333	8.821	8.496	0.6035	1	c	8.761	8.002	10.661	9.692	-1.795	1	c	7.549
Lus10041888	10.078	9.459	8.838	9.142	9.542	0.5945	1	c	9.402	8.555	8.838	9.142	9.542	-0.1955	1	c	8.739	9.712	8.838	9.142	9.542	0.0515	1	c	7.789	7.762	7.809	8.838	9.142	9.542	-1.38733	0.281017	c	7.84	7.588	8.838	9.142	9.542	-1.46	1	c	9.402	8.555	10.078	9.459	-0.79	1	c	8.739
Lus10042731	11.055	10.816	10.163	10.995	10.593	0.351833	1	c	10.132	10.773	10.163	10.995	10.593	-0.131167	1	c	10.106	10.724	10.163	10.995	10.593	-0.168667	1	c	8.959	10.058	8.842	10.163	10.995	10.593	-1.29733	1	c	9.436	8.964	10.163	10.995	10.593	-1.38367	1	c	10.132	10.773	11.055	10.816	-0.483	1	c	10.106
Lus10006169	7.581	7.73	8.097	8.047	7.602	-0.259833	1	c	8.256	8.034	8.097	8.047	7.602	0.229667	1	c	8.271	8.188	8.097	8.047	7.602	0.314167	1	c	10.146	10.182	10.007	8.097	8.047	7.602	2.19633	6.26813e-05	a	8.46	8.462	8.097	8.047	7.602	0.545667	1	c	8.256	8.034	7.581	7.73	0.4895	1	c	8.271
Lus10014082	10.486	10.27	8.074	8.936	9.258	1.622	1	c	8.624	8.492	8.074	8.936	9.258	-0.198	1	c	8.442	9.422	8.074	8.936	9.258	0.176	1	c	7.339	10.611	7.355	8.074	8.936	9.258	-0.321	1	c	7.842	6.659	8.074	8.936	9.258	-1.5055	1	c	8.624	8.492	10.486	10.27	-1.82	0.380909	c	8.442
Lus10014437	12.666	12.582	11.111	11.822	11.283	1.21867	1	c	11.802	11.814	11.111	11.822	11.283	0.402667	1	c	11.96	11.667	11.111	11.822	11.283	0.408167	1	c	9.136	9.843	9.338	11.111	11.822	11.283	-1.96633	0.012266	b	9.397	10.147	11.111	11.822	11.283	-1.63333	1	c	11.802	11.814	12.666	12.582	-0.816	1	c	11.96
Lus10015749	10.845	10.238	10.172	10.291	10.309	0.284167	1	c	8.567	9.167	10.172	10.291	10.309	-1.39033	1	c	8.627	8.598	10.172	10.291	10.309	-1.64483	0.0079647	b	9.471	10.401	9.609	10.172	10.291	10.309	-0.430333	1	c	9.405	9.991	10.172	10.291	10.309	-0.559333	1	c	8.567	9.167	10.845	10.238	-1.6745	1	c	8.627
Lus10015752	6.604	7.208	8.242	8.01	8.257	-1.26367	1	c	7.367	7.302	8.242	8.01	8.257	-0.835167	1	c	6.999	7.493	8.242	8.01	8.257	-0.923667	1	c	6.062	6.813	6.449	8.242	8.01	8.257	-1.72833	0.0349405	b	6.555	6.164	8.242	8.01	8.257	-1.81017	0.0391718	b	7.367	7.302	6.604	7.208	0.4285	1	c	6.999
Lus10016128	9.235	9.741	11.369	11.126	11.042	-1.691	0.104133	c	10.644	11.094	11.369	11.126	11.042	-0.31	1	c	10.748	10.487	11.369	11.126	11.042	-0.5615	1	c	10.318	10.642	10.603	11.369	11.126	11.042	-0.658	1	c	10.75	10.847	11.369	11.126	11.042	-0.3805	1	c	10.644	11.094	9.235	9.741	1.381	1	c	10.748
Lus10017542	9.144	8.001	7.959	7.484	7.204	1.0235	1	c	7.236	6.872	7.959	7.484	7.204	-0.495	1	c	7.357	7.832	7.959	7.484	7.204	0.0455	1	c	9.455	9.144	9.255	7.959	7.484	7.204	1.73567	0.0383833	a	8.365	8.359	7.959	7.484	7.204	0.813	1	c	7.236	6.872	9.144	8.001	-1.5185	1	c	7.357
Lus10020556	11.519	12.181	7.379	7.453	8.08	4.21267	0	a	12.148	12.506	7.379	7.453	8.08	4.68967	1.45889e-09	a	11.726	11.419	7.379	7.453	8.08	3.93517	3.2121e-12	a	11.293	10.382	11.29	7.379	7.453	8.08	3.351	4.21483e-10	a	7.398	7.699	7.379	7.453	8.08	-0.0888333	1	c	12.148	12.506	11.519	12.181	0.477	1	c	11.726
Lus10021438	8.071	7.663	8.985	9.265	9.146	-1.265	0.837784	c	9.225	8.923	8.985	9.265	9.146	-0.058	1	c	7.399	8.154	8.985	9.265	9.146	-1.3555	1	c	7.637	7.756	7.605	8.985	9.265	9.146	-1.466	0.00606096	b	9.108	9.141	8.985	9.265	9.146	-0.0075	1	c	9.225	8.923	8.071	7.663	1.207	1	c	7.399
Lus10021439	6.751	6.807	5.614	5.534	5.534	1.21833	0.0838887	c	5.541	5.614	5.614	5.534	5.534	0.0168333	1	c	7.108	6.786	5.614	5.534	5.534	1.38633	0.151743	c	6.663	6.968	6.928	5.614	5.534	5.534	1.29233	0.0263572	a	5.633	5.567	5.614	5.534	5.534	0.0393333	1	c	5.541	5.614	6.751	6.807	-1.2015	1	c	7.108
Lus10025515	8.967	9.502	8.899	8.93	9.213	0.2205	1	c	8.942	9.32	8.899	8.93	9.213	0.117	1	c	10.792	10.831	8.899	8.93	9.213	1.7975	0.00968274	a	9.119	9.255	9.101	8.899	8.93	9.213	0.144333	1	c	9.148	9.065	8.899	8.93	9.213	0.0925	1	c	8.942	9.32	8.967	9.502	-0.1035	1	c	10.792
Lus10031038	9.682	9.151	9.196	9.635	9.387	0.0105	1	c	9.369	9.229	9.196	9.635	9.387	-0.107	1	c	9.111	9.651	9.196	9.635	9.387	-0.025	1	c	6.316	6.465	6.141	9.196	9.635	9.387	-3.09867	3.76439e-10	b	6.747	6.553	9.196	9.635	9.387	-2.756	2.04661e-05	b	9.369	9.229	9.682	9.151	-0.1175	1	c	9.111
Lus10031348	10.447	10.707	11.299	10.998	10.242	-0.269333	1	c	10.518	10.411	11.299	10.998	10.242	-0.381833	1	c	11.566	10.733	11.299	10.998	10.242	0.303167	1	c	13.305	12.241	12.998	11.299	10.998	10.242	2.00167	0.048549	a	12.072	12.889	11.299	10.998	10.242	1.63417	1	c	10.518	10.411	10.447	10.707	-0.1125	1	c	11.566
Lus10032218	5.575	5.892	6.373	6.685	6.248	-0.701833	1	c	6.493	6.275	6.373	6.685	6.248	-0.0513333	1	c	5.959	6.024	6.373	6.685	6.248	-0.443833	1	c	8.449	8.395	8.469	6.373	6.685	6.248	2.00233	0.000183935	a	7.844	7.934	6.373	6.685	6.248	1.45367	0.284664	c	6.493	6.275	5.575	5.892	0.6505	1	c	5.959
Lus10035903	8.753	8.263	9.159	9.708	9.421	-0.921333	1	c	8.097	8.074	9.159	9.708	9.421	-1.34383	1	c	7.285	7.874	9.159	9.708	9.421	-1.84983	0.0977009	c	9.228	9.442	9.22	9.159	9.708	9.421	-0.132667	1	c	9.604	8.972	9.159	9.708	9.421	-0.141333	1	c	8.097	8.074	8.753	8.263	-0.4225	1	c	7.285
genolin_c1440	5.583	5.639	10.881	11.135	10.946	-5.37633	1.60583e-12	b	10.896	10.759	10.881	11.135	10.946	-0.159833	1	c	11.054	12.283	10.881	11.135	10.946	0.681167	1	c	10.484	10.644	10.788	10.881	11.135	10.946	-0.348667	1	c	11.389	11.044	10.881	11.135	10.946	0.229167	1	c	10.896	10.759	5.583	5.639	5.2165	2.78276e-09	a	11.054
genolin_c14606	5.53	5.505	8.882	10.347	9.39	-4.02217	1.60583e-12	b	8.975	8.499	8.882	10.347	9.39	-0.802667	1	c	9.137	11.786	8.882	10.347	9.39	0.921833	1	c	7.26	7.399	6.948	8.882	10.347	9.39	-2.33733	0.00131838	b	10.905	9.128	8.882	10.347	9.39	0.476833	1	c	8.975	8.499	5.53	5.505	3.2195	0.00536042	a	9.137
genolin_c184	6.676	5.781	13.71	13.52	13.707	-7.41717	0	b	13.84	13.144	13.71	13.52	13.707	-0.153667	1	c	14.067	14.289	13.71	13.52	13.707	0.532333	1	c	14.048	14.223	14.211	13.71	13.52	13.707	0.515	1	c	13.654	14.078	13.71	13.52	13.707	0.220333	1	c	13.84	13.144	6.676	5.781	7.2635	0	a	14.067
genolin_c21073	5.51	5.505	9.733	11.145	10.607	-4.9875	0	b	10.139	9.63	9.733	11.145	10.607	-0.6105	1	c	10.311	12.576	9.733	11.145	10.607	0.9485	1	c	9.412	9.637	8.986	9.733	11.145	10.607	-1.15	1	c	11.116	9.546	9.733	11.145	10.607	-0.164	1	c	10.139	9.63	5.51	5.505	4.377	8.57467e-06	a	10.311
genolin_c27493	6.92	5.728	13.84	13.64	13.633	-7.38033	0	b	13.876	12.48	13.84	13.64	13.633	-0.526333	1	c	13.896	14.306	13.84	13.64	13.633	0.396667	1	c	14.243	14.546	14.191	13.84	13.64	13.633	0.622333	1	c	13.963	14.301	13.84	13.64	13.633	0.427667	1	c	13.876	12.48	6.92	5.728	6.854	0	a	13.896
genolin_c2774	5.479	5.453	10.287	10.82	9.731	-4.81333	0	b	10.425	10.394	10.287	10.82	9.731	0.130167	1	c	10.594	12.025	10.287	10.82	9.731	1.03017	1	c	10.163	10.07	10.279	10.287	10.82	9.731	-0.108667	1	c	11.3	10.505	10.287	10.82	9.731	0.623167	1	c	10.425	10.394	5.479	5.453	4.9435	1.55223e-08	a	10.594
genolin_c29100	6.963	5.728	14.063	13.808	13.701	-7.51183	0	b	14.024	12.879	14.063	13.808	13.701	-0.405833	1	c	14.113	14.73	14.063	13.808	13.701	0.564167	1	c	14.094	11.162	13.997	14.063	13.808	13.701	-0.773	1	c	14.074	14.238	14.063	13.808	13.701	0.298667	1	c	14.024	12.879	6.963	5.728	7.106	0	a	14.113
genolin_c32501	5.479	5.639	8.207	8.979	8.447	-2.98533	6.46037e-07	b	8.464	8.049	8.207	8.979	8.447	-0.287833	1	c	8.415	9.788	8.207	8.979	8.447	0.557167	1	c	5.918	5.786	5.692	8.207	8.979	8.447	-2.74567	4.71984e-07	b	9.188	8.487	8.207	8.979	8.447	0.293167	1	c	8.464	8.049	5.479	5.639	2.6975	0.0485326	a	8.415
genolin_c3736	6.114	5.728	12.824	12.728	12.851	-6.88	1.60583e-12	b	12.725	12.479	12.824	12.728	12.851	-0.199	1	c	13.124	13.788	12.824	12.728	12.851	0.655	1	c	12.497	12.63	12.706	12.824	12.728	12.851	-0.19	1	c	12.96	12.484	12.824	12.728	12.851	-0.079	1	c	12.725	12.479	6.114	5.728	6.681	0	a	13.124
genolin_c37362	7.166	5.916	14.33	14.26	14.032	-7.66633	0	b	14.243	12.921	14.33	14.26	14.032	-0.625333	1	c	14.375	15.097	14.33	14.26	14.032	0.528667	1	c	13.999	14.043	13.924	14.33	14.26	14.032	-0.218667	1	c	14.369	13.91	14.33	14.26	14.032	-0.0678333	1	c	14.243	12.921	7.166	5.916	7.041	1.60205e-12	a	14.375
genolin_c49208	11.112	10.848	10.238	10.513	10.504	0.561667	1	c	10.276	10.336	10.238	10.513	10.504	-0.112333	1	c	10.868	11.382	10.238	10.513	10.504	0.706667	1	c	7.587	8.041	8.167	10.238	10.513	10.504	-2.48667	5.10865e-06	b	10.372	10.487	10.238	10.513	10.504	0.0111667	1	c	10.276	10.336	11.112	10.848	-0.674	1	c	10.868
genolin_c49216	5.558	5.453	10.891	11.39	10.985	-5.58317	1.60583e-12	b	10.656	10.037	10.891	11.39	10.985	-0.742167	1	c	11.028	12.442	10.891	11.39	10.985	0.646333	1	c	9.116	9.008	8.167	10.891	11.39	10.985	-2.325	0.000424242	b	11.79	10.808	10.891	11.39	10.985	0.210333	1	c	10.656	10.037	5.558	5.453	4.841	7.11566e-07	a	11.028
genolin_c51548	5.782	5.543	12.274	12.344	12.341	-6.65717	0	b	12.304	12.02	12.274	12.344	12.341	-0.157667	1	c	12.683	13.375	12.274	12.344	12.341	0.709333	1	c	11.922	12.197	11.974	12.274	12.344	12.341	-0.288667	1	c	12.346	12.328	12.274	12.344	12.341	0.0173333	1	c	12.304	12.02	5.782	5.543	6.4995	1.60205e-12	a	12.683
genolin_c54690	7.332	7.498	7.549	7.608	7.727	-0.213	1	c	7.698	8.08	7.549	7.608	7.727	0.261	1	c	8.004	7.774	7.549	7.608	7.727	0.261	1	c	7.508	7.583	7.375	7.549	7.608	7.727	-0.139333	1	c	5.338	5.63	7.549	7.608	7.727	-2.144	0.00151637	b	7.698	8.08	7.332	7.498	0.474	1	c	8.004
genolin_c59604	6.061	5.639	12.998	13.021	12.668	-7.04567	0	b	12.996	12.209	12.998	13.021	12.668	-0.293167	1	c	13.268	13.795	12.998	13.021	12.668	0.635833	1	c	10.607	10.719	10.988	12.998	13.021	12.668	-2.12433	0.000116952	b	13.02	13.124	12.998	13.021	12.668	0.176333	1	c	12.996	12.209	6.061	5.639	6.7525	0	a	13.268
genolin_c6006	5.954	5.543	12.862	12.566	12.795	-6.9925	0	b	12.757	12.392	12.862	12.566	12.795	-0.1665	1	c	12.999	13.583	12.862	12.566	12.795	0.55	1	c	12.363	12.793	12.805	12.862	12.566	12.795	-0.0873333	1	c	12.831	12.839	12.862	12.566	12.795	0.094	1	c	12.757	12.392	5.954	5.543	6.826	1.60205e-12	a	12.999
genolin_c8232	5.64	5.453	10.834	11.425	11.005	-5.5415	0	b	10.712	10.004	10.834	11.425	11.005	-0.73	1	c	11.131	12.45	10.834	11.425	11.005	0.7025	1	c	8.937	8.741	8.874	10.834	11.425	11.005	-2.23733	6.67473e-05	b	11.811	10.885	10.834	11.425	11.005	0.26	1	c	10.712	10.004	5.64	5.453	4.8115	1.58652e-06	a	11.131
Lus10000203	7.476	7.24	5.594	5.863	5.595	1.674	0.0266592	a	5.681	5.704	5.594	5.863	5.595	0.0085	1	c	5.767	5.53	5.594	5.863	5.595	-0.0355	1	c	5.588	5.59	5.635	5.594	5.863	5.595	-0.0796667	1	c	5.585	5.674	5.594	5.863	5.595	-0.0545	1	c	5.681	5.704	7.476	7.24	-1.6655	0.546954	c	5.767
Lus10000293	9.408	9.043	5.999	5.491	5.506	3.56017	1.22043e-10	a	5.517	5.42	5.999	5.491	5.506	-0.196833	1	c	5.678	5.501	5.999	5.491	5.506	-0.0758333	1	c	5.588	5.525	5.365	5.999	5.491	5.506	-0.172667	1	c	5.449	5.417	5.999	5.491	5.506	-0.232333	1	c	5.517	5.42	9.408	9.043	-3.757	0.000178258	b	5.678
Lus10000306	8.318	8.895	8.29	7.958	8.357	0.404833	1	c	9.062	8.55	8.29	7.958	8.357	0.604333	1	c	8.875	8.711	8.29	7.958	8.357	0.591333	1	c	9.624	9.593	9.905	8.29	7.958	8.357	1.50567	0.0327535	a	8.862	8.889	8.29	7.958	8.357	0.673833	1	c	9.062	8.55	8.318	8.895	0.1995	1	c	8.875
Lus10000310	9.227	9.6	11.537	11.761	11.625	-2.2275	0.000322837	b	11.537	11.379	11.537	11.761	11.625	-0.183	1	c	11.05	12.289	11.537	11.761	11.625	0.0285	1	c	10.183	10.282	9.999	11.537	11.761	11.625	-1.48633	0.00788019	b	10.639	10.499	11.537	11.761	11.625	-1.072	0.535112	c	11.537	11.379	9.227	9.6	2.0445	0.456006	c	11.05
Lus10000388	6.74	6.739	8.98	8.822	9.154	-2.24583	0.000134215	b	8.749	8.762	8.98	8.822	9.154	-0.229833	1	c	9.022	8.869	8.98	8.822	9.154	-0.0398333	1	c	8.704	8.556	8.624	8.98	8.822	9.154	-0.357333	1	c	8.866	8.835	8.98	8.822	9.154	-0.134833	1	c	8.749	8.762	6.74	6.739	2.016	0.0803588	c	9.022
Lus10000428	6.695	5.729	10.361	10.487	10.567	-4.25967	0	b	10.578	10.844	10.361	10.487	10.567	0.239333	1	c	10.655	10.32	10.361	10.487	10.567	0.0158333	1	c	9.316	9.911	9.324	10.361	10.487	10.567	-0.954667	1	c	9.843	10.279	10.361	10.487	10.567	-0.410667	1	c	10.578	10.844	6.695	5.729	4.499	4.48229e-05	a	10.655
Lus10000523	10.024	8.953	6.233	5.863	6.86	3.16983	5.76694e-07	a	8.382	7.832	6.233	5.863	6.86	1.78833	1	c	7.992	9.657	6.233	5.863	6.86	2.50583	0.00384843	a	8.959	7.975	8.838	6.233	5.863	6.86	2.272	0.00222694	a	8.493	7.639	6.233	5.863	6.86	1.74733	1	c	8.382	7.832	10.024	8.953	-1.3815	1	c	7.992
Lus10000620	7.496	7.904	7.066	7.004	7.048	0.660667	1	c	7.228	7.289	7.066	7.004	7.048	0.219167	1	c	7.56	6.317	7.066	7.004	7.048	-0.100833	1	c	8.135	8.073	8.087	7.066	7.004	7.048	1.059	0.0159075	a	7.879	8.102	7.066	7.004	7.048	0.951167	0.833136	c	7.228	7.289	7.496	7.904	-0.4415	1	c	7.56
Lus10000692	14.186	13.784	13.746	14.007	14.277	-0.025	1	c	13.974	14.32	13.746	14.007	14.277	0.137	1	c	13.613	14.357	13.746	14.007	14.277	-0.025	1	c	12.809	12.831	12.286	13.746	14.007	14.277	-1.368	0.678922	c	12.705	12.439	13.746	14.007	14.277	-1.438	0.808366	c	13.974	14.32	14.186	13.784	0.162	1	c	13.613
Lus10000711	9.79	10.284	8.812	9.154	9.529	0.872	1	c	8.807	8.712	8.812	9.154	9.529	-0.4055	1	c	9	9.182	8.812	9.154	9.529	-0.074	1	c	10.721	11.359	10.948	8.812	9.154	9.529	1.84433	0.0292592	a	9.765	9.474	8.812	9.154	9.529	0.4545	1	c	8.807	8.712	9.79	10.284	-1.2775	1	c	9
Lus10000738	5.558	5.597	8.312	8.567	8.551	-2.89917	7.4308e-08	b	5.517	5.547	8.312	8.567	8.551	-2.94467	6.47046e-05	b	8.461	8.414	8.312	8.567	8.551	-0.0391667	1	c	6.789	6.38	6.838	8.312	8.567	8.551	-1.80767	0.00320736	b	8.256	8.34	8.312	8.567	8.551	-0.178667	1	c	5.517	5.547	5.558	5.597	-0.0455	1	c	8.461
Lus10000749	5.583	6.788	7.264	7.358	7.139	-1.06817	1	c	5.634	5.704	7.264	7.358	7.139	-1.58467	0.0503356	c	5.612	5.646	7.264	7.358	7.139	-1.62467	0.0144423	b	5.997	5.627	5.755	7.264	7.358	7.139	-1.46067	0.018282	b	5.742	5.795	7.264	7.358	7.139	-1.48517	0.0508149	c	5.634	5.704	5.583	6.788	-0.5165	1	c	5.612
Lus10000834	5.428	5.598	8.584	9.735	9.409	-3.72967	7.54738e-11	b	5.417	5.594	8.584	9.735	9.409	-3.73717	4.1407e-05	b	5.374	5.374	8.584	9.735	9.409			c	9.467	9.652	9.337	8.584	9.735	9.409	0.242667	1	c	9.594	9.004	8.584	9.735	9.409	0.0563333	1	c	5.417	5.594	5.428	5.598	-0.0075	1	c	5.374
Lus10000835	5.531	5.409	7.396	8.066	7.386	-2.146	0.00605541	b	5.517	5.513	7.396	8.066	7.386	-2.101	0.235911	c	5.553	5.374	7.396	8.066	7.386	-2.1525	0.00741135	b	8.501	9.309	8.207	7.396	8.066	7.386	1.05633	1	c	8.497	7.211	7.396	8.066	7.386	0.238	1	c	5.517	5.513	5.531	5.409	0.045	1	c	5.553
Lus10000836	5.583	5.453	5.908	6.866	6.531	-0.917	1	c	5.571	5.547	5.908	6.866	6.531	-0.876	1	c	5.834	5.469	5.908	6.866	6.531	-0.7835	1	c	8.29	9.079	8.496	5.908	6.866	6.531	2.18667	0.00294681	a	8.004	7.46	5.908	6.866	6.531	1.297	1	c	5.571	5.547	5.583	5.453	0.041	1	c	5.834
Lus10000838	9.356	9.28	9.74	9.719	9.901	-0.468667	1	c	9.471	9.339	9.74	9.719	9.901	-0.381667	1	c	9.266	9.494	9.74	9.719	9.901	-0.406667	1	c	11.139	11.209	11.106	9.74	9.719	9.901	1.36467	0.00498827	a	10.656	10.525	9.74	9.719	9.901	0.803833	1	c	9.471	9.339	9.356	9.28	0.087	1	c	9.266
Lus10000847	7.978	8.472	8.156	8.001	8.21	0.102667	1	c	7.186	8.353	8.156	8.001	8.21	-0.352833	1	c	8.304	7.893	8.156	8.001	8.21	-0.0238333	1	c	8.276	8.333	8.418	8.156	8.001	8.21	0.22	1	c	8.031	8.183	8.156	8.001	8.21	-0.0153333	1	c	7.186	8.353	7.978	8.472	-0.4555	1	c	8.304
Lus10000908	8.687	8.436	10.146	10.062	10.24	-1.58783	0.0286606	b	10.154	10.255	10.146	10.062	10.24	0.0551667	1	c	9.796	9.676	10.146	10.062	10.24	-0.413333	1	c	10.132	10.271	10.127	10.146	10.062	10.24	0.0273333	1	c	10.285	10.122	10.146	10.062	10.24	0.0541667	1	c	10.154	10.255	8.687	8.436	1.643	0.713069	c	9.796
Lus10000983	6.538	5.729	10.01	9.901	10.348	-3.95283	1.60583e-12	b	10.232	9.91	10.01	9.901	10.348	-0.0153333	1	c	9.956	11.132	10.01	9.901	10.348	0.457667	1	c	10.772	10.48	10.876	10.01	9.901	10.348	0.623	1	c	11.057	10.732	10.01	9.901	10.348	0.808167	1	c	10.232	9.91	6.538	5.729	3.9375	0.000928927	a	9.956
Lus10001027	5.668	5.506	5.637	5.683	5.658	-0.0723333	1	c	5.572	5.785	5.637	5.683	5.658	0.0191667	1	c	5.723	5.568	5.637	5.683	5.658	-0.0138333	1	c	7.458	7.432	7.472	5.637	5.683	5.658	1.79467	5.58376e-05	a	7.394	7.827	5.637	5.683	5.658	1.95117	0.0112266	a	5.572	5.785	5.668	5.506	0.0915	1	c	5.723
Lus10001050	5.733	5.69	5.557	7.113	5.562	-0.365833	1	c	7.434	7.591	5.557	7.113	5.562	1.43517	1	c	7.37	7.866	5.557	7.113	5.562	1.54067	1	c	5.589	5.44	5.522	5.557	7.113	5.562	-0.560333	1	c	5.795	5.589	5.557	7.113	5.562	-0.385333	1	c	7.434	7.591	5.733	5.69	1.801	0.243548	c	7.37
Lus10001081	10.263	10.367	10.578	10.459	10.961	-0.351	1	c	10.581	9.43	10.578	10.459	10.961	-0.6605	1	c	9.128	9.172	10.578	10.459	10.961	-1.516	0.233158	c	10.223	10.392	10.277	10.578	10.459	10.961	-0.368667	1	c	10.37	10.273	10.578	10.459	10.961	-0.3445	1	c	10.581	9.43	10.263	10.367	-0.3095	1	c	9.128
Lus10001099	9.485	8.983	10.342	10.183	10.312	-1.045	1	c	9.101	9.387	10.342	10.183	10.312	-1.035	1	c	9.904	10.088	10.342	10.183	10.312	-0.283	1	c	10.107	10.06	9.877	10.342	10.183	10.312	-0.264333	1	c	9.399	9.698	10.342	10.183	10.312	-0.7305	1	c	9.101	9.387	9.485	8.983	0.01	1	c	9.904
Lus10001106	10.507	10.511	9.206	9.152	9.281	1.296	0.0589253	c	9.211	9.259	9.206	9.152	9.281	0.022	1	c	9.381	9.159	9.206	9.152	9.281	0.057	1	c	9.032	9.107	9.056	9.206	9.152	9.281	-0.148	1	c	9.275	9.252	9.206	9.152	9.281	0.0505	1	c	9.211	9.259	10.507	10.511	-1.274	0.757455	c	9.381
Lus10001108	6.577	7.425	7.522	8.071	8.068	-0.886	1	c	7.403	7.108	7.522	8.071	8.068	-0.6315	1	c	7.696	7.75	7.522	8.071	8.068	-0.164	1	c	9.086	8.949	8.934	7.522	8.071	8.068	1.10267	1	c	7.106	7.223	7.522	8.071	8.068	-0.7225	1	c	7.403	7.108	6.577	7.425	0.2545	1	c	7.696
Lus10001172	9.028	8.325	8.424	8.02	8.61	0.325167	1	c	8.163	8.479	8.424	8.02	8.61	-0.0303333	1	c	7.771	9.06	8.424	8.02	8.61	0.0641667	1	c	5.761	6.32	5.81	8.424	8.02	8.61	-2.38767	5.65961e-05	b	6.816	6.579	8.424	8.02	8.61	-1.65383	0.345112	c	8.163	8.479	9.028	8.325	-0.3555	1	c	7.771
Lus10001200	11.465	11.595	12.26	12.215	12.21	-0.698333	1	c	11.812	11.632	12.26	12.215	12.21	-0.506333	1	c	12.12	11.802	12.26	12.215	12.21	-0.267333	1	c	13.156	13.43	13.354	12.26	12.215	12.21	1.085	0.0590754	c	13.13	13.457	12.26	12.215	12.21	1.06517	0.852896	c	11.812	11.632	11.465	11.595	0.192	1	c	12.12
Lus10001259	12.459	12.975	11.816	11.97	12.1	0.755	1	c	12.695	12.917	11.816	11.97	12.1	0.844	1	c	12.994	12.805	11.816	11.97	12.1	0.9375	1	c	12.929	13.256	12.892	11.816	11.97	12.1	1.06367	0.438859	c	12.801	12.938	11.816	11.97	12.1	0.9075	1	c	12.695	12.917	12.459	12.975	0.089	1	c	12.994
Lus10001308	7.939	7.425	5.521	5.443	5.597	2.16167	0.00120348	a	6.036	8.099	5.521	5.443	5.597	1.54717	1	c	7.74	9.016	5.521	5.443	5.597	2.85767	2.73156e-05	a	5.567	5.477	5.522	5.521	5.443	5.597	0.00166667	1	c	5.48	5.456	5.521	5.443	5.597	-0.0523333	1	c	6.036	8.099	7.939	7.425	-0.6145	1	c	7.74
Lus10001330	5.992	6.216	5.715	5.797	5.562	0.412667	1	c	5.811	5.914	5.715	5.797	5.562	0.171167	1	c	5.767	5.868	5.715	5.797	5.562	0.126167	1	c	6.871	6.603	7.05	5.715	5.797	5.562	1.15	0.293343	c	7.27	7.3	5.715	5.797	5.562	1.59367	0.0303137	a	5.811	5.914	5.992	6.216	-0.2415	1	c	5.767
Lus10001463	9.139	9.284	9.805	9.362	9.577	-0.369833	1	c	9.152	9.389	9.805	9.362	9.577	-0.310833	1	c	8.911	8.852	9.805	9.362	9.577	-0.699833	1	c	8.168	8.406	8.488	9.805	9.362	9.577	-1.22733	0.253481	c	8.084	8.562	9.805	9.362	9.577	-1.25833	1	c	9.152	9.389	9.139	9.284	0.059	1	c	8.911
Lus10001508	12.094	12.841	13.033	12.509	12.439	-0.192833	1	c	12.946	12.966	13.033	12.509	12.439	0.295667	1	c	13.128	12.088	13.033	12.509	12.439	-0.0523333	1	c	15.097	14.54	15.219	13.033	12.509	12.439	2.29167	0.000291247	a	13.887	13.322	13.033	12.509	12.439	0.944167	1	c	12.946	12.966	12.094	12.841	0.4885	1	c	13.128
Lus10001604	12.264	11.944	12.002	12.241	12.211	-0.0473333	1	c	11.655	11.87	12.002	12.241	12.211	-0.388833	1	c	11.665	11.905	12.002	12.241	12.211	-0.366333	1	c	11.248	11.53	11.342	12.002	12.241	12.211	-0.778	1	c	11.531	11.68	12.002	12.241	12.211	-0.545833	1	c	11.655	11.87	12.264	11.944	-0.3415	1	c	11.665
Lus10001687	14.351	14.484	13.67	14.436	14.351	0.265167	1	c	14.56	14.627	13.67	14.436	14.351	0.441167	1	c	14.579	14.951	13.67	14.436	14.351	0.612667	1	c	13.117	13.022	13.097	13.67	14.436	14.351	-1.07367	1	c	13.163	13.153	13.67	14.436	14.351	-0.994333	1	c	14.56	14.627	14.351	14.484	0.176	1	c	14.579
Lus10001731	6.802	7.58	6.803	6.516	6.654	0.533333	1	c	7.435	7.513	6.803	6.516	6.654	0.816333	1	c	8.105	8.127	6.803	6.516	6.654	1.45833	0.0698366	c	7.509	8.148	7.581	6.803	6.516	6.654	1.08833	1	c	7.106	6.922	6.803	6.516	6.654	0.356333	1	c	7.435	7.513	6.802	7.58	0.283	1	c	8.105
Lus10001745	10.309	9.995	9.793	10.155	10.429	0.0263333	1	c	10.399	10.214	9.793	10.155	10.429	0.180833	1	c	10.3	11.494	9.793	10.155	10.429	0.771333	1	c	6.385	8.042	6.624	9.793	10.155	10.429	-3.10867	6.6057e-08	b	8.573	8.286	9.793	10.155	10.429	-1.69617	0.372491	c	10.399	10.214	10.309	9.995	0.1545	1	c	10.3
Lus10001758	10.834	9.996	8.218	8.656	7.907	2.15467	0.0212318	a	8.19	10.581	8.218	8.656	7.907	1.12517	1	c	7.917	8.596	8.218	8.656	7.907	-0.00383333	1	c	6.369	6.285	6.517	8.218	8.656	7.907	-1.87	0.0088474	b	7.949	7.671	8.218	8.656	7.907	-0.450333	1	c	8.19	10.581	10.834	9.996	-1.0295	1	c	7.917
Lus10001826	10.578	10.087	9.998	10.907	10.665	-0.190833	1	c	10.854	10.024	9.998	10.907	10.665	-0.0843333	1	c	10.582	10.808	9.998	10.907	10.665	0.171667	1	c	8.419	8.511	8.191	9.998	10.907	10.665	-2.14967	0.00155988	b	10.885	10.451	9.998	10.907	10.665	0.144667	1	c	10.854	10.024	10.578	10.087	0.1065	1	c	10.582
Lus10002015	7.061	7.621	7.558	6.691	6.407	0.455667	1	c	7.566	6.707	7.558	6.691	6.407	0.251167	1	c	7.371	7.538	7.558	6.691	6.407	0.569167	1	c	7.509	8.156	9.673	7.558	6.691	6.407	1.56067	1	c	9.562	9.928	7.558	6.691	6.407	2.85967	0.000412868	a	7.566	6.707	7.061	7.621	-0.2045	1	c	7.371
Lus10002059	5.704	5.729	7.606	7.471	7.479	-1.80217	0.00197546	b	6.822	6.731	7.606	7.471	7.479	-0.742167	1	c	6.485	5.937	7.606	7.471	7.479	-1.30767	1	c	6.502	6.261	6.23	7.606	7.471	7.479	-1.18767	0.0480934	b	6.771	6.325	7.606	7.471	7.479	-0.970667	1	c	6.822	6.731	5.704	5.729	1.06	1	c	6.485
Lus10002073	7.319	8.339	11.488	11.508	11.935	-3.81467	1.76641e-11	b	11.627	11.551	11.488	11.508	11.935	-0.0546667	1	c	11.72	11.384	11.488	11.508	11.935	-0.0916667	1	c	10.119	10.484	10.111	11.488	11.508	11.935	-1.40567	0.170816	c	10.21	10.742	11.488	11.508	11.935	-1.16767	1	c	11.627	11.551	7.319	8.339	3.76	0.00464626	a	11.72
Lus10002168	10.022	10.243	10.421	10.181	10.155	-0.119833	1	c	10.022	9.953	10.421	10.181	10.155	-0.264833	1	c	10.205	9.972	10.421	10.181	10.155	-0.163833	1	c	8.82	8.905	9.007	10.421	10.181	10.155	-1.34167	0.0193962	b	9.988	10.021	10.421	10.181	10.155	-0.247833	1	c	10.022	9.953	10.022	10.243	-0.145	1	c	10.205
Lus10002206	7.588	8.194	8.328	7.852	8.21	-0.239	1	c	8.403	8.499	8.328	7.852	8.21	0.321	1	c	8.354	8.269	8.328	7.852	8.21	0.1815	1	c	7.995	8.176	8.161	8.328	7.852	8.21	-0.0193333	1	c	5.975	5.835	8.328	7.852	8.21	-2.225	0.00259259	b	8.403	8.499	7.588	8.194	0.56	1	c	8.354
Lus10002231	5.463	5.543	5.505	5.387	5.509	0.036	1	c	5.521	6.59	5.505	5.387	5.509	0.5885	1	c	5.517	5.432	5.505	5.387	5.509	0.0075	1	c	7.037	7.575	7.04	5.505	5.387	5.509	1.75033	0.00844138	a	5.509	5.55	5.505	5.387	5.509	0.0625	1	c	5.521	6.59	5.463	5.543	0.5525	1	c	5.517
Lus10002232	11.203	11.252	10.535	10.732	10.934	0.493833	1	c	11.068	11.742	10.535	10.732	10.934	0.671333	1	c	10.613	10.644	10.535	10.732	10.934	-0.105167	1	c	10.256	10.395	10.085	10.535	10.732	10.934	-0.488333	1	c	9.594	9.527	10.535	10.732	10.934	-1.17317	0.810323	c	11.068	11.742	11.203	11.252	0.1775	1	c	10.613
Lus10002245	7.848	6.713	7.606	7.719	7.576	-0.353167	1	c	7.142	7.127	7.606	7.719	7.576	-0.499167	1	c	7.934	7.612	7.606	7.719	7.576	0.139333	1	c	9.575	10.113	9.365	7.606	7.719	7.576	2.05067	0.00146509	a	7.754	8.063	7.606	7.719	7.576	0.274833	1	c	7.142	7.127	7.848	6.713	-0.146	1	c	7.934
Lus10002249	9.88	10.008	9.902	10.216	10.245	-0.177	1	c	9.376	9.176	9.902	10.216	10.245	-0.845	1	c	9.992	10.326	9.902	10.216	10.245	0.038	1	c	8.494	8.545	8.506	9.902	10.216	10.245	-1.606	0.00363008	b	9.97	9.83	9.902	10.216	10.245	-0.221	1	c	9.376	9.176	9.88	10.008	-0.668	1	c	9.992
Lus10002250	8.906	9.336	9.206	8.802	9.329	0.00866667	1	c	9.164	9.761	9.206	8.802	9.329	0.350167	1	c	9.167	8.724	9.206	8.802	9.329	-0.166833	1	c	6.187	5.553	5.44	9.206	8.802	9.329	-3.38567	6.91747e-11	b	5.825	5.499	9.206	8.802	9.329	-3.45033	3.9304e-08	b	9.164	9.761	8.906	9.336	0.3415	1	c	9.167
Lus10002266	14.775	14.283	13.93	13.6	14.791	0.422	1	c	12.72	13.759	13.93	13.6	14.791	-0.8675	1	c	12.859	13.014	13.93	13.6	14.791	-1.1705	1	c	12.889	14.494	12.733	13.93	13.6	14.791	-0.735	1	c	12.545	12.351	13.93	13.6	14.791	-1.659	1	c	12.72	13.759	14.775	14.283	-1.2895	1	c	12.859
Lus10002319	10.052	9.94	9.244	9.205	9.668	0.623667	1	c	10.126	9.948	9.244	9.205	9.668	0.664667	1	c	9.638	9.753	9.244	9.205	9.668	0.323167	1	c	8.643	8.612	8.643	9.244	9.205	9.668	-0.739667	1	c	8.165	8.507	9.244	9.205	9.668	-1.03633	1	c	10.126	9.948	10.052	9.94	0.041	1	c	9.638
Lus10002478	6.62	7.176	7.924	7.562	8.281	-1.02433	1	c	8.1	8.08	7.924	7.562	8.281	0.167667	1	c	7.993	8.626	7.924	7.562	8.281	0.387167	1	c	6.188	6.381	6.006	7.924	7.562	8.281	-1.73067	0.0365768	b	6.045	6.216	7.924	7.562	8.281	-1.79183	0.258098	c	8.1	8.08	6.62	7.176	1.192	1	c	7.993
Lus10002719	6.463	6.351	6.382	6.535	7.056	-0.250667	1	c	7.548	7.449	6.382	6.535	7.056	0.840833	1	c	6.429	6.213	6.382	6.535	7.056	-0.336667	1	c	7.912	7.871	8.002	6.382	6.535	7.056	1.27067	0.695548	c	7.419	7.793	6.382	6.535	7.056	0.948333	1	c	7.548	7.449	6.463	6.351	1.0915	1	c	6.429
Lus10002741	12.352	11.251	10.23	10.778	9.972	1.47483	1	c	10.093	9.443	10.23	10.778	9.972	-0.558667	1	c	9.629	9.859	10.23	10.778	9.972	-0.582667	1	c	11.474	11.626	11.323	10.23	10.778	9.972	1.14767	1	c	11.182	10.822	10.23	10.778	9.972	0.675333	1	c	10.093	9.443	12.352	11.251	-2.0335	1	c	9.629
Lus10002753	8.463	8.703	8.723	8.882	8.777	-0.211	1	c	8.692	8.895	8.723	8.882	8.777	-0.0005	1	c	8.718	8.82	8.723	8.882	8.777	-0.025	1	c	6.659	6.456	6.585	8.723	8.882	8.777	-2.22733	2.65874e-06	b	8.301	8.032	8.723	8.882	8.777	-0.6275	1	c	8.692	8.895	8.463	8.703	0.2105	1	c	8.718
Lus10002795	7.462	7.773	7.971	7.711	7.18	-0.00316667	1	c	6.201	6.625	7.971	7.711	7.18	-1.20767	1	c	7.147	5.937	7.971	7.711	7.18	-1.07867	1	c	10.242	10.77	10.559	7.971	7.711	7.18	2.903	1.11109e-07	a	9.998	11.5	7.971	7.711	7.18	3.12833	7.42358e-05	a	6.201	6.625	7.462	7.773	-1.2045	1	c	7.147
Lus10002828	9.848	10.3	8.25	9.029	8.57	1.45767	1	c	9.152	8.798	8.25	9.029	8.57	0.358667	1	c	9.562	9.095	8.25	9.029	8.57	0.712167	1	c	11.749	11.255	11.519	8.25	9.029	8.57	2.89133	1.09642e-07	a	10.802	10.925	8.25	9.029	8.57	2.24717	0.0132259	a	9.152	8.798	9.848	10.3	-1.099	1	c	9.562
Lus10002842	8.318	7.599	6.607	6.803	7.245	1.0735	1	c	7.186	7.16	6.607	6.803	7.245	0.288	1	c	6.655	8.049	6.607	6.803	7.245	0.467	1	c	5.785	5.79	5.783	6.607	6.803	7.245	-1.099	1	c	5.825	5.797	6.607	6.803	7.245	-1.074	1	c	7.186	7.16	8.318	7.599	-0.7855	1	c	6.655
Lus10002936	12.419	11.963	11.666	11.183	11.881	0.614333	1	c	11.325	11.468	11.666	11.183	11.881	-0.180167	1	c	10.838	10.808	11.666	11.183	11.881	-0.753667	1	c	9.882	10.815	10.25	11.666	11.183	11.881	-1.261	1	c	9.47	10.153	11.666	11.183	11.881	-1.76517	0.99055	c	11.325	11.468	12.419	11.963	-0.7945	1	c	10.838
Lus10002963	9.533	9.684	9.929	9.644	9.751	-0.166167	1	c	9.955	10.145	9.929	9.644	9.751	0.275333	1	c	10.181	10.244	9.929	9.644	9.751	0.437833	1	c	8.551	8.819	8.692	9.929	9.644	9.751	-1.08733	0.162758	c	8.896	8.806	9.929	9.644	9.751	-0.923667	1	c	9.955	10.145	9.533	9.684	0.4415	1	c	10.181
Lus10003005	7.462	7.204	7.871	7.783	7.764	-0.473	1	c	6.264	6.477	7.871	7.783	7.764	-1.4355	0.0988147	c	6.885	6.912	7.871	7.783	7.764	-0.9075	0.754474	c	10.928	10.258	10.973	7.871	7.783	7.764	2.91367	4.19778e-08	a	10.51	10.827	7.871	7.783	7.764	2.8625	2.78778e-06	a	6.264	6.477	7.462	7.204	-0.9625	1	c	6.885
Lus10003107	7.108	7.61	8.416	7.829	7.086	-0.418	1	c	7.753	7.449	8.416	7.829	7.086	-0.176	1	c	6.488	6.646	8.416	7.829	7.086	-1.21	1	c	10.432	9.477	10.092	8.416	7.829	7.086	2.22333	0.00578069	a	8.442	10.497	8.416	7.829	7.086	1.6925	1	c	7.753	7.449	7.108	7.61	0.242	1	c	6.488
Lus10003147	9.895	9.353	9.099	8.948	9.177	0.549333	1	c	8.19	9.106	9.099	8.948	9.177	-0.426667	1	c	8.762	9.255	9.099	8.948	9.177	-0.0661667	1	c	6.106	6.948	6.103	9.099	8.948	9.177	-2.689	2.45352e-06	b	7.665	7.318	9.099	8.948	9.177	-1.58317	0.104179	c	8.19	9.106	9.895	9.353	-0.976	1	c	8.762
Lus10003149	10.901	10.387	9.048	8.926	9.376	1.52733	0.560511	c	9.713	9.066	9.048	8.926	9.376	0.272833	1	c	8.774	9.534	9.048	8.926	9.376	0.0373333	1	c	9.431	10.426	9.654	9.048	8.926	9.376	0.720333	1	c	9.263	9.541	9.048	8.926	9.376	0.285333	1	c	9.713	9.066	10.901	10.387	-1.2545	1	c	8.774
Lus10003194	12.154	11.714	11.715	11.746	11.419	0.307333	1	c	11.458	11.765	11.715	11.746	11.419	-0.0151667	1	c	11.092	11.758	11.715	11.746	11.419	-0.201667	1	c	10.091	10.292	9.914	11.715	11.746	11.419	-1.52767	0.022465	b	10.867	10.765	11.715	11.746	11.419	-0.810667	1	c	11.458	11.765	12.154	11.714	-0.3225	1	c	11.092
Lus10003220	6.921	7.656	6.783	6.633	6.723	0.5755	1	c	7.678	9.045	6.783	6.633	6.723	1.6485	1	c	7.762	7.887	6.783	6.633	6.723	1.1115	0.297678	c	8.388	8.413	8.425	6.783	6.633	6.723	1.69567	0.000210645	a	7.646	6.989	6.783	6.633	6.723	0.6045	1	c	7.678	9.045	6.921	7.656	1.073	1	c	7.762
Lus10003311	12.388	12.336	11.377	11.519	11.654	0.845333	1	c	11.648	11.435	11.377	11.519	11.654	0.0248333	1	c	11.35	11.946	11.377	11.519	11.654	0.131333	1	c	10.852	10.655	10.784	11.377	11.519	11.654	-0.753	1	c	10.83	11.309	11.377	11.519	11.654	-0.447167	1	c	11.648	11.435	12.388	12.336	-0.8205	1	c	11.35
Lus10003322	9.567	9.289	6.855	7.211	7.59	2.20933	0.00328559	a	7.33	7.013	6.855	7.211	7.59	-0.0471667	1	c	7.953	8.603	6.855	7.211	7.59	1.05933	1	c	7.72	8.255	7.921	6.855	7.211	7.59	0.746667	1	c	7.73	7.46	6.855	7.211	7.59	0.376333	1	c	7.33	7.013	9.567	9.289	-2.2565	0.239415	c	7.953
Lus10003323	5.432	5.643	11.299	11.386	11.285	-5.78583	1.60583e-12	b	11.078	11.144	11.299	11.386	11.285	-0.212333	1	c	5.614	5.409	11.299	11.386	11.285	-5.81183	0	b	10.692	9.093	10.799	11.299	11.386	11.285	-1.12867	1	c	8.64	8.922	11.299	11.386	11.285	-2.54233	4.43122e-05	b	11.078	11.144	5.432	5.643	5.5735	2.38706e-10	a	5.614
Lus10003339	9.278	9.418	6.084	6.37	6.654	2.97867	2.10436e-07	a	7.113	7.607	6.084	6.37	6.654	0.990667	1	c	7.917	8.87	6.084	6.37	6.654	2.02417	0.0702099	c	7.02	7.493	7.185	6.084	6.37	6.654	0.863333	1	c	8.355	8.386	6.084	6.37	6.654	2.00117	0.0205454	a	7.113	7.607	9.278	9.418	-1.988	1	c	7.917
Lus10003349	10.472	10.437	8.014	7.809	8.086	2.48483	8.77148e-06	a	9.804	7.73	8.014	7.809	8.086	0.797333	1	c	10.116	10.625	8.014	7.809	8.086	2.40083	0.0002224	a	7.817	9.212	7.945	8.014	7.809	8.086	0.355	1	c	8.137	7.878	8.014	7.809	8.086	0.0378333	1	c	9.804	7.73	10.472	10.437	-1.6875	1	c	10.116
Lus10003364	7.201	7.123	6.535	5.799	6.408	0.914667	1	c	6.912	6.378	6.535	5.799	6.408	0.397667	1	c	5.837	5.648	6.535	5.799	6.408	-0.504833	1	c	5.661	5.629	5.758	6.535	5.799	6.408	-0.564667	1	c	5.676	5.75	6.535	5.799	6.408	-0.534333	1	c	6.912	6.378	7.201	7.123	-0.517	1	c	5.837
Lus10003372	10.408	10.103	8.416	8.831	9.599	1.30683	1	c	9.318	9.124	8.416	8.831	9.599	0.272333	1	c	8.658	9.784	8.416	8.831	9.599	0.272333	1	c	7.509	7.268	7.251	8.416	8.831	9.599	-1.606	0.672983	c	7.021	7.175	8.416	8.831	9.599	-1.85067	1	c	9.318	9.124	10.408	10.103	-1.0345	1	c	8.658
Lus10003453	7.134	7.74	8.055	7.859	8.142	-0.581667	1	c	7.566	7.698	8.055	7.859	8.142	-0.386667	1	c	7.58	8.022	8.055	7.859	8.142	-0.217667	1	c	6.676	6.77	6.706	8.055	7.859	8.142	-1.30133	0.0168205	b	7.191	6.713	8.055	7.859	8.142	-1.06667	1	c	7.566	7.698	7.134	7.74	0.195	1	c	7.58
Lus10003489	9.661	9.113	9.574	9.715	9.113	-0.0803333	1	c	9.346	9.724	9.574	9.715	9.113	0.0676667	1	c	9.362	9.622	9.574	9.715	9.113	0.0246667	1	c	9.344	9.159	9.123	9.574	9.715	9.113	-0.258667	1	c	9.715	9.434	9.574	9.715	9.113	0.107167	1	c	9.346	9.724	9.661	9.113	0.148	1	c	9.362
Lus10003600	10.906	10.969	11.651	11.691	11.61	-0.713167	1	c	10.995	10.95	11.651	11.691	11.61	-0.678167	1	c	11.025	10.879	11.651	11.691	11.61	-0.698667	1	c	10.596	10.734	10.657	11.651	11.691	11.61	-0.988333	0.0373576	b	10.477	11.086	11.651	11.691	11.61	-0.869167	1	c	10.995	10.95	10.906	10.969	0.035	1	c	11.025
Lus10003781	5.432	5.371	5.558	5.444	5.402	-0.0665	1	c	7.48	5.425	5.558	5.444	5.402	0.9845	1	c	7.696	7.613	5.558	5.444	5.402	2.1865	0.000117297	a	5.534	5.444	5.443	5.558	5.444	5.402	0.00566667	1	c	5.482	5.387	5.558	5.444	5.402	-0.0335	1	c	7.48	5.425	5.432	5.371	1.051	1	c	7.696
Lus10003913	9.109	9.56	9.727	9.905	9.714	-0.4475	1	c	8.91	8.794	9.727	9.905	9.714	-0.93	1	c	9.956	9.835	9.727	9.905	9.714	0.1135	1	c	7.842	7.597	7.844	9.727	9.905	9.714	-2.021	6.04072e-05	b	7.913	8.213	9.727	9.905	9.714	-1.719	0.0332061	b	8.91	8.794	9.109	9.56	-0.4825	1	c	9.956
Lus10003942	7.945	7.785	6.05	6.249	6.534	1.58733	0.1155	c	5.814	5.986	6.05	6.249	6.534	-0.377667	1	c	5.771	5.873	6.05	6.249	6.534	-0.455667	1	c	9.842	9.907	9.861	6.05	6.249	6.534	3.59233	3.21743e-12	a	6.677	6.99	6.05	6.249	6.534	0.555833	1	c	5.814	5.986	7.945	7.785	-1.965	0.216556	c	5.771
Lus10004025	7.094	7.123	6.897	7.287	7.087	0.0181667	1	c	6.727	6.751	6.897	7.287	7.087	-0.351333	1	c	6.624	6.647	6.897	7.287	7.087	-0.454833	1	c	5.489	5.629	5.476	6.897	7.287	7.087	-1.559	0.00776094	b	5.621	5.553	6.897	7.287	7.087	-1.50333	0.141782	c	6.727	6.751	7.094	7.123	-0.3695	1	c	6.624
Lus10004202	9.228	9.639	6.111	5.9	6.79	3.1665	1.41175e-07	a	7.658	8.707	6.111	5.9	6.79	1.9155	1	c	8.423	8.771	6.111	5.9	6.79	2.33	0.00287594	a	7.582	7.463	7.881	6.111	5.9	6.79	1.375	1	c	7.595	7.512	6.111	5.9	6.79	1.2865	1	c	7.658	8.707	9.228	9.639	-1.251	1	c	8.423
Lus10004268	10.488	10.418	10.2	10.256	10.157	0.248667	1	c	8.267	8.491	10.2	10.256	10.157	-1.82533	0.0204603	b	8.416	8.106	10.2	10.256	10.157	-1.94333	0.0026073	b	10.503	10.568	10.358	10.2	10.256	10.157	0.272	1	c	10.318	10.19	10.2	10.256	10.157	0.0496667	1	c	8.267	8.491	10.488	10.418	-2.074	0.15079	c	8.416
Lus10004283	11.199	10.904	8.545	9.311	8.997	2.1005	0.0107764	a	8.481	8.41	8.545	9.311	8.997	-0.5055	1	c	8.973	9.587	8.545	9.311	8.997	0.329	1	c	10.223	10.459	10.225	8.545	9.311	8.997	1.35133	0.776854	c	9.939	9.514	8.545	9.311	8.997	0.7755	1	c	8.481	8.41	11.199	10.904	-2.606	0.0313335	b	8.973
Lus10004312	8.608	8.62	5.428	5.499	5.51	3.135	1.04218e-09	a	5.522	5.472	5.428	5.499	5.51	0.018	1	c	5.472	5.602	5.428	5.499	5.51	0.058	1	c	9.26	9.284	9.268	5.428	5.499	5.51	3.79167	0	a	5.483	5.499	5.428	5.499	5.51	0.012	1	c	5.522	5.472	8.608	8.62	-3.117	0.000985137	b	5.472
Lus10004313	8.62	7.917	5.47	5.525	5.564	2.74883	7.2425e-06	a	5.522	5.548	5.47	5.525	5.564	0.0153333	1	c	5.558	5.534	5.47	5.525	5.564	0.0263333	1	c	6.832	7.457	6.689	5.47	5.525	5.564	1.473	0.327778	c	5.54	5.553	5.47	5.525	5.564	0.0268333	1	c	5.522	5.548	8.62	7.917	-2.7335	0.184173	c	5.558
Lus10004321	8.513	8.284	8.29	8.541	8.41	-0.0151667	1	c	8.516	8.099	8.29	8.541	8.41	-0.106167	1	c	7.954	9.114	8.29	8.541	8.41	0.120333	1	c	9.72	9.886	9.757	8.29	8.541	8.41	1.374	0.0100864	a	9.697	9.784	8.29	8.541	8.41	1.32683	0.153646	c	8.516	8.099	8.513	8.284	-0.091	1	c	7.954
Lus10004322	7.433	7.898	7.815	8.013	7.753	-0.194833	1	c	7.114	6.847	7.815	8.013	7.753	-0.879833	1	c	7.029	8.424	7.815	8.013	7.753	-0.133833	1	c	5.819	5.666	5.945	7.815	8.013	7.753	-2.05033	6.22526e-05	b	5.54	5.676	7.815	8.013	7.753	-2.25233	0.000505414	b	7.114	6.847	7.433	7.898	-0.685	1	c	7.029
Lus10004346	6.146	6.535	6.876	7.726	7.066	-0.882167	1	c	10.229	11.61	6.876	7.726	7.066	3.69683	0.000197008	a	7.535	7.613	6.876	7.726	7.066	0.351333	1	c	8.689	8.454	8.558	6.876	7.726	7.066	1.34433	1	c	7.934	7.549	6.876	7.726	7.066	0.518833	1	c	10.229	11.61	6.146	6.535	4.579	0.000106537	a	7.535
Lus10004348	7.32	7.262	7.449	7.853	7.349	-0.259333	1	c	10.242	11.306	7.449	7.853	7.349	3.22367	0.00202292	a	8.015	7.952	7.449	7.853	7.349	0.433167	1	c	9.156	8.984	9.139	7.449	7.853	7.349	1.54267	0.028221	a	8.122	8.206	7.449	7.853	7.349	0.613667	1	c	10.242	11.306	7.32	7.262	3.483	0.0245284	a	8.015
Lus10004360	7.637	7.857	7.496	7.1	7.33	0.438333	1	c	7.249	6.902	7.496	7.1	7.33	-0.233167	1	c	7.473	7.721	7.496	7.1	7.33	0.288333	1	c	8.874	8.935	8.94	7.496	7.1	7.33	1.60767	0.0043248	a	8.593	8.852	7.496	7.1	7.33	1.41383	0.392468	c	7.249	6.902	7.637	7.857	-0.6715	1	c	7.473
Lus10004379	9.444	9.874	9.623	9.48	9.991	-0.039	1	c	9.393	9.41	9.623	9.48	9.991	-0.2965	1	c	9.605	9.347	9.623	9.48	9.991	-0.222	1	c	8.103	8.229	8.08	9.623	9.48	9.991	-1.56067	0.0216379	b	8.059	7.986	9.623	9.48	9.991	-1.6755	0.133434	c	9.393	9.41	9.444	9.874	-0.2575	1	c	9.605
Lus10004390	7.703	7.773	5.56	5.767	5.722	2.055	0.000385333	a	5.758	8.086	5.56	5.767	5.722	1.239	1	c	7.965	7.762	5.56	5.767	5.722	2.1805	0.000275297	a	7.878	8.036	7.823	5.56	5.767	5.722	2.22933	4.21386e-06	a	7.984	8.078	5.56	5.767	5.722	2.348	0.000149239	a	5.758	8.086	7.703	7.773	-0.816	1	c	7.965
Lus10004436	12.269	11.913	10.504	10.918	10.8	1.35033	0.754319	c	9.989	10.318	10.504	10.918	10.8	-0.587167	1	c	10.002	9.71	10.504	10.918	10.8	-0.884667	1	c	11.327	10.773	11.122	10.504	10.918	10.8	0.333333	1	c	10.54	10.62	10.504	10.918	10.8	-0.160667	1	c	9.989	10.318	12.269	11.913	-1.9375	1	c	10.002
Lus10004452	10.088	10.728	9.563	10.02	9.815	0.608667	1	c	10.659	10.604	9.563	10.02	9.815	0.832167	1	c	10.982	9.606	9.563	10.02	9.815	0.494667	1	c	7.658	8.121	7.44	9.563	10.02	9.815	-2.05967	0.00179154	b	7.283	7.194	9.563	10.02	9.815	-2.56083	0.000111282	b	10.659	10.604	10.088	10.728	0.2235	1	c	10.982
Lus10004567	8.205	8.606	6.05	5.868	5.849	2.48317	2.81059e-05	a	8.757	8.932	6.05	5.868	5.849	2.92217	7.23527e-05	a	6.547	6.369	6.05	5.868	5.849	0.535667	1	c	7.509	7.182	7.53	6.05	5.868	5.849	1.48467	0.0171122	a	8.065	8.046	6.05	5.868	5.849	2.13317	0.000732542	a	8.757	8.932	8.205	8.606	0.439	1	c	6.547
Lus10004581	6.295	5.984	5.522	5.476	5.564	0.618833	1	c	6.628	7.542	5.522	5.476	5.564	1.56433	1	c	6.927	6.437	5.522	5.476	5.564	1.16133	1	c	5.49	5.48	5.487	5.522	5.476	5.564	-0.035	1	c	5.709	5.46	5.522	5.476	5.564	0.0638333	1	c	6.628	7.542	6.295	5.984	0.9455	1	c	6.927
Lus10004635	7.062	7.57	7.878	7.212	7.445	-0.195667	1	c	8.613	8.08	7.878	7.212	7.445	0.834833	1	c	8.262	7.031	7.878	7.212	7.445	0.134833	1	c	8.358	8.494	8.44	7.878	7.212	7.445	0.919	1	c	7.684	8.161	7.878	7.212	7.445	0.410833	1	c	8.613	8.08	7.062	7.57	1.0305	1	c	8.262
Lus10004683	5.465	5.547	5.522	5.547	5.444	0.00166667	1	c	5.425	5.706	5.522	5.547	5.444	0.0611667	1	c	5.618	5.534	5.522	5.547	5.444	0.0716667	1	c	7.253	7.447	7.425	5.522	5.547	5.444	1.87067	8.35099e-05	a	6.82	7.319	5.522	5.547	5.444	1.56517	0.219246	c	5.425	5.706	5.465	5.547	0.0595	1	c	5.618
Lus10004700	8.897	8.665	8.59	8.536	8.706	0.170333	1	c	9.298	9.245	8.59	8.536	8.706	0.660833	1	c	8.385	7.989	8.59	8.536	8.706	-0.423667	1	c	7.312	7.346	7.411	8.59	8.536	8.706	-1.25433	0.00872748	b	6.795	7.186	8.59	8.536	8.706	-1.62017	0.089666	c	9.298	9.245	8.897	8.665	0.4905	1	c	8.385
Lus10004734	8.142	7.826	7.355	7.624	7.18	0.597667	1	c	7.323	7.201	7.355	7.624	7.18	-0.124333	1	c	7.103	7.35	7.355	7.624	7.18	-0.159833	1	c	8.182	7.982	7.967	7.355	7.624	7.18	0.657333	1	c	8.717	8.42	7.355	7.624	7.18	1.18217	1	c	7.323	7.201	8.142	7.826	-0.722	1	c	7.103
Lus10004771	7.062	7.501	8.136	7.616	6.892	-0.2665	1	c	7.249	7.466	8.136	7.616	6.892	-0.1905	1	c	6.489	6.153	8.136	7.616	6.892	-1.227	1	c	10.323	9.193	9.893	8.136	7.616	6.892	2.255	0.00435984	a	8.442	10.073	8.136	7.616	6.892	1.7095	1	c	7.249	7.466	7.062	7.501	0.076	1	c	6.489
Lus10004789	6.924	7.3	7.173	7.361	7.367	-0.188333	1	c	7.726	7.449	7.173	7.361	7.367	0.287167	1	c	7.129	7.453	7.173	7.361	7.367	-0.00933333	1	c	6.188	6.062	6.062	7.173	7.361	7.367	-1.19633	0.0227312	b	5.978	6.242	7.173	7.361	7.367	-1.19033	0.503697	c	7.726	7.449	6.924	7.3	0.4755	1	c	7.129
Lus10004840	5.615	5.547	5.561	5.63	5.566	-0.00466667	1	c	7.64	7.816	5.561	5.63	5.566	2.14233	0.00336835	a	7.561	7.156	5.561	5.63	5.566	1.77283	0.0178027	a	7.79	7.745	7.75	5.561	5.63	5.566	2.176	1.37147e-06	a	7.605	7.616	5.561	5.63	5.566	2.02483	0.000713097	a	7.64	7.816	5.615	5.547	2.147	0.090407	c	7.561
Lus10004860	9.292	9.494	10.104	10.074	10.096	-0.698333	1	c	9.347	9.55	10.104	10.074	10.096	-0.642833	1	c	9.639	9.425	10.104	10.074	10.096	-0.559333	1	c	8.341	8.869	8.282	10.104	10.074	10.096	-1.594	0.0354672	b	8.816	9.434	10.104	10.074	10.096	-0.966333	1	c	9.347	9.55	9.292	9.494	0.0555	1	c	9.639
Lus10004872	12.721	12.689	12.018	12.37	12.174	0.517667	1	c	11.902	11.887	12.018	12.37	12.174	-0.292833	1	c	11.792	11.966	12.018	12.37	12.174	-0.308333	1	c	11.671	11.477	11.894	12.018	12.37	12.174	-0.506667	1	c	11.075	12.081	12.018	12.37	12.174	-0.609333	1	c	11.902	11.887	12.721	12.689	-0.8105	1	c	11.792
Lus10004880	9.603	10.242	10.142	10.13	10.293	-0.265833	1	c	9.897	10.109	10.142	10.13	10.293	-0.185333	1	c	10.351	10.309	10.142	10.13	10.293	0.141667	1	c	11.303	11.361	11.195	10.142	10.13	10.293	1.098	0.0367776	a	10.899	10.951	10.142	10.13	10.293	0.736667	1	c	9.897	10.109	9.603	10.242	0.0805	1	c	10.351
Lus10004886	10.271	9.501	10.2	10.115	10.686	-0.447667	1	c	10.326	10.243	10.2	10.115	10.686	-0.0491667	1	c	9.575	9.614	10.2	10.115	10.686	-0.739167	1	c	8.328	8.414	8.126	10.2	10.115	10.686	-2.04433	0.000739287	b	10.292	10.537	10.2	10.115	10.686	0.0808333	1	c	10.326	10.243	10.271	9.501	0.3985	1	c	9.575
Lus10004923	10.357	10.001	5.598	5.547	5.662	4.57667	0	a	9.498	9.178	5.598	5.547	5.662	3.73567	2.94328e-07	a	9.753	11.62	5.598	5.547	5.662	5.08417	1.60605e-12	a	5.568	5.666	5.584	5.598	5.547	5.662	0.00366667	1	c	5.621	5.591	5.598	5.547	5.662	0.00366667	1	c	9.498	9.178	10.357	10.001	-0.841	1	c	9.753
Lus10004948	11.46	11.437	11.41	11.36	11.879	-0.101167	1	c	11.901	12.04	11.41	11.36	11.879	0.420833	1	c	11.58	11.821	11.41	11.36	11.879	0.150833	1	c	9.711	9.789	9.739	11.41	11.36	11.879	-1.80333	0.00332718	b	10.708	10.79	11.41	11.36	11.879	-0.800667	1	c	11.901	12.04	11.46	11.437	0.522	1	c	11.58
Lus10005075	7.077	6.683	6.21	6.281	6.11	0.679667	1	c	6.962	7.3	6.21	6.281	6.11	0.930667	1	c	6.918	6.793	6.21	6.281	6.11	0.655167	1	c	6.03	6.148	5.967	6.21	6.281	6.11	-0.152	1	c	6.534	7.075	6.21	6.281	6.11	0.604167	1	c	6.962	7.3	7.077	6.683	0.251	1	c	6.918
Lus10005104	7.293	7.102	5.718	5.868	5.785	1.40717	0.061724	c	5.761	5.788	5.718	5.868	5.785	-0.0158333	1	c	5.771	5.706	5.718	5.868	5.785	-0.0518333	1	c	5.628	6.083	5.584	5.718	5.868	5.785	-0.0253333	1	c	5.829	5.8	5.718	5.868	5.785	0.0241667	1	c	5.761	5.788	7.293	7.102	-1.423	0.838018	c	5.771
Lus10005106	7.815	7.427	6.623	6.991	6.956	0.764333	1	c	6.783	6.559	6.623	6.991	6.956	-0.185667	1	c	5.618	5.706	6.623	6.991	6.956	-1.19467	0.803361	c	5.728	5.74	5.838	6.623	6.991	6.956	-1.088	0.213195	c	5.509	5.635	6.623	6.991	6.956	-1.28467	0.542075	c	6.783	6.559	7.815	7.427	-0.95	1	c	5.618
Lus10005128	8.013	8.027	7.857	8.054	8.32	-0.057	1	c	7.939	8.201	7.857	8.054	8.32	-0.007	1	c	8.328	8.669	7.857	8.054	8.32	0.4215	1	c	6.723	6.676	6.75	7.857	8.054	8.32	-1.36067	0.0516627	c	7.446	7.175	7.857	8.054	8.32	-0.7665	1	c	7.939	8.201	8.013	8.027	0.05	1	c	8.328
Lus10005134	7.726	7.145	6.855	7.952	7.247	0.0841667	1	c	7.268	7.161	6.855	7.952	7.247	-0.136833	1	c	6.945	7.721	6.855	7.952	7.247	-0.0183333	1	c	5.785	5.767	5.758	6.855	7.952	7.247	-1.58133	0.522216	c	5.829	5.752	6.855	7.952	7.247	-1.56083	1	c	7.268	7.161	7.726	7.145	-0.221	1	c	6.945
Lus10005203	7.421	7.591	6.608	5.684	6.692	1.178	1	c	5.814	6.659	6.608	5.684	6.692	-0.0915	1	c	5.84	5.65	6.608	5.684	6.692	-0.583	1	c	5.591	5.63	5.725	6.608	5.684	6.692	-0.679333	1	c	5.591	5.677	6.608	5.684	6.692	-0.694	1	c	5.814	6.659	7.421	7.591	-1.2695	1	c	5.84
Lus10005265	7.929	8.123	6.855	6.041	6.759	1.47433	1	c	5.761	6.959	6.855	6.041	6.759	-0.191667	1	c	5.917	5.572	6.855	6.041	6.759	-0.807167	1	c	5.763	5.63	5.811	6.855	6.041	6.759	-0.817	1	c	5.799	5.8	6.855	6.041	6.759	-0.752167	1	c	5.761	6.959	7.929	8.123	-1.666	1	c	5.917
Lus10005315	9.442	9.28	9.007	9.108	9.167	0.267	1	c	9.176	8.824	9.007	9.108	9.167	-0.094	1	c	9.266	9.173	9.007	9.108	9.167	0.1255	1	c	7.758	7.726	7.76	9.007	9.108	9.167	-1.346	0.00355658	b	8.223	8.325	9.007	9.108	9.167	-0.82	1	c	9.176	8.824	9.442	9.28	-0.361	1	c	9.266
Lus10005369	8.649	8.754	8.923	9.434	8.63	-0.294167	1	c	9.025	8.206	8.923	9.434	8.63	-0.380167	1	c	8.961	9.119	8.923	9.434	8.63	0.0443333	1	c	12.189	11.982	12.315	8.923	9.434	8.63	3.16633	1.47036e-09	a	12.124	11.25	8.923	9.434	8.63	2.69133	0.00163781	a	9.025	8.206	8.649	8.754	-0.086	1	c	8.961
Lus10005415	7.559	7.283	7.298	7.371	7.247	0.115667	1	c	7.436	7.619	7.298	7.371	7.247	0.222167	1	c	7.551	8.196	7.298	7.371	7.247	0.568167	1	c	6.325	6.238	6.201	7.298	7.371	7.247	-1.05067	0.0277942	b	6.534	6.495	7.298	7.371	7.247	-0.790833	1	c	7.436	7.619	7.559	7.283	0.1065	1	c	7.551
Lus10005447	11.315	10.901	11.324	10.952	11.701	-0.217667	1	c	11.845	11.703	11.324	10.952	11.701	0.448333	1	c	11.083	11.576	11.324	10.952	11.701	0.00383333	1	c	9.808	9.922	9.974	11.324	10.952	11.701	-1.42433	0.331909	c	10.41	10.456	11.324	10.952	11.701	-0.892667	1	c	11.845	11.703	11.315	10.901	0.666	1	c	11.083
Lus10005548	6.784	6.989	6.05	5.718	5.664	1.07583	1	c	5.574	5.824	6.05	5.718	5.664	-0.111667	1	c	6.039	5.939	6.05	5.718	5.664	0.178333	1	c	7.572	8.01	7.861	6.05	5.718	5.664	2.00367	0.00063016	a	6.535	7.212	6.05	5.718	5.664	1.06283	1	c	5.574	5.824	6.784	6.989	-1.1875	1	c	6.039
Lus10005605	14.375	14.063	12.605	12.581	12.607	1.62133	0.0234164	a	12.117	11.584	12.605	12.581	12.607	-0.747167	1	c	11.615	11.599	12.605	12.581	12.607	-0.990667	0.317565	c	13.066	12.551	13.271	12.605	12.581	12.607	0.365	1	c	12.452	13.532	12.605	12.581	12.607	0.394333	1	c	12.117	11.584	14.375	14.063	-2.3685	0.486968	c	11.615
Lus10005715	11.372	11.385	11.536	11.599	11.662	-0.2205	1	c	11.412	11.692	11.536	11.599	11.662	-0.047	1	c	11.263	11.398	11.536	11.599	11.662	-0.2685	1	c	9.375	9.349	9.182	11.536	11.599	11.662	-2.297	1.03239e-06	b	10.055	10.27	11.536	11.599	11.662	-1.4365	0.077577	c	11.412	11.692	11.372	11.385	0.1735	1	c	11.263
Lus10005752	5.859	5.988	6.238	6.536	6.41	-0.471167	1	c	5.686	5.917	6.238	6.536	6.41	-0.593167	1	c	5.771	5.706	6.238	6.536	6.41	-0.656167	1	c	7.768	6.446	7.384	6.238	6.536	6.41	0.804667	1	c	7.605	7.429	6.238	6.536	6.41	1.12233	0.711996	c	5.686	5.917	5.859	5.988	-0.122	1	c	5.771
Lus10005771	6.063	6.536	6.856	6.975	7.181	-0.7045	1	c	6.68	6.865	6.856	6.975	7.181	-0.2315	1	c	6.896	6.153	6.856	6.975	7.181	-0.4795	1	c	5.785	5.822	5.735	6.856	6.975	7.181	-1.22333	0.0404243	b	5.946	6.002	6.856	6.975	7.181	-1.03	1	c	6.68	6.865	6.063	6.536	0.473	1	c	6.896
Lus10005831	10.451	10.558	8.861	8.951	9	1.56717	0.0133199	a	10.482	10.877	8.861	8.951	9	1.74217	0.11302	c	10.589	10.722	8.861	8.951	9	1.71817	0.00607817	a	10.449	10.575	10.336	8.861	8.951	9	1.516	0.00261827	a	10.442	10.575	8.861	8.951	9	1.57117	0.0251595	a	10.482	10.877	10.451	10.558	0.175	1	c	10.589
Lus10005836	8.083	7.786	5.718	5.936	6.066	2.02783	0.00240988	a	5.686	5.676	5.718	5.936	6.066	-0.225667	1	c	5.684	6.04	5.718	5.936	6.066	-0.0446667	1	c	7.823	7.86	7.345	5.718	5.936	6.066	1.76933	0.00966813	a	5.591	5.678	5.718	5.936	6.066	-0.272167	1	c	5.686	5.676	8.083	7.786	-2.2535	0.117264	c	5.684
Lus10005894	6.332	5.988	7.461	7.371	7.265	-1.20567	0.602986	c	6.048	6.103	7.461	7.371	7.265	-1.29017	0.144939	c	6.248	5.806	7.461	7.371	7.265	-1.33867	0.538641	c	5.629	5.888	6.75	7.461	7.371	7.265	-1.27667	1	c	6.011	5.954	7.461	7.371	7.265	-1.38317	0.0756916	c	6.048	6.103	6.332	5.988	-0.0845	1	c	6.248
Lus10005923	7.686	8.07	8.34	8.25	8.404	-0.453333	1	c	7.895	8.229	8.34	8.25	8.404	-0.269333	1	c	8.279	8.128	8.34	8.25	8.404	-0.127833	1	c	9.266	9.399	9.315	8.34	8.25	8.404	0.995333	0.0497866	a	8.742	8.789	8.34	8.25	8.404	0.434167	1	c	7.895	8.229	7.686	8.07	0.184	1	c	8.279
Lus10005953	13.271	13.503	12.276	11.779	12.532	1.19133	1	c	13.731	13.312	12.276	11.779	12.532	1.32583	1	c	12.845	12.728	12.276	11.779	12.532	0.590833	1	c	11.676	11.154	12.098	12.276	11.779	12.532	-0.553	1	c	11.038	11.207	12.276	11.779	12.532	-1.07317	1	c	13.731	13.312	13.271	13.503	0.1345	1	c	12.845
Lus10005983	7.4	7.6	7.9	8.089	8.161	-0.55	1	c	7.517	7.708	7.9	8.089	8.161	-0.4375	1	c	7.13	7.542	7.9	8.089	8.161	-0.714	1	c	6.326	6.79	6.627	7.9	8.089	8.161	-1.469	0.0414649	b	6.551	6.673	7.9	8.089	8.161	-1.438	0.105454	c	7.517	7.708	7.4	7.6	0.1125	1	c	7.13
Lus10005999	6.743	7.379	7.715	8.136	7.166	-0.611333	1	c	7.882	7.161	7.715	8.136	7.166	-0.150833	1	c	7.661	7.393	7.715	8.136	7.166	-0.145333	1	c	9.363	9.255	9.289	7.715	8.136	7.166	1.63	0.206482	c	9.004	8.993	7.715	8.136	7.166	1.32617	1	c	7.882	7.161	6.743	7.379	0.4605	1	c	7.661
Lus10006140	10.868	10.862	11.275	11.457	11.13	-0.422333	1	c	10.165	9.952	11.275	11.457	11.13	-1.22883	0.764096	c	10.234	10.407	11.275	11.457	11.13	-0.966833	1	c	10.003	10.088	9.77	11.275	11.457	11.13	-1.33367	0.0594589	c	9.774	9.908	11.275	11.457	11.13	-1.44633	0.14743	c	10.165	9.952	10.868	10.862	-0.8065	1	c	10.234
Lus10006178	5.485	5.692	8.323	8.062	8.734	-2.7845	4.73417e-06	b	6.266	8.335	8.323	8.062	8.734	-1.0725	1	c	8.081	8.098	8.323	8.062	8.734	-0.2835	1	c	7.64	7.557	7.591	8.323	8.062	8.734	-0.777	1	c	7.479	8.019	8.323	8.062	8.734	-0.624	1	c	6.266	8.335	5.485	5.692	1.712	1	c	8.081
Lus10006180	6.52	6.956	6.698	6.616	6.838	0.0206667	1	c	7.302	6.96	6.698	6.616	6.838	0.413667	1	c	7.104	7.393	6.698	6.616	6.838	0.531167	1	c	8.941	8.319	9.108	6.698	6.616	6.838	2.072	0.00185969	a	8.738	8.267	6.698	6.616	6.838	1.78517	0.0622923	c	7.302	6.96	6.52	6.956	0.393	1	c	7.104
Lus10006193	8.174	8.473	8.791	8.425	8.66	-0.301833	1	c	8.935	8.881	8.791	8.425	8.66	0.282667	1	c	8.784	8.524	8.791	8.425	8.66	0.0286667	1	c	6.689	6.642	7.139	8.791	8.425	8.66	-1.802	0.00658182	b	6.718	6.629	8.791	8.425	8.66	-1.95183	0.00780914	b	8.935	8.881	8.174	8.473	0.5845	1	c	8.784
Lus10006307	8.923	9.505	7.635	8.461	8.189	1.119	1	c	6.825	6.941	7.635	8.461	8.189	-1.212	1	c	8.479	8.965	7.635	8.461	8.189	0.627	1	c	5.785	6.403	5.811	7.635	8.461	8.189	-2.09533	0.0040666	b	8.46	8.571	7.635	8.461	8.189	0.4205	1	c	6.825	6.941	8.923	9.505	-2.331	0.48661	c	8.479
Lus10006308	6.655	7.443	6.052	6.148	5.666	1.09367	1	c	5.762	5.946	6.052	6.148	5.666	-0.101333	1	c	5.771	5.473	6.052	6.148	5.666	-0.333333	1	c	5.7	6.084	5.725	6.052	6.148	5.666	-0.119	1	c	8.123	8.727	6.052	6.148	5.666	2.46967	0.00209198	a	5.762	5.946	6.655	7.443	-1.195	1	c	5.771
Lus10006349	10.473	10.46	10.568	10.513	10.243	0.0251667	1	c	10.789	10.702	10.568	10.513	10.243	0.304167	1	c	10.878	11.122	10.568	10.513	10.243	0.558667	1	c	9.275	9.229	9.277	10.568	10.513	10.243	-1.181	0.0600252	c	9.755	9.544	10.568	10.513	10.243	-0.791833	1	c	10.789	10.702	10.473	10.46	0.279	1	c	10.878
Lus10006403	8.629	8.541	8.453	8.508	8.619	0.0583333	1	c	8.212	8.181	8.453	8.508	8.619	-0.330167	1	c	8.355	8.036	8.453	8.508	8.619	-0.331167	1	c	6.054	6.342	6.062	8.453	8.508	8.619	-2.374	1.43818e-06	b	8.329	8.273	8.453	8.508	8.619	-0.225667	1	c	8.212	8.181	8.629	8.541	-0.3885	1	c	8.355
Lus10006429	7.146	7.283	6.291	6.429	6.067	0.952167	1	c	5.686	6.206	6.291	6.429	6.067	-0.316333	1	c	6.145	5.807	6.291	6.429	6.067	-0.286333	1	c	6.369	6.962	6.307	6.291	6.429	6.067	0.283667	1	c	6.718	7.061	6.291	6.429	6.067	0.627167	1	c	5.686	6.206	7.146	7.283	-1.2685	1	c	6.145
Lus10006445	10.347	8.635	8.581	8.949	8.684	0.753	1	c	7.839	7.626	8.581	8.949	8.684	-1.0055	1	c	7.909	7.722	8.581	8.949	8.684	-0.9225	1	c	5.922	6.182	6.078	8.581	8.949	8.684	-2.67733	7.45252e-08	b	9.472	9.382	8.581	8.949	8.684	0.689	1	c	7.839	7.626	10.347	8.635	-1.7585	1	c	7.909
Lus10006453	7.333	7.083	6.784	7.129	6.919	0.264	1	c	6.731	6.903	6.784	7.129	6.919	-0.127	1	c	6.625	6.794	6.784	7.129	6.919	-0.2345	1	c	5.763	5.742	5.785	6.784	7.129	6.919	-1.18067	0.0591266	c	7.224	6.903	6.784	7.129	6.919	0.1195	1	c	6.731	6.903	7.333	7.083	-0.391	1	c	6.625
Lus10006569	10.11	9.866	8.126	8.976	8.358	1.50133	1	c	7.91	7.543	8.126	8.976	8.358	-0.760167	1	c	7.671	7.804	8.126	8.976	8.358	-0.749167	1	c	9.868	10.819	9.937	8.126	8.976	8.358	1.72133	0.416913	c	9.268	8.449	8.126	8.976	8.358	0.371833	1	c	7.91	7.543	10.11	9.866	-2.2615	0.261773	c	7.671
Lus10006620	15.383	15.306	14.436	14.94	14.945	0.570833	1	c	14.252	14.987	14.436	14.94	14.945	-0.154167	1	c	14.56	15.09	14.436	14.94	14.945	0.0513333	1	c	14.102	13.52	13.83	14.436	14.94	14.945	-0.956333	1	c	13.893	14.309	14.436	14.94	14.945	-0.672667	1	c	14.252	14.987	15.383	15.306	-0.725	1	c	14.56
Lus10006666	10.376	11.014	12.931	12.682	12.496	-2.008	0.0195836	b	12.022	12.202	12.931	12.682	12.496	-0.591	1	c	12.71	11.6	12.931	12.682	12.496	-0.548	1	c	13.071	12.504	12.786	12.931	12.682	12.496	0.084	1	c	13.331	12.765	12.931	12.682	12.496	0.345	1	c	12.022	12.202	10.376	11.014	1.417	1	c	12.71
Lus10006667	7.333	8.041	6.006	5.968	6.173	1.638	0.327819	c	6.318	5.825	6.006	5.968	6.173	0.0225	1	c	5.843	5.707	6.006	5.968	6.173	-0.274	1	c	5.568	5.485	5.476	6.006	5.968	6.173	-0.539333	1	c	5.541	5.557	6.006	5.968	6.173	-0.5	1	c	6.318	5.825	7.333	8.041	-1.6155	1	c	5.843
Lus10006668	7.526	7.817	8.83	8.206	9.574	-1.1985	1	c	8.565	8.235	8.83	8.206	9.574	-0.47	1	c	9.676	9.623	8.83	8.206	9.574	0.7795	1	c	5.922	6.149	5.968	8.83	8.206	9.574	-2.857	1.04132e-06	b	5.403	5.425	8.83	8.206	9.574	-3.456	9.85511e-07	b	8.565	8.235	7.526	7.817	0.7285	1	c	9.676
Lus10006730	11.572	11.706	10.634	10.318	11.562	0.801	1	c	10.924	10.64	10.634	10.318	11.562	-0.056	1	c	10.46	11.309	10.634	10.318	11.562	0.0465	1	c	9.023	9.475	9.193	10.634	10.318	11.562	-1.60767	1	c	8.787	9.064	10.634	10.318	11.562	-1.9125	1	c	10.924	10.64	11.572	11.706	-0.857	1	c	10.46
Lus10006745	5.485	5.989	5.472	5.5	5.566	0.224333	1	c	5.575	5.551	5.472	5.5	5.566	0.0503333	1	c	5.425	5.534	5.472	5.5	5.566	-0.0331667	1	c	7.05	7.104	6.904	5.472	5.5	5.566	1.50667	0.00176963	a	6.719	7.167	5.472	5.5	5.566	1.43033	0.321	c	5.575	5.551	5.485	5.989	-0.174	1	c	5.425
Lus10006789	6.521	6.131	5.806	5.937	5.851	0.461333	1	c	5.689	5.989	5.806	5.937	5.851	-0.0256667	1	c	5.986	5.945	5.806	5.937	5.851	0.100833	1	c	7.327	7.287	7.497	5.806	5.937	5.851	1.50567	0.0023865	a	6.224	6.427	5.806	5.937	5.851	0.460833	1	c	5.689	5.989	6.521	6.131	-0.487	1	c	5.986
Lus10006819	8.782	8.899	6.481	6.429	6.01	2.53383	2.6598e-05	a	6.525	6.692	6.481	6.429	6.01	0.301833	1	c	6.55	6.571	6.481	6.429	6.01	0.253833	1	c	8.766	8.827	8.914	6.481	6.429	6.01	2.529	9.33564e-07	a	6.448	6.612	6.481	6.429	6.01	0.223333	1	c	6.525	6.692	8.782	8.899	-2.232	0.0728106	c	6.55
Lus10006823	7.517	7.083	5.718	5.871	5.604	1.569	0.129599	c	5.763	5.521	5.718	5.871	5.604	-0.089	1	c	5.563	5.767	5.718	5.871	5.604	-0.066	1	c	7.312	7.118	7.107	5.718	5.871	5.604	1.448	0.00941273	a	5.872	5.756	5.718	5.871	5.604	0.083	1	c	5.763	5.521	7.517	7.083	-1.658	1	c	5.563
Lus10006824	8.833	8.116	5.525	5.5	5.516	2.96083	5.75432e-07	a	5.474	5.602	5.525	5.5	5.516	0.0243333	1	c	5.563	5.436	5.525	5.5	5.516	-0.0141667	1	c	11.9	12.856	12.014	5.525	5.5	5.516	6.743	0	a	5.566	5.522	5.525	5.5	5.516	0.0303333	1	c	5.474	5.602	8.833	8.116	-2.9365	0.0864811	c	5.563
Lus10006825	5.589	5.604	5.525	5.606	5.516	0.0475	1	c	5.575	5.551	5.525	5.606	5.516	0.014	1	c	5.621	5.534	5.525	5.606	5.516	0.0285	1	c	12.074	12.944	12.128	5.525	5.606	5.516	6.833	0	a	5.621	5.636	5.525	5.606	5.516	0.0795	1	c	5.575	5.551	5.589	5.604	-0.0335	1	c	5.621
Lus10006846	10.177	9.814	11.731	11.55	11.228	-1.5075	0.429698	c	11.586	12.19	11.731	11.55	11.228	0.385	1	c	11.759	11.847	11.731	11.55	11.228	0.3	1	c	10.927	10.63	10.836	11.731	11.55	11.228	-0.705333	1	c	11.274	11.648	11.731	11.55	11.228	-0.042	1	c	11.586	12.19	10.177	9.814	1.8925	1	c	11.759
Lus10006885	9.947	9.563	7.821	7.81	7.129	2.16833	0.00725005	a	7.451	7.699	7.821	7.81	7.129	-0.0116667	1	c	7.841	7.661	7.821	7.81	7.129	0.164333	1	c	7.554	7.511	7.718	7.821	7.81	7.129	0.00766667	1	c	7.479	8.584	7.821	7.81	7.129	0.444833	1	c	7.451	7.699	9.947	9.563	-2.18	0.384139	c	7.841
Lus10006894	8.863	9.238	8.318	8.651	8.313	0.623167	1	c	10.71	10.424	8.318	8.651	8.313	2.13967	0.0293845	a	8.153	8.924	8.318	8.651	8.313	0.111167	1	c	10.958	11.155	11.19	8.318	8.651	8.313	2.67367	7.82189e-08	a	11.304	10.973	8.318	8.651	8.313	2.71117	3.82312e-05	a	10.71	10.424	8.863	9.238	1.5165	1	c	8.153
Lus10006925	10.61	9.427	8.212	8.102	8.491	1.75017	1	c	7.768	7.88	8.212	8.102	8.491	-0.444333	1	c	7.332	6.832	8.212	8.102	8.491	-1.18633	1	c	7.039	7.705	7.242	8.212	8.102	8.491	-0.939667	1	c	7.296	7.429	8.212	8.102	8.491	-0.905833	1	c	7.768	7.88	10.61	9.427	-2.1945	1	c	7.332
Lus10006957	7.581	8.097	7.311	7.241	7.297	0.556	1	c	6.875	7.013	7.311	7.241	7.297	-0.339	1	c	7.115	7.092	7.311	7.241	7.297	-0.1795	1	c	8.169	8.235	8.179	7.311	7.241	7.297	0.911333	0.0479433	a	7.191	7.29	7.311	7.241	7.297	-0.0425	1	c	6.875	7.013	7.581	8.097	-0.895	1	c	7.115
Lus10007011	6.885	5.735	5.685	5.63	5.725	0.63	1	c	6.629	8.451	5.685	5.63	5.725	1.86	1	c	5.772	5.436	5.685	5.63	5.725	-0.076	1	c	9.491	9.401	9.933	5.685	5.63	5.725	3.92833	0	a	5.511	5.522	5.685	5.63	5.725	-0.1635	1	c	6.629	8.451	6.885	5.735	1.23	1	c	5.772
Lus10007085	8.871	9.74	8.273	8.273	8.373	0.999167	1	c	9.789	9.27	8.273	8.273	8.373	1.22317	1	c	9.899	9.25	8.273	8.273	8.373	1.26817	1	c	9.908	10.264	9.961	8.273	8.273	8.373	1.738	0.001375	a	9.667	9.676	8.273	8.273	8.373	1.36517	0.0486472	a	9.789	9.27	8.871	9.74	0.224	1	c	9.899
Lus10007270	11.18	11.252	9.059	9.439	8.902	2.08267	0.0028629	a	8.717	8.621	9.059	9.439	8.902	-0.464333	1	c	8.705	8.438	9.059	9.439	8.902	-0.561833	1	c	10.445	11.415	10.577	9.059	9.439	8.902	1.679	0.306776	c	10.666	9.688	9.059	9.439	8.902	1.04367	1	c	8.717	8.621	11.18	11.252	-2.547	0.0146638	b	8.705
Lus10007283	8.702	8.611	9.768	10.025	9.575	-1.13283	1	c	9.736	9.494	9.768	10.025	9.575	-0.174333	1	c	8.741	9.183	9.768	10.025	9.575	-0.827333	1	c	6.189	6.831	6.484	9.768	10.025	9.575	-3.288	1.23871e-10	b	7.942	7.617	9.768	10.025	9.575	-2.00983	0.0174012	b	9.736	9.494	8.702	8.611	0.9585	1	c	8.741
Lus10007502	10.389	10.616	9.869	9.83	10.002	0.602167	1	c	9.696	9.998	9.869	9.83	10.002	-0.0533333	1	c	10.384	9.836	9.869	9.83	10.002	0.209667	1	c	11.041	11.367	11.111	9.869	9.83	10.002	1.27267	0.0459672	a	10.91	10.851	9.869	9.83	10.002	0.980167	0.529609	c	9.696	9.998	10.389	10.616	-0.6555	1	c	10.384
Lus10007525	8.946	9.039	9.434	8.486	9.518	-0.1535	1	c	9.662	9.943	9.434	8.486	9.518	0.6565	1	c	10.096	9.566	9.434	8.486	9.518	0.685	1	c	5.966	7.557	6.11	9.434	8.486	9.518	-2.60167	8.58862e-05	b	6.182	6.763	9.434	8.486	9.518	-2.6735	0.00274865	b	9.662	9.943	8.946	9.039	0.81	1	c	10.096
Lus10007545	9.079	9.074	9.13	8.903	9.254	-0.0191667	1	c	10.474	10.624	9.13	8.903	9.254	1.45333	0.279635	c	10.36	10.588	9.13	8.903	9.254	1.37833	0.28417	c	10.603	10.73	10.596	9.13	8.903	9.254	1.54733	0.0059854	a	10.371	10.355	9.13	8.903	9.254	1.26733	0.375503	c	10.474	10.624	9.079	9.074	1.4725	0.587809	c	10.36
Lus10007601	5.706	5.736	5.763	5.606	5.787	0.00233333	1	c	6.133	7.783	5.763	5.606	5.787	1.23933	1	c	5.847	5.877	5.763	5.606	5.787	0.143333	1	c	5.729	6.457	5.762	5.763	5.606	5.787	0.264	1	c	7.755	7.801	5.763	5.606	5.787	2.05933	0.00109866	a	6.133	7.783	5.706	5.736	1.237	1	c	5.847
Lus10007624	7.294	6.083	7.334	8.805	7.577	-1.21683	1	c	5.9	5.875	7.334	8.805	7.577	-2.01783	1	c	6.201	5.811	7.334	8.805	7.577	-1.89933	0.817451	c	9.838	9.476	9.883	7.334	8.805	7.577	1.827	0.320782	c	8.476	8.463	7.334	8.805	7.577	0.564167	1	c	5.9	5.875	7.294	6.083	-0.801	1	c	6.201
Lus10007666	6.465	6.258	6.649	6.83	6.839	-0.411167	1	c	6.527	6.448	6.649	6.83	6.839	-0.285167	1	c	6.716	6.498	6.649	6.83	6.839	-0.165667	1	c	5.535	5.53	5.445	6.649	6.83	6.839	-1.26933	0.0108049	b	7.505	7.539	6.649	6.83	6.839	0.749333	1	c	6.527	6.448	6.465	6.258	0.126	1	c	6.716
Lus10007811	5.485	5.51	6.968	6.791	6.762	-1.34283	0.0811961	c	5.643	7.176	6.968	6.791	6.762	-0.430833	1	c	7.374	6.44	6.968	6.791	6.762	0.0666667	1	c	7.707	7.319	7.565	6.968	6.791	6.762	0.69	1	c	7.344	6.993	6.968	6.791	6.762	0.328167	1	c	5.643	7.176	5.485	5.51	0.912	1	c	7.374
Lus10007814	5.618	5.55	6.763	7.069	6.539	-1.20633	1	c	5.822	7.414	6.763	7.069	6.539	-0.172333	1	c	9.704	9.044	6.763	7.069	6.539	2.58367	0.000128556	a	6.908	7.357	6.815	6.763	7.069	6.539	0.236333	1	c	6.865	6.488	6.763	7.069	6.539	-0.113833	1	c	5.822	7.414	5.618	5.55	1.034	1	c	9.704
Lus10007823	8.946	8.347	5.685	5.832	5.727	2.8985	6.99978e-07	a	6.966	7.269	5.685	5.832	5.727	1.3695	0.269824	c	7.332	7.488	5.685	5.832	5.727	1.662	0.0107128	a	6.189	5.795	6.024	5.685	5.832	5.727	0.254667	1	c	6.393	6.004	5.685	5.832	5.727	0.4505	1	c	6.966	7.269	8.946	8.347	-1.529	1	c	7.332
Lus10007981	5.962	6.083	6.419	6.537	6.659	-0.515833	1	c	6.206	6.421	6.419	6.537	6.659	-0.224833	1	c	6.386	7.072	6.419	6.537	6.659	0.190667	1	c	9.669	10.118	9.515	6.419	6.537	6.659	3.229	1.35132e-10	a	9.375	9.425	6.419	6.537	6.659	2.86167	1.52475e-06	a	6.206	6.421	5.962	6.083	0.291	1	c	6.386
Lus10008022	12.106	11.71	11.306	11.648	11.353	0.472333	1	c	10.831	10.982	11.306	11.648	11.353	-0.529167	1	c	10.975	11.757	11.306	11.648	11.353	-0.0696667	1	c	12.345	12.302	11.917	11.306	11.648	11.353	0.752333	1	c	12.63	12.313	11.306	11.648	11.353	1.03583	1	c	10.831	10.982	12.106	11.71	-1.0015	1	c	10.975
Lus10008060	6.785	7.083	7.108	7.167	7.109	-0.194	1	c	7.94	8.087	7.108	7.167	7.109	0.8855	1	c	7.005	7.176	7.108	7.167	7.109	-0.0375	1	c	8.09	8.03	8.069	7.108	7.167	7.109	0.935	0.0379594	a	8.146	8.161	7.108	7.167	7.109	1.0255	0.220382	c	7.94	8.087	6.785	7.083	1.0795	1	c	7.005
Lus10008110	8.5	8.34	7.364	7.687	7.866	0.781	1	c	7.404	7.506	7.364	7.687	7.866	-0.184	1	c	7.186	7.991	7.364	7.687	7.866	-0.0505	1	c	6.108	6.086	6.133	7.364	7.687	7.866	-1.53	0.0200452	b	6.336	6.454	7.364	7.687	7.866	-1.244	1	c	7.404	7.506	8.5	8.34	-0.965	1	c	7.186
Lus10008114	6.579	7.225	6.833	7.254	7.525	-0.302	1	c	6.685	6.421	6.833	7.254	7.525	-0.651	1	c	6.55	7.454	6.833	7.254	7.525	-0.202	1	c	8.409	8.44	8.609	6.833	7.254	7.525	1.282	0.696619	c	7.505	7.258	6.833	7.254	7.525	0.1775	1	c	6.685	6.421	6.579	7.225	-0.349	1	c	6.55
Lus10008169	10.695	9.64	8.842	8.897	8.282	1.49383	1	c	8.279	9.593	8.842	8.897	8.282	0.262333	1	c	7.698	8.149	8.842	8.897	8.282	-0.750167	1	c	9.146	9.342	9.074	8.842	8.897	8.282	0.513667	1	c	9.984	9.981	8.842	8.897	8.282	1.30883	1	c	8.279	9.593	10.695	9.64	-1.2315	1	c	7.698
Lus10008173	10.789	9.948	8.126	8.536	8.01	2.1445	0.0147834	a	8.836	9.015	8.126	8.536	8.01	0.7015	1	c	8.133	9.535	8.126	8.536	8.01	0.61	1	c	10.236	10.522	10.453	8.126	8.536	8.01	2.17967	0.000114408	a	9.938	9.925	8.126	8.536	8.01	1.7075	0.127126	c	8.836	9.015	10.789	9.948	-1.443	1	c	8.133
Lus10008330	8.873	8.776	8.033	8.645	8.382	0.471167	1	c	7.66	6.067	8.033	8.645	8.382	-1.48983	1	c	7.795	7.856	8.033	8.645	8.382	-0.527833	1	c	6.033	6.213	5.918	8.033	8.645	8.382	-2.29867	4.64214e-05	b	5.8	5.958	8.033	8.645	8.382	-2.47433	0.000779169	b	7.66	6.067	8.873	8.776	-1.961	1	c	7.795
Lus10008357	9.912	9.83	9.185	9.173	9.413	0.614	1	c	9.234	9.289	9.185	9.173	9.413	0.0045	1	c	9.372	9.962	9.185	9.173	9.413	0.41	1	c	10.684	10.601	10.804	9.185	9.173	9.413	1.43933	0.0086897	a	10.646	10.732	9.185	9.173	9.413	1.432	0.100454	c	9.234	9.289	9.912	9.83	-0.6095	1	c	9.372
Lus10008446	8.785	8.791	9.236	9.325	9.23	-0.475667	1	c	8.661	9.109	9.236	9.325	9.23	-0.378667	1	c	8.86	9.079	9.236	9.325	9.23	-0.294167	1	c	7.818	8.132	7.81	9.236	9.325	9.23	-1.34367	0.026687	b	8.801	8.48	9.236	9.325	9.23	-0.623167	1	c	8.661	9.109	8.785	8.791	0.097	1	c	8.86
Lus10008478	7.527	7.659	7.515	7.441	7.801	0.00733333	1	c	7.678	7.863	7.515	7.441	7.801	0.184833	1	c	7.795	7.614	7.515	7.441	7.801	0.118833	1	c	6.81	6.677	6.66	7.515	7.441	7.801	-0.87	0.877179	c	5.713	5.681	7.515	7.441	7.801	-1.88867	0.0120515	b	7.678	7.863	7.527	7.659	0.1775	1	c	7.795
Lus10008526	5.563	5.552	5.525	5.548	5.567	0.0108333	1	c	6.052	7.211	5.525	5.548	5.567	1.08483	1	c	5.475	5.572	5.525	5.548	5.567	-0.0231667	1	c	7.139	7.259	7.007	5.525	5.548	5.567	1.58833	0.00118518	a	5.542	5.637	5.525	5.548	5.567	0.0428333	1	c	6.052	7.211	5.563	5.552	1.074	1	c	5.475
Lus10008573	6.624	6.849	7.175	7.025	7.216	-0.402167	1	c	7.145	6.709	7.175	7.025	7.216	-0.211667	1	c	7.151	7.254	7.175	7.025	7.216	0.0638333	1	c	9.033	8.936	9.091	7.175	7.025	7.216	1.88133	8.83111e-05	a	9.115	9.071	7.175	7.025	7.216	1.95433	0.00238396	a	7.145	6.709	6.624	6.849	0.1905	1	c	7.151
Lus10008598	11.391	10.532	8.644	9.214	8.591	2.14517	0.0211941	a	8.709	8.186	8.644	9.214	8.591	-0.368833	1	c	8.385	8.991	8.644	9.214	8.591	-0.128333	1	c	10.01	10.44	9.818	8.644	9.214	8.591	1.273	1	c	9.909	9.206	8.644	9.214	8.591	0.741167	1	c	8.709	8.186	11.391	10.532	-2.514	1	c	8.385
Lus10008611	5.436	5.471	5.563	5.476	5.519	-0.0658333	1	c	5.578	6.022	5.563	5.476	5.519	0.280667	1	c	5.522	5.534	5.563	5.476	5.519	0.00866667	1	c	7.878	8.178	8.154	5.563	5.476	5.519	2.55067	1.31205e-07	a	5.486	5.522	5.563	5.476	5.519	-0.0153333	1	c	5.578	6.022	5.436	5.471	0.3465	1	c	5.522
Lus10008612	10.017	9.908	11.102	10.383	10.349	-0.648833	1	c	10.564	11.057	11.102	10.383	10.349	0.199167	1	c	11.002	10.099	11.102	10.383	10.349	-0.0608333	1	c	12.511	11.561	12.409	11.102	10.383	10.349	1.549	1	c	11.558	11.876	11.102	10.383	10.349	1.10567	1	c	10.564	11.057	10.017	9.908	0.848	1	c	11.002
Lus10008673	8.154	7.891	8.118	8.235	7.971	-0.0855	1	c	6.453	6.799	8.118	8.235	7.971	-1.482	0.365222	c	5.848	6.223	8.118	8.235	7.971	-2.0725	0.00210321	b	8.67	8.398	8.653	8.118	8.235	7.971	0.465667	1	c	7.568	7.556	8.118	8.235	7.971	-0.546	1	c	6.453	6.799	8.154	7.891	-1.3965	1	c	5.848
Lus10008713	6.258	6.223	6.268	6.373	7.13	-0.349833	1	c	6.732	5.749	6.268	6.373	7.13	-0.349833	1	c	6.748	6.688	6.268	6.373	7.13	0.127667	1	c	8.67	8.089	8.566	6.268	6.373	7.13	1.85133	0.051811	c	7.44	7.259	6.268	6.373	7.13	0.759167	1	c	6.732	5.749	6.258	6.223	0	1	c	6.748
Lus10008722	11.367	10.919	11.872	11.995	11.714	-0.717333	1	c	10.595	9.92	11.872	11.995	11.714	-1.60283	1	c	10.036	11.415	11.872	11.995	11.714	-1.13483	1	c	12.292	12.034	12.35	11.872	11.995	11.714	0.365	1	c	12.796	12.549	11.872	11.995	11.714	0.812167	1	c	10.595	9.92	11.367	10.919	-0.8855	1	c	10.036
Lus10008768	7.678	7.206	7.475	7.734	7.696	-0.193	1	c	6.685	6.421	7.475	7.734	7.696	-1.082	1	c	6.69	7.49	7.475	7.734	7.696	-0.545	1	c	9.634	9.298	9.365	7.475	7.734	7.696	1.79733	0.00126972	a	9.253	9.107	7.475	7.734	7.696	1.545	0.0664483	c	6.685	6.421	7.678	7.206	-0.889	1	c	6.69
Lus10008878	7.726	7.848	8.517	8.717	8.539	-0.804	1	c	7.807	7.939	8.517	8.717	8.539	-0.718	1	c	8.39	7.981	8.517	8.717	8.539	-0.4055	1	c	9.826	10.008	9.766	8.517	8.717	8.539	1.27567	0.0267465	a	9.819	9.867	8.517	8.717	8.539	1.252	0.168272	c	7.807	7.939	7.726	7.848	0.086	1	c	8.39
Lus10008950	12.048	12.031	11.98	12.045	11.712	0.127167	1	c	11.356	11.738	11.98	12.045	11.712	-0.365333	1	c	11.657	11.947	11.98	12.045	11.712	-0.110333	1	c	10.567	10.196	10.446	11.98	12.045	11.712	-1.50933	0.0248499	b	10.493	10.366	11.98	12.045	11.712	-1.48283	0.138646	c	11.356	11.738	12.048	12.031	-0.4925	1	c	11.657
Lus10009005	8.808	8.451	7.268	7.517	7.563	1.18017	1	c	7.482	8.718	7.268	7.517	7.563	0.650667	1	c	7.204	7.582	7.268	7.517	7.563	-0.0563333	1	c	8.742	8.964	8.789	7.268	7.517	7.563	1.38233	0.0226232	a	8.967	8.832	7.268	7.517	7.563	1.45017	0.136143	c	7.482	8.718	8.808	8.451	-0.5295	1	c	7.204
Lus10009051	5.862	5.992	9.733	9.75	10.516	-4.07267	3.21165e-12	b	9.44	6.382	9.733	9.75	10.516	-2.08867	1	c	9.829	9.929	9.733	9.75	10.516	-0.120667	1	c	6.352	6.087	6.111	9.733	9.75	10.516	-3.81633	0	b	6.014	6.275	9.733	9.75	10.516	-3.85517	1.21671e-09	b	9.44	6.382	5.862	5.992	1.984	1	c	9.829
Lus10009056	10.354	10.698	11.493	10.977	10.424	-0.438667	1	c	10.691	10.236	11.493	10.977	10.424	-0.501167	1	c	11.449	10.829	11.493	10.977	10.424	0.174333	1	c	13.273	12.438	13.437	11.493	10.977	10.424	2.08467	0.0191613	a	12.304	13.09	11.493	10.977	10.424	1.73233	1	c	10.691	10.236	10.354	10.698	-0.0625	1	c	11.449
Lus10009090	7.497	7.206	5.722	5.938	6.072	1.44083	0.216042	c	5.578	5.522	5.722	5.938	6.072	-0.360667	1	c	5.522	5.535	5.722	5.938	6.072	-0.382167	1	c	5.967	6.565	6.233	5.722	5.938	6.072	0.344333	1	c	6.014	6.192	5.722	5.938	6.072	0.192333	1	c	5.578	5.522	7.497	7.206	-1.8015	0.523235	c	5.522
Lus10009092	13.499	13.762	11.058	12.001	11.071	2.25383	0.00783955	a	10.644	10.769	11.058	12.001	11.071	-0.670167	1	c	11.43	11.333	11.058	12.001	11.071	0.00483333	1	c	12.938	13.603	12.971	11.058	12.001	11.071	1.794	0.176253	c	13.135	12.475	11.058	12.001	11.071	1.42833	1	c	10.644	10.769	13.499	13.762	-2.924	0.00741009	b	11.43
Lus10009093	10.673	10.009	7.559	8.363	7.866	2.41167	0.00125535	a	7.953	7.45	7.559	8.363	7.866	-0.227833	1	c	7.475	7.764	7.559	8.363	7.866	-0.309833	1	c	9.685	10.864	9.906	7.559	8.363	7.866	2.22233	0.00411902	a	9.308	8.85	7.559	8.363	7.866	1.14967	1	c	7.953	7.45	10.673	10.009	-2.6395	0.529661	c	7.475
Lus10009193	9.346	9.124	9.583	9.912	9.575	-0.455	1	c	9.598	9.145	9.583	9.912	9.575	-0.3185	1	c	9.182	9.957	9.583	9.912	9.575	-0.1205	1	c	9.316	9.406	9.271	9.583	9.912	9.575	-0.359	1	c	9.92	9.422	9.583	9.912	9.575	-0.019	1	c	9.598	9.145	9.346	9.124	0.1365	1	c	9.182
Lus10009228	7.553	7.991	6.902	6.121	6.414	1.293	1	c	7.311	7.646	6.902	6.121	6.414	0.9995	1	c	6.897	6.158	6.902	6.121	6.414	0.0485	1	c	6.11	6.006	5.786	6.902	6.121	6.414	-0.511667	1	c	6.364	5.908	6.902	6.121	6.414	-0.343	1	c	7.311	7.646	7.553	7.991	-0.2935	1	c	6.897
Lus10009238	5.487	5.553	7.893	7.81	8.196	-2.44633	3.02439e-05	b	8.049	7.775	7.893	7.81	8.196	-0.0543333	1	c	7.866	8.67	7.893	7.81	8.196	0.301667	1	c	9.35	9.246	9.198	7.893	7.81	8.196	1.29833	0.0591549	c	9.204	8.598	7.893	7.81	8.196	0.934667	1	c	8.049	7.775	5.487	5.553	2.392	0.0639495	c	7.866
Lus10009285	8.303	8.311	8.203	8.456	8.19	0.024	1	c	8.121	8.069	8.203	8.456	8.19	-0.188	1	c	8.123	8.169	8.203	8.456	8.19	-0.137	1	c	6.459	6.642	6.218	8.203	8.456	8.19	-1.84333	0.00145119	b	6.915	6.464	8.203	8.456	8.19	-1.5935	0.232667	c	8.121	8.069	8.303	8.311	-0.212	1	c	8.123
Lus10009312	6.521	6.136	8.118	8.403	8.039	-1.85817	0.0180166	b	6.686	6.259	8.118	8.403	8.039	-1.71417	0.37004	c	6.049	6.688	8.118	8.403	8.039	-1.81817	0.0957521	c	6.353	6.488	6.265	8.118	8.403	8.039	-1.818	0.000976702	b	6.246	6.329	8.118	8.403	8.039	-1.89917	0.0120029	b	6.686	6.259	6.521	6.136	0.144	1	c	6.049
Lus10009314	5.591	5.425	6.698	6.892	6.896	-1.32067	0.138742	c	5.527	5.75	6.698	6.892	6.896	-1.19017	0.523851	c	5.566	5.536	6.698	6.892	6.896	-1.27767	0.139585	c	5.499	5.531	5.64	6.698	6.892	6.896	-1.272	0.0145411	b	5.487	5.558	6.698	6.892	6.896	-1.30617	0.140374	c	5.527	5.75	5.591	5.425	0.1305	1	c	5.566
Lus10009327	9.545	9.294	10.968	10.986	10.668	-1.4545	0.171134	c	9.239	9.361	10.968	10.986	10.668	-1.574	0.161181	c	10.027	9.981	10.968	10.986	10.668	-0.87	1	c	11.235	11.373	11.548	10.968	10.986	10.668	0.511333	1	c	11.667	11.668	10.968	10.986	10.668	0.7935	1	c	9.239	9.361	9.545	9.294	-0.1195	1	c	10.027
Lus10009328	7.762	6.66	5.767	6.595	6.269	1.00067	1	c	5.579	5.649	5.767	6.595	6.269	-0.596333	1	c	5.566	5.709	5.767	6.595	6.269	-0.572833	1	c	8.445	9.13	8.353	5.767	6.595	6.269	2.43233	0.000130467	a	7.855	7.407	5.767	6.595	6.269	1.42067	1	c	5.579	5.649	7.762	6.66	-1.597	1	c	5.566
Lus10009329	5.517	5.513	7.015	8.223	7.981	-2.22467	0.0186953	b	5.58	5.351	7.015	8.223	7.981	-2.27417	0.956038	c	5.476	5.574	7.015	8.223	7.981	-2.21467	0.02311	b	8.064	8.415	7.81	7.015	8.223	7.981	0.356667	1	c	8.356	7.665	7.015	8.223	7.981	0.270833	1	c	5.58	5.351	5.517	5.513	-0.0495	1	c	5.476
Lus10009330	8.148	7.899	5.604	5.656	5.79	2.34017	4.67329e-05	a	5.527	5.557	5.604	5.656	5.79	-0.141333	1	c	5.685	5.709	5.604	5.656	5.79	0.0136667	1	c	7.812	8.638	7.956	5.604	5.656	5.79	2.452	3.20182e-05	a	7.704	7.899	5.604	5.656	5.79	2.11817	0.00115976	a	5.527	5.557	8.148	7.899	-2.4815	0.0375285	b	5.685
Lus10009339	7.856	7.799	8.702	8.727	8.53	-0.8255	1	c	7.702	7.62	8.702	8.727	8.53	-0.992	0.881026	c	8.153	8.128	8.702	8.727	8.53	-0.5125	1	c	9.482	9.477	9.248	8.702	8.727	8.53	0.749333	1	c	9.645	9.412	8.702	8.727	8.53	0.8755	1	c	7.702	7.62	7.856	7.799	-0.1665	1	c	8.153
Lus10009476	9.333	9.005	9.451	9.575	9.349	-0.289333	1	c	9.094	8.848	9.451	9.575	9.349	-0.487333	1	c	9.083	9.333	9.451	9.575	9.349	-0.250333	1	c	8.251	8.355	8.328	9.451	9.575	9.349	-1.147	0.0275611	b	9.247	9.416	9.451	9.575	9.349	-0.126833	1	c	9.094	8.848	9.333	9.005	-0.198	1	c	9.083
Lus10009574	7.815	7.74	9.287	9.509	9.53	-1.6645	0.0134799	b	8.063	9.477	9.287	9.509	9.53	-0.672	1	c	9.508	9.984	9.287	9.509	9.53	0.304	1	c	8.416	8.284	8.515	9.287	9.509	9.53	-1.037	0.156656	c	8.93	8.66	9.287	9.509	9.53	-0.647	1	c	8.063	9.477	7.815	7.74	0.9925	1	c	9.508
Lus10009582	12.007	11.772	9.568	10.37	9.837	1.9645	0.0399061	a	9.102	8.759	9.568	10.37	9.837	-0.9945	1	c	9.018	9.363	9.568	10.37	9.837	-0.7345	1	c	11.096	11.735	11.115	9.568	10.37	9.837	1.39033	1	c	10.651	10.35	9.568	10.37	9.837	0.5755	1	c	9.102	8.759	12.007	11.772	-2.959	0.0130872	b	9.018
Lus10009610	11.046	11.01	8.657	9.229	8.741	2.15233	0.00226932	a	8.507	8.466	8.657	9.229	8.741	-0.389167	1	c	8.748	9.37	8.657	9.229	8.741	0.183333	1	c	9.889	10.528	9.804	8.657	9.229	8.741	1.198	1	c	9.547	9.309	8.657	9.229	8.741	0.552333	1	c	8.507	8.466	11.046	11.01	-2.5415	0.0123892	b	8.748
Lus10009677	10.59	10.32	9.648	10.012	9.791	0.638	1	c	9.974	9.694	9.648	10.012	9.791	0.017	1	c	9.582	9.857	9.648	10.012	9.791	-0.0975	1	c	9.37	9.028	9.42	9.648	10.012	9.791	-0.544333	1	c	9.075	9.084	9.648	10.012	9.791	-0.7375	1	c	9.974	9.694	10.59	10.32	-0.621	1	c	9.582
Lus10009748	12.598	12.488	11.365	11.857	11.301	1.03533	1	c	10.585	10.79	11.365	11.857	11.301	-0.820167	1	c	11.309	11.107	11.365	11.857	11.301	-0.299667	1	c	12.73	12.537	12.594	11.365	11.857	11.301	1.11267	1	c	12.471	12.363	11.365	11.857	11.301	0.909333	1	c	10.585	10.79	12.598	12.488	-1.8555	0.302253	c	11.309
Lus10009762	8.864	8.909	9.642	10	10.382	-1.1215	1	c	8.693	8.543	9.642	10	10.382	-1.39	1	c	9.213	9.789	9.642	10	10.382	-0.507	1	c	10.672	10.949	10.845	9.642	10	10.382	0.814	1	c	11.123	10.94	9.642	10	10.382	1.0235	1	c	8.693	8.543	8.864	8.909	-0.2685	1	c	9.213
Lus10009792	6.786	6.78	6.948	7.167	6.896	-0.220667	1	c	6.59	6.176	6.948	7.167	6.896	-0.620667	1	c	6.748	6.616	6.948	7.167	6.896	-0.321667	1	c	5.596	5.425	5.67	6.948	7.167	6.896	-1.44	0.013157	b	6.72	7.167	6.948	7.167	6.896	-0.0601667	1	c	6.59	6.176	6.786	6.78	-0.4	1	c	6.748
Lus10009871	8.75	9.176	7.636	7.474	7.921	1.286	1	c	8.337	7.676	7.636	7.474	7.921	0.3295	1	c	7.647	7.435	7.636	7.474	7.921	-0.136	1	c	9.089	9.354	9.327	7.636	7.474	7.921	1.57967	0.0167677	a	7.678	7.98	7.636	7.474	7.921	0.152	1	c	8.337	7.676	8.75	9.176	-0.9565	1	c	7.647
Lus10009894	7.463	7.482	6.213	6.186	6.116	1.30083	0.0499776	a	7.437	6.489	6.213	6.186	6.116	0.791333	1	c	6.287	6.048	6.213	6.186	6.116	-0.00416667	1	c	7.04	7.155	7.21	6.213	6.186	6.116	0.963333	0.060032	c	6.498	6.329	6.213	6.186	6.116	0.241833	1	c	7.437	6.489	7.463	7.482	-0.5095	1	c	6.287
Lus10009911	14.223	14.869	12.374	12.979	12.745	1.84667	0.12523	c	12.14	11.967	12.374	12.979	12.745	-0.645833	1	c	12.249	12.422	12.374	12.979	12.745	-0.363833	1	c	15.164	15.465	15.521	12.374	12.979	12.745	2.684	5.3829e-07	a	14.306	13.939	12.374	12.979	12.745	1.42317	1	c	12.14	11.967	14.223	14.869	-2.4925	0.40625	c	12.249
Lus10009965	7.347	7.207	7.364	7.361	7.591	-0.161667	1	c	7.252	7.064	7.364	7.361	7.591	-0.280667	1	c	6.853	7.615	7.364	7.361	7.591	-0.204667	1	c	6.11	6.037	6.351	7.364	7.361	7.591	-1.27267	0.0625743	c	6.433	6.643	7.364	7.361	7.591	-0.900667	1	c	7.252	7.064	7.347	7.207	-0.119	1	c	6.853
Lus10010013	6.823	7.705	7.407	7.678	7.911	-0.401333	1	c	7.994	8.629	7.407	7.678	7.911	0.646167	1	c	8.613	8.458	7.407	7.678	7.911	0.870167	1	c	11.718	12.612	11.57	7.407	7.678	7.911	4.30133	0	a	11.828	11.659	7.407	7.678	7.911	4.07817	6.42064e-12	a	7.994	8.629	6.823	7.705	1.0475	1	c	8.613
Lus10010100	12.078	12.203	11.448	11.559	11.663	0.583833	1	c	12.013	11.917	11.448	11.559	11.663	0.408333	1	c	11.447	11.484	11.448	11.559	11.663	-0.0911667	1	c	9.812	9.915	9.788	11.448	11.559	11.663	-1.71833	0.000387759	b	9.801	10.033	11.448	11.559	11.663	-1.63967	0.0384582	b	12.013	11.917	12.078	12.203	-0.1755	1	c	11.447
Lus10010133	8.754	8.914	8.001	7.978	8.466	0.685667	1	c	8.836	8.687	8.001	7.978	8.466	0.613167	1	c	8.272	8.365	8.001	7.978	8.466	0.170167	1	c	7.062	7.349	7.481	8.001	7.978	8.466	-0.851	1	c	7.225	7.238	8.001	7.978	8.466	-0.916833	1	c	8.836	8.687	8.754	8.914	-0.0725	1	c	8.272
Lus10010143	5.591	5.606	8.131	8.605	8.152	-2.6975	4.45068e-06	b	5.907	7.33	8.131	8.605	8.152	-1.6775	1	c	6.204	5.607	8.131	8.605	8.152	-2.3905	0.000784104	b	8.009	8.906	8.084	8.131	8.605	8.152	0.037	1	c	8.95	8.459	8.131	8.605	8.152	0.4085	1	c	5.907	7.33	5.591	5.606	1.02	1	c	6.204
Lus10010158	6.341	6.26	6.053	5.907	6.322	0.2065	1	c	5.825	6.545	6.053	5.907	6.322	0.091	1	c	6.105	6.224	6.053	5.907	6.322	0.0705	1	c	7.751	7.786	7.889	6.053	5.907	6.322	1.71467	0.00248916	a	5.834	6.087	6.053	5.907	6.322	-0.1335	1	c	5.825	6.545	6.341	6.26	-0.1155	1	c	6.105
Lus10010189	7.601	7.731	7.222	7.082	7.554	0.38	1	c	7.553	7.153	7.222	7.082	7.554	0.067	1	c	7.227	7.6	7.222	7.082	7.554	0.1275	1	c	6.11	6.153	5.868	7.222	7.082	7.554	-1.24233	0.269266	c	5.914	5.761	7.222	7.082	7.554	-1.4485	0.413901	c	7.553	7.153	7.601	7.731	-0.313	1	c	7.227
Lus10010279	10.342	11.071	9.628	9.607	9.472	1.1375	1	c	11.489	11.039	9.628	9.607	9.472	1.695	0.216422	c	11.742	10.883	9.628	9.607	9.472	1.7435	0.290489	c	9.522	9.314	9.377	9.628	9.607	9.472	-0.164667	1	c	9.448	8.628	9.628	9.607	9.472	-0.531	1	c	11.489	11.039	10.342	11.071	0.5575	1	c	11.742
Lus10010369	8.375	8.593	8.3	8.541	8.545	0.022	1	c	8.438	8.421	8.3	8.541	8.545	-0.0325	1	c	8.486	8.841	8.3	8.541	8.545	0.2015	1	c	8.246	8.347	8.296	8.3	8.541	8.545	-0.165667	1	c	5.487	5.395	8.3	8.541	8.545	-3.021	4.27005e-07	b	8.438	8.421	8.375	8.593	-0.0545	1	c	8.486
Lus10010443	5.487	5.472	9.034	8.856	8.935	-3.46217	1.60583e-11	b	9.012	10.392	9.034	8.856	8.935	0.760333	1	c	8.82	8.847	9.034	8.856	8.935	-0.108167	1	c	11.382	11.782	11.331	9.034	8.856	8.935	2.55667	5.97592e-07	a	11.182	11.346	9.034	8.856	8.935	2.32233	0.000190637	a	9.012	10.392	5.487	5.472	4.2225	0.000938449	a	8.82
Lus10010444	5.736	5.651	8.784	8.856	8.969	-3.17617	1.16262e-09	b	7.911	7.829	8.784	8.856	8.969	-0.999667	0.717923	c	8.364	8.399	8.784	8.856	8.969	-0.488167	1	c	8.827	8.777	8.66	8.784	8.856	8.969	-0.115	1	c	8.269	8.797	8.784	8.856	8.969	-0.336667	1	c	7.911	7.829	5.736	5.651	2.1765	0.0586317	c	8.364
Lus10010445	5.518	5.606	9.514	9.386	9.615	-3.943	0	b	9.722	9.798	9.514	9.386	9.615	0.255	1	c	9.392	9.506	9.514	9.386	9.615	-0.056	1	c	9.595	10.008	9.584	9.514	9.386	9.615	0.224	1	c	9.598	9.783	9.514	9.386	9.615	0.1855	1	c	9.722	9.798	5.518	5.606	4.198	3.00867e-06	a	9.392
Lus10010482	7.095	6.507	6.435	6.734	6.458	0.258667	1	c	6.591	6.382	6.435	6.734	6.458	-0.0558333	1	c	6.389	6.446	6.435	6.734	6.458	-0.124833	1	c	8.267	7.871	7.946	6.435	6.734	6.458	1.48567	0.0347447	a	7.881	8.039	6.435	6.734	6.458	1.41767	0.188611	c	6.591	6.382	7.095	6.507	-0.3145	1	c	6.389
Lus10010484	8.773	8.181	8.098	8.345	8.35	0.212667	1	c	7.703	6.107	8.098	8.345	8.35	-1.35933	1	c	8.263	8.335	8.098	8.345	8.35	0.0346667	1	c	6.386	6.756	6.485	8.098	8.345	8.35	-1.722	0.00312055	b	6.97	7.051	8.098	8.345	8.35	-1.25383	0.276564	c	7.703	6.107	8.773	8.181	-1.572	1	c	8.263
Lus10010661	5.534	5.651	5.433	5.529	5.522	0.0978333	1	c	5.432	5.557	5.433	5.529	5.522	-0.000166667	1	c	5.567	5.476	5.433	5.529	5.522	0.0268333	1	c	7.963	8.144	8.084	5.433	5.529	5.522	2.569	2.93655e-08	a	7.898	7.879	5.433	5.529	5.522	2.39383	4.61582e-05	a	5.432	5.557	5.534	5.651	-0.098	1	c	5.567
Lus10010713	8.331	7.126	7.91	7.996	8.485	-0.401833	1	c	7.643	7.138	7.91	7.996	8.485	-0.739833	1	c	7.29	8.129	7.91	7.996	8.485	-0.420833	1	c	5.79	5.855	5.615	7.91	7.996	8.485	-2.377	1.67372e-05	b	6.72	6.993	7.91	7.996	8.485	-1.27383	1	c	7.643	7.138	8.331	7.126	-0.338	1	c	7.29
Lus10010758	6.434	6.26	8.902	8.364	8.719	-2.31467	0.000353249	b	7.234	6.713	8.902	8.364	8.719	-1.68817	1	c	6.661	6.224	8.902	8.364	8.719	-2.21917	0.00252168	b	6.947	8.089	7.196	8.902	8.364	8.719	-1.251	1	c	6.225	6.824	8.902	8.364	8.719	-2.13717	0.0339177	b	7.234	6.713	6.434	6.26	0.6265	1	c	6.661
Lus10010778	8.779	9.128	7.887	6.676	7.603	1.56483	1	c	6.688	7.76	7.887	6.676	7.603	-0.164667	1	c	6.497	6.102	7.887	6.676	7.603	-1.08917	1	c	6.276	5.825	6.308	7.887	6.676	7.603	-1.25233	1	c	5.948	6.157	7.887	6.676	7.603	-1.33617	1	c	6.688	7.76	8.779	9.128	-1.7295	1	c	6.497
Lus10010864	14.398	13.734	11.961	12.718	12.223	1.76533	0.392905	c	11.972	11.611	11.961	12.718	12.223	-0.509167	1	c	11.374	12.377	11.961	12.718	12.223	-0.425167	1	c	13.181	12.947	12.68	11.961	12.718	12.223	0.635333	1	c	13.104	13.398	11.961	12.718	12.223	0.950333	1	c	11.972	11.611	14.398	13.734	-2.2745	1	c	11.374
Lus10010897	8.358	7.956	7.051	6.938	7.802	0.893333	1	c	7.771	6.851	7.051	6.938	7.802	0.0473333	1	c	7.263	8.129	7.051	6.938	7.802	0.432333	1	c	6.111	6.121	6.255	7.051	6.938	7.802	-1.10133	1	c	5.716	5.962	7.051	6.938	7.802	-1.42467	1	c	7.771	6.851	8.358	7.956	-0.846	1	c	7.263
Lus10011035	8.501	7.809	8.02	8.645	8.104	-0.101333	1	c	6.968	7.246	8.02	8.645	8.104	-1.14933	1	c	7.592	7.814	8.02	8.645	8.104	-0.553333	1	c	11.559	11.273	11.301	8.02	8.645	8.104	3.12133	1.28697e-09	a	10.765	10.852	8.02	8.645	8.104	2.55217	0.000550101	a	6.968	7.246	8.501	7.809	-1.048	1	c	7.592
Lus10011079	9.126	8.4	6.449	7.069	7.119	1.884	0.166794	c	7.146	6.461	6.449	7.069	7.119	-0.0755	1	c	6.854	7.648	6.449	7.069	7.119	0.372	1	c	8.678	9.251	8.451	6.449	7.069	7.119	1.91433	0.0269738	a	8.641	7.879	6.449	7.069	7.119	1.381	1	c	7.146	6.461	9.126	8.4	-1.9595	1	c	6.854
Lus10011164	9.497	9.506	6.526	6.282	6.325	3.12383	3.46056e-09	a	9.328	6.286	6.526	6.282	6.325	1.42933	1	c	5.992	6.382	6.526	6.282	6.325	-0.190667	1	c	9.099	8.866	9.136	6.526	6.282	6.325	2.656	5.34527e-08	a	9.273	9.299	6.526	6.282	6.325	2.90833	1.07438e-06	a	9.328	6.286	9.497	9.506	-1.6945	1	c	5.992
Lus10011230	13.511	13.534	12.512	12.255	13.473	0.775833	1	c	12.799	12.61	12.512	12.255	13.473	-0.0421667	1	c	12.404	13.27	12.512	12.255	13.473	0.0903333	1	c	10.889	11.391	11.008	12.512	12.255	13.473	-1.65067	0.791808	c	10.751	10.714	12.512	12.255	13.473	-2.01417	0.609612	c	12.799	12.61	13.511	13.534	-0.818	1	c	12.404
Lus10011342	8	8.098	6.971	6.466	6.37	1.44667	0.764474	c	6.833	6.904	6.971	6.466	6.37	0.266167	1	c	7.333	6.163	6.971	6.466	6.37	0.145667	1	c	8.486	7.84	8.501	6.971	6.466	6.37	1.67333	0.151917	c	6.481	6.539	6.971	6.466	6.37	-0.0923333	1	c	6.833	6.904	8	8.098	-1.1805	1	c	7.333
Lus10011348	9.699	9.452	10.588	10.631	10.849	-1.11383	0.873383	c	10.558	10.527	10.588	10.631	10.849	-0.146833	1	c	10.249	10.475	10.588	10.631	10.849	-0.327333	1	c	9.403	9.842	9.432	10.588	10.631	10.849	-1.13033	0.519219	c	10.303	10.278	10.588	10.631	10.849	-0.398833	1	c	10.558	10.527	9.699	9.452	0.967	1	c	10.249
Lus10011385	7.392	7.503	5.566	5.503	5.522	1.91717	0.000668988	a	5.53	5.606	5.566	5.503	5.522	0.0376667	1	c	5.852	5.387	5.566	5.503	5.522	0.0891667	1	c	5.501	5.563	5.415	5.566	5.503	5.522	-0.0373333	1	c	5.567	5.525	5.566	5.503	5.522	0.0156667	1	c	5.53	5.606	7.392	7.503	-1.8795	0.167965	c	5.852
Lus10011386	8.952	6.261	8.274	8.915	8.411	-0.926833	1	c	7.535	8.018	8.274	8.915	8.411	-0.756833	1	c	7.974	7.352	8.274	8.915	8.411	-0.870333	1	c	5.731	5.599	5.616	8.274	8.915	8.411	-2.88467	2.72613e-08	b	9.163	9.097	8.274	8.915	8.411	0.596667	1	c	7.535	8.018	8.952	6.261	0.17	1	c	7.974
Lus10011388	5.566	5.516	8.092	8.375	7.889	-2.57767	1.26009e-05	b	7.519	6.993	8.092	8.375	7.889	-0.862667	1	c	7.374	7.524	8.092	8.375	7.889	-0.669667	1	c	5.471	5.534	5.563	8.092	8.375	7.889	-2.596	2.88988e-07	b	8.632	8.434	8.092	8.375	7.889	0.414333	1	c	7.519	6.993	5.566	5.516	1.715	1	c	7.374
Lus10011435	6.466	5.799	5.922	6.168	6.228	0.0265	1	c	6.053	5.918	5.922	6.168	6.228	-0.1205	1	c	6.106	5.946	5.922	6.168	6.228	-0.08	1	c	7.707	7.927	7.798	5.922	6.168	6.228	1.70467	0.00170073	a	7.92	7.583	5.922	6.168	6.228	1.6455	0.101234	c	6.053	5.918	6.466	5.799	-0.147	1	c	6.106
Lus10011518	10.749	10.235	8.219	8.748	8.275	2.078	0.0106424	a	7.871	7.399	8.219	8.748	8.275	-0.779	1	c	7.796	8.09	8.219	8.748	8.275	-0.471	1	c	9.58	9.411	9.582	8.219	8.748	8.275	1.11033	0.863958	c	9.497	8.999	8.219	8.748	8.275	0.834	1	c	7.871	7.399	10.749	10.235	-2.857	0.104383	c	7.796
Lus10011621	9.015	9.07	8.106	7.966	7.943	1.0375	0.371099	c	9.367	8.629	8.106	7.966	7.943	0.993	1	c	8.931	8.951	8.106	7.966	7.943	0.936	0.840487	c	7.115	6.964	7.1	8.106	7.966	7.943	-0.945333	0.0983788	c	7.668	7.557	8.106	7.966	7.943	-0.3925	1	c	9.367	8.629	9.015	9.07	-0.0445	1	c	8.931
Lus10011637	8.276	7.716	8.045	8.268	7.653	0.00733333	1	c	7.536	8.12	8.045	8.268	7.653	-0.160667	1	c	7.935	7.936	8.045	8.268	7.653	-0.0531667	1	c	5.598	5.599	5.643	8.045	8.268	7.653	-2.37533	1.2118e-05	b	5.656	5.525	8.045	8.268	7.653	-2.39817	0.00151118	b	7.536	8.12	8.276	7.716	-0.168	1	c	7.935
Lus10011745	8.352	7.993	6.86	7.082	6.271	1.43483	1	c	5.828	5.88	6.86	7.082	6.271	-0.883667	1	c	6.389	6.689	6.86	7.082	6.271	-0.198667	1	c	5.968	6.037	5.922	6.86	7.082	6.271	-0.762	1	c	5.683	6.629	6.86	7.082	6.271	-0.581667	1	c	5.828	5.88	8.352	7.993	-2.3185	0.136372	c	6.389
Lus10011756	6.149	6.689	6.971	6.735	6.584	-0.344333	1	c	7.484	8.471	6.971	6.735	6.584	1.21417	1	c	7.809	7.374	6.971	6.735	6.584	0.828167	1	c	6.005	5.892	6.05	6.971	6.735	6.584	-0.781	1	c	5.917	6.159	6.971	6.735	6.584	-0.725333	1	c	7.484	8.471	6.149	6.689	1.5585	1	c	7.809
Lus10011820	8.228	8.326	7.849	8.326	8.173	0.161	1	c	7.303	7.544	7.849	8.326	8.173	-0.6925	1	c	8.22	7.632	7.849	8.326	8.173	-0.19	1	c	9.197	9.232	9.191	7.849	8.326	8.173	1.09067	0.363439	c	9.258	8.656	7.849	8.326	8.173	0.841	1	c	7.303	7.544	8.228	8.326	-0.8535	1	c	8.22
Lus10011872	7.963	9.299	10.209	10.438	10.767	-1.84033	0.88871	c	9.551	10.036	10.209	10.438	10.767	-0.677833	1	c	10.119	11.192	10.209	10.438	10.767	0.184167	1	c	7.956	7.375	8.214	10.209	10.438	10.767	-2.623	6.44387e-06	b	8.704	8.355	10.209	10.438	10.767	-1.94183	0.0582294	c	9.551	10.036	7.963	9.299	1.1625	1	c	10.119
Lus10011904	6.204	6.541	5.436	5.576	5.522	0.861167	1	c	6.326	5.353	5.436	5.576	5.522	0.328167	1	c	5.391	5.387	5.436	5.576	5.522	-0.122333	1	c	6.63	6.607	6.646	5.436	5.576	5.522	1.11633	0.0145796	a	6.481	6.591	5.436	5.576	5.522	1.02467	0.384235	c	6.326	5.353	6.204	6.541	-0.533	1	c	5.391
Lus10011905	10.121	10.119	5.529	5.503	5.445	4.62767	0	a	9.979	5.606	5.529	5.503	5.445	2.30017	1	c	5.476	5.509	5.529	5.503	5.445	0.000166667	1	c	10.241	10.108	10.22	5.529	5.503	5.445	4.69733	0	a	9.963	9.837	5.529	5.503	5.445	4.40767	0	a	9.979	5.606	10.121	10.119	-2.3275	1	c	5.476
Lus10011958	7.834	7.613	6.701	6.56	7.333	0.858833	1	c	6.141	6.179	6.701	6.56	7.333	-0.704667	1	c	5.993	5.713	6.701	6.56	7.333	-1.01167	1	c	6.329	6.327	6.325	6.701	6.56	7.333	-0.537667	1	c	5.835	6.246	6.701	6.56	7.333	-0.824167	1	c	6.141	6.179	7.834	7.613	-1.5635	0.676757	c	5.993
Lus10011972	8.829	9.238	9.918	9.417	9.757	-0.663833	1	c	9.58	9.26	9.918	9.417	9.757	-0.277333	1	c	9.601	9.356	9.918	9.417	9.757	-0.218833	1	c	10.148	10.749	10.723	9.918	9.417	9.757	0.842667	1	c	10.684	11.056	9.918	9.417	9.757	1.17267	1	c	9.58	9.26	8.829	9.238	0.3865	1	c	9.601
Lus10012000	6.95	6.464	8.68	9.113	8.329	-2.00033	0.0393789	b	7.207	6.869	8.68	9.113	8.329	-1.66933	1	c	6.554	7.691	8.68	9.113	8.329	-1.58483	1	c	7.796	7.713	7.531	8.68	9.113	8.329	-1.02733	1	c	8.153	7.837	8.68	9.113	8.329	-0.712333	1	c	7.207	6.869	6.95	6.464	0.331	1	c	6.554
Lus10012028	8.042	7.777	9.518	9.564	9.665	-1.67283	0.0151091	b	8.29	7.982	9.518	9.564	9.665	-1.44633	0.203127	c	8.057	8.227	9.518	9.564	9.665	-1.44033	0.0511578	c	9.368	9.66	9.503	9.518	9.564	9.665	-0.072	1	c	8.184	8.3	9.518	9.564	9.665	-1.34033	0.0857083	c	8.29	7.982	8.042	7.777	0.2265	1	c	8.057
Lus10012044	6.804	6.763	8.026	7.61	8.283	-1.1895	1	c	6.213	6.629	8.026	7.61	8.283	-1.552	1	c	6.389	5.948	8.026	7.61	8.283	-1.8045	0.141663	c	8.153	8.618	8.306	8.026	7.61	8.283	0.386	1	c	7.588	7.623	8.026	7.61	8.283	-0.3675	1	c	6.213	6.629	6.804	6.763	-0.3625	1	c	6.389
Lus10012064	9.069	8.4	6.598	6.275	6.731	2.19983	0.00412884	a	5.828	6.179	6.598	6.275	6.731	-0.531167	1	c	6.153	6.103	6.598	6.275	6.731	-0.406667	1	c	7.892	8.22	7.941	6.598	6.275	6.731	1.483	0.0533227	c	6.538	7.225	6.598	6.275	6.731	0.346833	1	c	5.828	6.179	9.069	8.4	-2.731	0.246564	c	6.153
Lus10012091	11.321	11.638	10.59	10.336	10.558	0.984833	1	c	11.671	11.781	10.59	10.336	10.558	1.23133	0.365774	c	11.77	11.714	10.59	10.336	10.558	1.24733	0.243157	c	9.981	10.28	10.168	10.59	10.336	10.558	-0.351667	1	c	9.906	10.729	10.59	10.336	10.558	-0.177167	1	c	11.671	11.781	11.321	11.638	0.2465	1	c	11.77
Lus10012165	6.228	6.263	7.052	7.083	6.459	-0.619167	1	c	7.284	7.74	7.052	7.083	6.459	0.647333	1	c	7.407	7.49	7.052	7.083	6.459	0.583833	1	c	5.93	5.855	6.009	7.052	7.083	6.459	-0.933333	1	c	6.295	6.785	7.052	7.083	6.459	-0.324667	1	c	7.284	7.74	6.228	6.263	1.2665	1	c	7.407
Lus10012211	12.225	12.719	11.553	11.71	11.808	0.781667	1	c	12.458	12.663	11.553	11.71	11.808	0.870167	1	c	12.705	12.59	11.553	11.71	11.808	0.957167	1	c	12.664	12.943	12.624	11.553	11.71	11.808	1.05333	0.28685	c	12.537	12.627	11.553	11.71	11.808	0.891667	1	c	12.458	12.663	12.225	12.719	0.0885	1	c	12.705
Lus10012238	7.51	8.124	8.063	7.748	7.992	-0.117333	1	c	8.192	8.376	8.063	7.748	7.992	0.349667	1	c	8.377	8.13	8.063	7.748	7.992	0.319167	1	c	7.913	7.841	7.927	8.063	7.748	7.992	-0.0406667	1	c	6.101	5.806	8.063	7.748	7.992	-1.98083	0.00960083	b	8.192	8.376	7.51	8.124	0.467	1	c	8.377
Lus10012247	10.538	10.091	8.285	9.09	8.723	1.61517	0.843505	c	8.43	7.954	8.285	9.09	8.723	-0.507333	1	c	8.115	8.487	8.285	9.09	8.723	-0.398333	1	c	9.501	10.175	9.345	8.285	9.09	8.723	0.974333	1	c	9.746	8.891	8.285	9.09	8.723	0.619167	1	c	8.43	7.954	10.538	10.091	-2.1225	1	c	8.115
Lus10012400	10.021	9.536	10.144	10.418	10.182	-0.4695	1	c	8.83	9.347	10.144	10.418	10.182	-1.1595	1	c	8.019	8.206	10.144	10.418	10.182	-2.1355	0.000593422	b	10.68	8.981	10.798	10.144	10.418	10.182	-0.095	1	c	10.744	11.709	10.144	10.418	10.182	0.9785	1	c	8.83	9.347	10.021	9.536	-0.69	1	c	8.019
Lus10012509	10.364	10.247	8.641	9.137	8.799	1.4465	0.319837	c	8.063	7.731	8.641	9.137	8.799	-0.962	1	c	8.473	8.636	8.641	9.137	8.799	-0.3045	1	c	9.232	9.684	9.248	8.641	9.137	8.799	0.529	1	c	9.036	9.001	8.641	9.137	8.799	0.1595	1	c	8.063	7.731	10.364	10.247	-2.4085	0.0913148	c	8.473
Lus10012602	10.756	10.829	9.96	10.064	10.017	0.778833	1	c	10.542	10.348	9.96	10.064	10.017	0.431333	1	c	9.872	10.089	9.96	10.064	10.017	-0.0331667	1	c	7.622	7.825	7.893	9.96	10.064	10.017	-2.23367	3.64233e-06	b	8.131	8.064	9.96	10.064	10.017	-1.91617	0.00187216	b	10.542	10.348	10.756	10.829	-0.3475	1	c	9.872
Lus10012648	10.476	10.754	9.541	9.328	10.023	0.984333	1	c	10.54	10.062	9.541	9.328	10.023	0.670333	1	c	9.936	9.754	9.541	9.328	10.023	0.214333	1	c	8.429	8.372	8.606	9.541	9.328	10.023	-1.16167	1	c	8.171	8.366	9.541	9.328	10.023	-1.36217	1	c	10.54	10.062	10.476	10.754	-0.314	1	c	9.936
Lus10012684	9.31	8.767	7.591	6.636	7.645	1.74783	1	c	8.438	8.729	7.591	6.636	7.645	1.29283	1	c	8.289	7.869	7.591	6.636	7.645	0.788333	1	c	6.297	7.056	6.282	7.591	6.636	7.645	-0.745667	1	c	6.799	7.723	7.591	6.636	7.645	-0.0296667	1	c	8.438	8.729	9.31	8.767	-0.455	1	c	8.289
Lus10012726	5.592	5.607	10.005	9.921	10.043	-4.39017	1.60583e-12	b	5.477	5.477	10.005	9.921	10.043			c	5.782	5.607	10.005	9.921	10.043	-4.29517	1.60605e-12	b	9.074	9.146	9.223	10.005	9.921	10.043	-0.842	0.150666	c	9.705	9.673	10.005	9.921	10.043	-0.300667	1	c	5.477	5.477	5.592	5.607			c	5.782
Lus10013051	5.998	6.313	7.902	8.037	8.197	-1.88983	0.00647503	b	6.141	6.56	7.902	8.037	8.197	-1.69483	0.269672	c	6.205	6.331	7.902	8.037	8.197	-1.77733	0.00940571	b	7.723	8.214	7.804	7.902	8.037	8.197	-0.131667	1	c	5.717	5.917	7.902	8.037	8.197	-2.22833	0.000862211	b	6.141	6.56	5.998	6.313	0.195	1	c	6.205
Lus10013098	9.158	8.844	5.725	5.69	5.731	3.28567	5.71674e-10	a	6.328	5.833	5.725	5.69	5.731	0.365167	1	c	6.107	6.385	5.725	5.69	5.731	0.530667	1	c	8.359	8.315	8.314	5.725	5.69	5.731	2.614	6.92068e-09	a	6.502	6.051	5.725	5.69	5.731	0.561167	1	c	6.328	5.833	9.158	8.844	-2.9205	0.0412494	b	6.107
Lus10013148	7.894	7.601	7.142	7.255	7.604	0.413833	1	c	7.741	7.407	7.142	7.255	7.604	0.240333	1	c	7.03	7.708	7.142	7.255	7.604	0.0353333	1	c	6.035	6.039	6.204	7.142	7.255	7.604	-1.241	0.174928	c	6.261	6.121	7.142	7.255	7.604	-1.14267	1	c	7.741	7.407	7.894	7.601	-0.1735	1	c	7.03
Lus10013203	7.562	7.871	6.271	5.806	6.179	1.63117	0.134951	c	6.214	6.239	6.271	5.806	6.179	0.141167	1	c	6.107	5.717	6.271	5.806	6.179	-0.173333	1	c	6.423	6.665	6.505	6.271	5.806	6.179	0.445667	1	c	6.016	6.223	6.271	5.806	6.179	0.0341667	1	c	6.214	6.239	7.562	7.871	-1.49	1	c	6.107
Lus10013237	5.676	5.995	5.877	5.939	6.016	-0.1085	1	c	5.831	5.798	5.877	5.939	6.016	-0.1295	1	c	5.993	5.887	5.877	5.939	6.016	-0.004	1	c	7.59	8.031	7.744	5.877	5.939	6.016	1.84433	0.00094377	a	7.408	7.575	5.877	5.939	6.016	1.5475	0.0338	a	5.831	5.798	5.676	5.995	-0.021	1	c	5.993
Lus10013284	6.747	7.285	7.524	7.009	7.45	-0.311667	1	c	8.179	8.27	7.524	7.009	7.45	0.896833	1	c	7.867	7.491	7.524	7.009	7.45	0.351333	1	c	6.488	6.687	6.54	7.524	7.009	7.45	-0.756	1	c	6.642	6.825	7.524	7.009	7.45	-0.594167	1	c	8.179	8.27	6.747	7.285	1.2085	1	c	7.867
Lus10013323	9.195	9.197	9.69	9.99	9.653	-0.581667	1	c	9.599	9.471	9.69	9.99	9.653	-0.242667	1	c	9.383	9.451	9.69	9.99	9.653	-0.360667	1	c	8.51	8.791	8.426	9.69	9.99	9.653	-1.202	0.251006	c	10.129	9.702	9.69	9.99	9.653	0.137833	1	c	9.599	9.471	9.195	9.197	0.339	1	c	9.383
Lus10013375	9.472	9.304	9.942	10.01	10.005	-0.597667	1	c	9.394	9.832	9.942	10.01	10.005	-0.372667	1	c	9.589	9.492	9.942	10.01	10.005	-0.445167	1	c	8.149	8.65	8.256	9.942	10.01	10.005	-1.634	0.0102585	b	9.421	9.191	9.942	10.01	10.005	-0.679667	1	c	9.394	9.832	9.472	9.304	0.225	1	c	9.589
Lus10013401	10.696	10.891	8.401	8.403	8.231	2.4485	1.18399e-05	a	8.542	7.847	8.401	8.403	8.231	-0.1505	1	c	7.582	8.686	8.401	8.403	8.231	-0.211	1	c	8.171	8.245	8.284	8.401	8.403	8.231	-0.111667	1	c	8.477	8.398	8.401	8.403	8.231	0.0925	1	c	8.542	7.847	10.696	10.891	-2.599	0.357001	c	7.582
Lus10013532	10.34	10.856	9.633	10.271	9.944	0.648667	1	c	10.672	10.75	9.633	10.271	9.944	0.761667	1	c	10.829	9.819	9.633	10.271	9.944	0.374667	1	c	7.642	8.22	7.509	9.633	10.271	9.944	-2.159	0.00136314	b	7.686	7.366	9.633	10.271	9.944	-2.42333	0.00201964	b	10.672	10.75	10.34	10.856	0.113	1	c	10.829
Lus10013635	5.934	6.18	5.65	5.577	5.674	0.423333	1	c	5.832	5.753	5.65	5.577	5.674	0.158833	1	c	5.927	5.888	5.65	5.577	5.674	0.273833	1	c	6.765	6.448	6.994	5.65	5.577	5.674	1.102	0.584605	c	7.046	6.994	5.65	5.577	5.674	1.38633	0.0431207	a	5.832	5.753	5.934	6.18	-0.2645	1	c	5.927
Lus10013650	5.521	5.518	10.156	10.517	10.51	-4.87483	1.60583e-12	b	10.404	10.484	10.156	10.517	10.51	0.0496667	1	c	10.234	10.247	10.156	10.517	10.51	-0.153833	1	c	5.543	5.566	5.564	10.156	10.517	10.51	-4.83667	1.60871e-12	b	5.543	5.563	10.156	10.517	10.51	-4.84133	1.60516e-12	b	10.404	10.484	5.521	5.518	4.9245	1.93528e-08	a	10.234
Lus10013672	6.467	7	6.569	6.3	6.82	0.1705	1	c	6.141	6.569	6.569	6.3	6.82	-0.208	1	c	7.207	7.352	6.569	6.3	6.82	0.7165	1	c	9.787	10.524	10.047	6.569	6.3	6.82	3.55633	1.60871e-12	a	10.285	10.735	6.569	6.3	6.82	3.947	1.04335e-10	a	6.141	6.569	6.467	7	-0.3785	1	c	7.207
Lus10013727	11.045	10.893	12.227	12.207	12.543	-1.35667	0.26168	c	11.871	11.869	12.227	12.207	12.543	-0.455667	1	c	11.843	11.969	12.227	12.207	12.543	-0.419667	1	c	10.133	10.1	9.947	12.227	12.207	12.543	-2.26567	8.49808e-06	b	9.856	10.248	12.227	12.207	12.543	-2.27367	0.0021693	b	11.871	11.869	11.045	10.893	0.901	1	c	11.843
Lus10013774	8.428	8.01	5.811	6.025	5.798	2.341	0.000152176	a	5.771	5.955	5.811	6.025	5.798	-0.015	1	c	6.053	6.105	5.811	6.025	5.798	0.201	1	c	6.874	7.26	6.981	5.811	6.025	5.798	1.16033	0.204556	c	6.894	7.322	5.811	6.025	5.798	1.23	1	c	5.771	5.955	8.428	8.01	-2.356	0.202114	c	6.053
Lus10013829	11.384	11.254	10.699	11.329	10.426	0.501	1	c	10.313	10.508	10.699	11.329	10.426	-0.4075	1	c	10.495	10.118	10.699	11.329	10.426	-0.5115	1	c	9.821	9.59	9.807	10.699	11.329	10.426	-1.07867	1	c	9.8	10.643	10.699	11.329	10.426	-0.5965	1	c	10.313	10.508	11.384	11.254	-0.9085	1	c	10.495
Lus10013834	12.126	12.432	13.336	13.079	12.633	-0.737	1	c	13.592	13.834	13.336	13.079	12.633	0.697	1	c	13.679	13.377	13.336	13.079	12.633	0.512	1	c	13.457	13.583	13.578	13.336	13.079	12.633	0.523333	1	c	14.17	14.113	13.336	13.079	12.633	1.1255	1	c	13.592	13.834	12.126	12.432	1.434	1	c	13.679
Lus10013880	13.36	13.455	13.505	13.713	13.687	-0.2275	1	c	12.985	13.133	13.505	13.713	13.687	-0.576	1	c	13.176	13.138	13.505	13.713	13.687	-0.478	1	c	11.906	12.094	12.033	13.505	13.713	13.687	-1.624	0.00132346	b	12.138	12.799	13.505	13.713	13.687	-1.1665	1	c	12.985	13.133	13.36	13.455	-0.3485	1	c	13.176
Lus10013936	9.046	8.394	10.45	10.526	10.905	-1.907	0.0559274	c	10.202	10.03	10.45	10.526	10.905	-0.511	1	c	10.091	11.651	10.45	10.526	10.905	0.244	1	c	12.393	12.652	12.3	10.45	10.526	10.905	1.82133	0.00360535	a	12.337	11.602	10.45	10.526	10.905	1.3425	1	c	10.202	10.03	9.046	8.394	1.396	1	c	10.091
Lus10013938	7.489	7.801	6.386	6.637	6.584	1.10933	1	c	6.329	6.45	6.386	6.637	6.584	-0.146167	1	c	6.599	6.011	6.386	6.637	6.584	-0.230667	1	c	6.949	6.966	7.148	6.386	6.637	6.584	0.485333	1	c	6.466	6.474	6.386	6.637	6.584	-0.0656667	1	c	6.329	6.45	7.489	7.801	-1.2555	1	c	6.599
Lus10013957	8.412	8.975	8.882	8.629	7.201	0.456167	1	c	8.483	8.202	8.882	8.629	7.201	0.105167	1	c	8.346	8.847	8.882	8.629	7.201	0.359167	1	c	11.585	11.173	11.486	8.882	8.629	7.201	3.17733	2.24834e-08	a	11.214	11.414	8.882	8.629	7.201	3.07667	0.000136837	a	8.483	8.202	8.412	8.975	-0.351	1	c	8.346
Lus10013985	5.677	5.519	10.557	11.284	11.672	-5.573	0	b	10.611	10.506	10.557	11.284	11.672	-0.6125	1	c	10.541	11.319	10.557	11.284	11.672	-0.241	1	c	5.502	5.566	5.499	10.557	11.284	11.672	-5.64867	0	b	10.177	10.318	10.557	11.284	11.672	-0.9235	1	c	10.611	10.506	5.677	5.519	4.9605	2.35614e-08	a	10.541
Lus10014003	7.862	8.225	10.141	9.766	9.89	-1.88883	0.0125443	b	7.774	7.271	10.141	9.766	9.89	-2.40983	0.0191288	b	6.918	7.831	10.141	9.766	9.89	-2.55783	0.000281988	b	12.629	10.823	12.664	10.141	9.766	9.89	2.10633	0.0282806	a	12.104	11.931	10.141	9.766	9.89	2.08517	0.00386195	a	7.774	7.271	7.862	8.225	-0.521	1	c	6.918
Lus10014300	6.661	6.09	7.832	7.057	7.786	-1.18283	1	c	7.051	6.677	7.832	7.057	7.786	-0.694333	1	c	6.6	7.057	7.832	7.057	7.786	-0.729833	1	c	7.195	7.941	7.091	7.832	7.057	7.786	-0.149333	1	c	9.166	8.865	7.832	7.057	7.786	1.45717	1	c	7.051	6.677	6.661	6.09	0.4885	1	c	6.6
Lus10014369	7.148	7.245	7.832	7.847	7.542	-0.543833	1	c	7.285	7.372	7.832	7.847	7.542	-0.411833	1	c	7.974	7.057	7.832	7.847	7.542	-0.224833	1	c	9.326	9.283	9.354	7.832	7.847	7.542	1.58067	0.00325056	a	9.064	9.286	7.832	7.847	7.542	1.43467	0.225245	c	7.285	7.372	7.148	7.245	0.132	1	c	7.974
Lus10014407	8.469	8.699	8.286	8.548	8.661	0.0856667	1	c	8.669	8.548	8.286	8.548	8.661	0.110167	1	c	8.503	8.788	8.286	8.548	8.661	0.147167	1	c	5.503	7.375	5.499	8.286	8.548	8.661	-2.37267	0.00145342	b	5.544	5.602	8.286	8.548	8.661	-2.92533	2.09275e-06	b	8.669	8.548	8.469	8.699	0.0245	1	c	8.503
Lus10014568	11.674	11.094	11.147	11.383	10.426	0.398667	1	c	11.652	11.825	11.147	11.383	10.426	0.753167	1	c	11.442	11.417	11.147	11.383	10.426	0.444167	1	c	10.139	10.308	10.316	11.147	11.383	10.426	-0.731	1	c	11.274	11.292	11.147	11.383	10.426	0.297667	1	c	11.652	11.825	11.674	11.094	0.3545	1	c	11.442
Lus10014648	8.768	8.438	6.702	6.581	7.282	1.748	0.205405	c	6.145	7.032	6.702	6.581	7.282	-0.2665	1	c	6.209	5.955	6.702	6.581	7.282	-0.773	1	c	7.945	8.599	8.193	6.702	6.581	7.282	1.39067	1	c	7.396	7.25	6.702	6.581	7.282	0.468	1	c	6.145	7.032	8.768	8.438	-2.0145	1	c	6.209
Lus10014725	7.669	7.765	7.498	7.641	7.554	0.152667	1	c	8.457	8.746	7.498	7.641	7.554	1.03717	1	c	7.663	7.677	7.498	7.641	7.554	0.105667	1	c	9.064	8.909	8.861	7.498	7.641	7.554	1.38033	0.00594354	a	9.064	8.801	7.498	7.641	7.554	1.36817	0.156375	c	8.457	8.746	7.669	7.765	0.8845	1	c	7.663
Lus10014777	8.193	8.225	5.607	5.607	5.61	2.601	6.02114e-07	a	8.13	5.713	5.607	5.607	5.61	1.3135	1	c	5.572	5.718	5.607	5.607	5.61	0.037	1	c	7.661	7.904	7.766	5.607	5.607	5.61	2.169	4.26498e-06	a	7.881	8.131	5.607	5.607	5.61	2.398	0.000107684	a	8.13	5.713	8.193	8.225	-1.2875	1	c	5.572
Lus10014840	9.056	8.971	9.729	9.799	9.235	-0.574167	1	c	9.201	9.325	9.729	9.799	9.235	-0.324667	1	c	9.129	9.246	9.729	9.799	9.235	-0.400167	1	c	10.914	10.417	10.737	9.729	9.799	9.235	1.10167	1	c	10.365	10.269	9.729	9.799	9.235	0.729333	1	c	9.201	9.325	9.056	8.971	0.2495	1	c	9.129
Lus10014905	9.479	8.672	7.85	7.373	7.433	1.5235	1	c	6.148	6.518	7.85	7.373	7.433	-1.219	1	c	6.778	6.386	7.85	7.373	7.433	-0.97	1	c	6.28	7.331	6.61	7.85	7.373	7.433	-0.811667	1	c	7.084	7.61	7.85	7.373	7.433	-0.205	1	c	6.148	6.518	9.479	8.672	-2.7425	0.436549	c	6.778
Lus10014910	10.68	10.355	8.914	8.993	9.136	1.50317	0.09348	c	8.542	8.301	8.914	8.993	9.136	-0.592833	1	c	8.357	7.97	8.914	8.993	9.136	-0.850833	1	c	9.821	10.212	9.958	8.914	8.993	9.136	0.982667	0.55544	c	9.519	10.009	8.914	8.993	9.136	0.749667	1	c	8.542	8.301	10.68	10.355	-2.096	0.382226	c	8.357
Lus10014934	12.944	12.757	12.6	12.856	12.803	0.0975	1	c	12.43	12.488	12.6	12.856	12.803	-0.294	1	c	12.285	12.473	12.6	12.856	12.803	-0.374	1	c	11.804	11.845	11.795	12.6	12.856	12.803	-0.938333	0.141042	c	11.83	11.731	12.6	12.856	12.803	-0.9725	1	c	12.43	12.488	12.944	12.757	-0.3915	1	c	12.285
Lus10014950	5.824	5.868	6.014	6.05	6.96	-0.495333	1	c	6.062	6.24	6.014	6.05	6.96	-0.190333	1	c	6.255	6.167	6.014	6.05	6.96	-0.130333	1	c	7.502	7.539	7.744	6.014	6.05	6.96	1.25367	1	c	6.349	6.465	6.014	6.05	6.96	0.0656667	1	c	6.062	6.24	5.824	5.868	0.305	1	c	6.255
Lus10014981	7.046	7.226	7.128	7.028	7	0.084	1	c	6.927	7.391	7.128	7.028	7	0.107	1	c	7.095	7.525	7.128	7.028	7	0.258	1	c	5.889	5.895	5.814	7.128	7.028	7	-1.186	0.0102626	b	5.752	5.806	7.128	7.028	7	-1.273	0.090675	c	6.927	7.391	7.046	7.226	0.023	1	c	7.095
Lus10015016	7.157	8.011	8.63	7.651	8.858	-0.795667	1	c	8.702	9.183	8.63	7.651	8.858	0.562833	1	c	9.686	8.065	8.63	7.651	8.858	0.495833	1	c	6.93	7.442	6.855	8.63	7.651	8.858	-1.304	1	c	9.948	9.219	8.63	7.651	8.858	1.20383	1	c	8.702	9.183	7.157	8.011	1.3585	1	c	9.686
Lus10015042	5.444	5.43	5.443	5.373	5.525	-0.01	1	c	8.694	5.525	5.443	5.373	5.525	1.6625	1	c	8.985	9.087	5.443	5.373	5.525	3.589	6.42419e-12	a	5.706	5.566	5.673	5.443	5.373	5.525	0.201333	1	c	5.359	5.564	5.443	5.373	5.525	0.0145	1	c	8.694	5.525	5.444	5.43	1.6725	1	c	8.985
Lus10015097	12.848	12.705	12.684	12.641	12.765	0.0798333	1	c	12.591	12.628	12.684	12.641	12.765	-0.0871667	1	c	12.322	12.781	12.684	12.641	12.765	-0.145167	1	c	11.237	11.09	11.355	12.684	12.641	12.765	-1.46933	0.00441562	b	11.268	11.158	12.684	12.641	12.765	-1.48367	0.0346496	b	12.591	12.628	12.848	12.705	-0.167	1	c	12.322
Lus10015127	6.067	6.69	8.561	8.022	7.007	-1.48483	1	c	7.272	7.777	8.561	8.022	7.007	-0.338833	1	c	7.635	7.492	8.561	8.022	7.007	-0.299833	1	c	8.532	7.549	8.719	8.561	8.022	7.007	0.403333	1	c	8.257	9.521	8.561	8.022	7.007	1.02567	1	c	7.272	7.777	6.067	6.69	1.146	1	c	7.635
Lus10015169	5.65	5.562	5.771	5.875	5.8	-0.209333	1	c	5.534	5.607	5.771	5.875	5.8	-0.244833	1	c	5.632	5.543	5.771	5.875	5.8	-0.227833	1	c	6.855	7.366	6.855	5.771	5.875	5.8	1.21	0.409269	c	6.895	6.994	5.771	5.875	5.8	1.12917	0.183897	c	5.534	5.607	5.65	5.562	-0.0355	1	c	5.632
Lus10015214	9.783	9.533	10.404	10.459	10.658	-0.849	1	c	9.447	9.422	10.404	10.459	10.658	-1.0725	0.697355	c	9.328	9.933	10.404	10.459	10.658	-0.8765	1	c	10.551	10.603	10.524	10.404	10.459	10.658	0.0523333	1	c	10.826	10.445	10.404	10.459	10.658	0.1285	1	c	9.447	9.422	9.783	9.533	-0.2235	1	c	9.328
Lus10015259	6.067	6.467	6.16	6.025	5.93	0.228667	1	c	6.882	6.582	6.16	6.025	5.93	0.693667	1	c	6.694	6.228	6.16	6.025	5.93	0.422667	1	c	7.315	7.095	7.258	6.16	6.025	5.93	1.18433	0.0448491	a	7.207	6.717	6.16	6.025	5.93	0.923667	1	c	6.882	6.582	6.067	6.467	0.465	1	c	6.694
Lus10015268	9.076	9.103	8.823	8.946	8.965	0.178167	1	c	9.059	9.289	8.823	8.946	8.965	0.262667	1	c	9.302	9.378	8.823	8.946	8.965	0.428667	1	c	9.922	9.983	9.973	8.823	8.946	8.965	1.048	0.0261857	a	8.839	8.906	8.823	8.946	8.965	-0.0388333	1	c	9.059	9.289	9.076	9.103	0.0845	1	c	9.302
Lus10015293	5.595	5.656	5.532	5.69	5.572	0.0275	1	c	5.835	5.607	5.532	5.69	5.572	0.123	1	c	5.733	5.512	5.532	5.69	5.572	0.0245	1	c	6.691	7.021	6.805	5.532	5.69	5.572	1.241	0.0496367	a	5.752	5.604	5.532	5.69	5.572	0.08	1	c	5.835	5.607	5.595	5.656	0.0955	1	c	5.733
Lus10015318	8.51	8.552	9.605	9.026	10.116	-1.05133	1	c	8.875	8.672	9.605	9.026	10.116	-0.808833	1	c	9.473	8.69	9.605	9.026	10.116	-0.500833	1	c	10.78	11.867	10.796	9.605	9.026	10.116	1.56533	1	c	11.001	11.094	9.605	9.026	10.116	1.46517	1	c	8.875	8.672	8.51	8.552	0.2425	1	c	9.473
Lus10015350	11.17	10.849	8.948	9.481	9.38	1.73983	0.0930091	c	8.56	8.656	8.948	9.481	9.38	-0.661667	1	c	8.941	9.127	8.948	9.481	9.38	-0.235667	1	c	10.196	10.36	10.043	8.948	9.481	9.38	0.93	1	c	10.053	9.65	8.948	9.481	9.38	0.581833	1	c	8.56	8.656	11.17	10.849	-2.4015	0.084887	c	8.941
Lus10015354	9.531	9.198	7.337	7.672	7.452	1.8775	0.00970961	a	6.883	7.067	7.337	7.672	7.452	-0.512	1	c	7.335	7.002	7.337	7.672	7.452	-0.3185	1	c	8.536	9.582	8.753	7.337	7.672	7.452	1.47	1	c	8.718	7.945	7.337	7.672	7.452	0.8445	1	c	6.883	7.067	9.531	9.198	-2.3895	0.115726	c	7.335
Lus10015361	6.952	6.141	7.959	8.24	8.063	-1.54083	1	c	6.741	6.715	7.959	8.24	8.063	-1.35933	0.185957	c	7.919	8.206	7.959	8.24	8.063	-0.0248333	1	c	6.765	6.925	6.844	7.959	8.24	8.063	-1.24267	0.0308576	b	8.696	8.202	7.959	8.24	8.063	0.361667	1	c	6.741	6.715	6.952	6.141	0.1815	1	c	7.919
Lus10015426	8.641	9.143	10.409	10.439	10.336	-1.50267	0.209347	c	8.394	8.544	10.409	10.439	10.336	-1.92567	0.00893097	b	6.779	7.116	10.409	10.439	10.336	-3.44717	1.73453e-10	b	14.283	12.443	14.223	10.409	10.439	10.336	3.255	7.13947e-09	a	12.408	11.78	10.409	10.439	10.336	1.69933	0.242252	c	8.394	8.544	8.641	9.143	-0.423	1	c	6.779
Lus10015477	6.867	6.69	6.88	7.057	7.111	-0.2375	1	c	7.954	8.001	6.88	7.057	7.111	0.9615	1	c	7.73	7.601	6.88	7.057	7.111	0.6495	1	c	6.168	6.289	6.213	6.88	7.057	7.111	-0.792667	0.453898	c	6.188	6.278	6.88	7.057	7.111	-0.783	1	c	7.954	8.001	6.867	6.69	1.199	1	c	7.73
Lus10015483	12.319	11.919	11.275	11.733	11.245	0.701333	1	c	13.625	13.447	11.275	11.733	11.245	2.11833	0.0607169	c	13.505	13.77	11.275	11.733	11.245	2.21983	0.00147052	a	12.281	12.269	12.252	11.275	11.733	11.245	0.849667	1	c	11.905	11.718	11.275	11.733	11.245	0.393833	1	c	13.625	13.447	12.319	11.919	1.417	1	c	13.505
Lus10015555	8.69	9.536	11.159	11.392	10.517	-1.90967	0.27999	c	10.454	9.202	11.159	11.392	10.517	-1.19467	1	c	11.065	10.742	11.159	11.392	10.517	-0.119167	1	c	11.716	11.272	11.517	11.159	11.392	10.517	0.479	1	c	12.404	11.368	11.159	11.392	10.517	0.863333	1	c	10.454	9.202	8.69	9.536	0.715	1	c	11.065
Lus10015573	12.915	12.351	10.308	10.764	10.813	2.00467	0.0220608	a	9.767	8.822	10.308	10.764	10.813	-1.33383	1	c	10.177	10.333	10.308	10.764	10.813	-0.373333	1	c	11.764	11.878	11.991	10.308	10.764	10.813	1.24933	0.319763	c	11.822	12.124	10.308	10.764	10.813	1.34467	1	c	9.767	8.822	12.915	12.351	-3.3385	0.0583699	c	10.177
Lus10015582	5.54	5.476	5.443	5.552	5.572	-0.0143333	1	c	8.246	5.563	5.443	5.552	5.572	1.38217	1	c	7.968	8.337	5.443	5.552	5.572	2.63017	5.87803e-06	a	5.602	5.772	5.767	5.443	5.552	5.572	0.191333	1	c	5.782	5.503	5.443	5.552	5.572	0.120167	1	c	8.246	5.563	5.54	5.476	1.3965	1	c	7.968
Lus10015700	8.223	8.815	9.546	9.182	9.115	-0.762	1	c	10.244	10.31	9.546	9.182	9.115	0.996	1	c	10.107	9.131	9.546	9.182	9.115	0.338	1	c	10.708	10.548	10.78	9.546	9.182	9.115	1.39767	0.0595756	c	10.573	10.656	9.546	9.182	9.115	1.3335	0.580955	c	10.244	10.31	8.223	8.815	1.758	1	c	10.107
Lus10015720	5.999	6.266	6.325	6.696	6.378	-0.333833	1	c	6.331	6.736	6.325	6.696	6.378	0.0671667	1	c	6.601	6.455	6.325	6.696	6.378	0.0616667	1	c	7.174	7.235	7.157	6.325	6.696	6.378	0.722333	1	c	7.123	6.994	6.325	6.696	6.378	0.592167	1	c	6.331	6.736	5.999	6.266	0.401	1	c	6.601
Lus10015754	8.884	9.665	9.203	10.245	10.72	-0.7815	1	c	10.352	10.379	9.203	10.245	10.72	0.3095	1	c	9.876	11.336	9.203	10.245	10.72	0.55	1	c	6.814	8.084	6.994	9.203	10.245	10.72	-2.75867	1.07453e-05	b	7.374	6.785	9.203	10.245	10.72	-2.9765	0.000350239	b	10.352	10.379	8.884	9.665	1.091	1	c	9.876
Lus10015835	10.372	10.362	11.909	11.913	11.699	-1.47333	0.0405774	b	10.051	10.549	11.909	11.913	11.699	-1.54033	0.661299	c	11.231	10.935	11.909	11.913	11.699	-0.757333	1	c	12.331	12.815	12.29	11.909	11.913	11.699	0.638333	1	c	12.444	12.71	11.909	11.913	11.699	0.736667	1	c	10.051	10.549	10.372	10.362	-0.067	1	c	11.231
Lus10015846	9.446	9.533	9.217	9.247	9.719	0.0951667	1	c	9.16	9.328	9.217	9.247	9.719	-0.150333	1	c	8.836	9.087	9.217	9.247	9.719	-0.432833	1	c	8.214	8.367	8.276	9.217	9.247	9.719	-1.10867	0.690014	c	8.257	8.301	9.217	9.247	9.719	-1.11533	1	c	9.16	9.328	9.446	9.533	-0.2455	1	c	8.836
Lus10015873	10.858	10.716	8.768	9.291	8.916	1.79533	0.0329862	a	10.525	9.892	8.768	9.291	8.916	1.21683	1	c	10.454	10.812	8.768	9.291	8.916	1.64133	0.211545	c	9.872	9.785	9.626	8.768	9.291	8.916	0.769333	1	c	9.682	9.797	8.768	9.291	8.916	0.747833	1	c	10.525	9.892	10.858	10.716	-0.5785	1	c	10.454
Lus10015892	9.765	9.67	10.324	10.204	10.555	-0.6435	1	c	10.048	9.915	10.324	10.204	10.555	-0.3795	1	c	9.989	10.377	10.324	10.204	10.555	-0.178	1	c	8.184	8.825	8.489	10.324	10.204	10.555	-1.86167	0.0065312	b	8.534	8.772	10.324	10.204	10.555	-1.708	0.0530587	c	10.048	9.915	9.765	9.67	0.264	1	c	9.989
Lus10015938	12.516	12.79	12.934	13.026	13.045	-0.348667	1	c	13.042	13.036	12.934	13.026	13.045	0.0373333	1	c	13.056	13.13	12.934	13.026	13.045	0.0913333	1	c	12.756	13.05	12.87	12.934	13.026	13.045	-0.109667	1	c	12.961	12.916	12.934	13.026	13.045	-0.0631667	1	c	13.042	13.036	12.516	12.79	0.386	1	c	13.056
Lus10015943	8.269	8.035	8.67	8.866	8.578	-0.552667	1	c	10.389	10.414	8.67	8.866	8.578	1.69683	0.050943	c	7.984	8.152	8.67	8.866	8.578	-0.636667	1	c	10.403	10.538	10.35	8.67	8.866	8.578	1.72567	0.000962558	a	10.29	10.45	8.67	8.866	8.578	1.66533	0.0371956	a	10.389	10.414	8.269	8.035	2.2495	0.0819713	c	7.984
Lus10016003	10.64	10.45	9.899	10.397	9.873	0.488667	1	c	9.167	9.304	9.899	10.397	9.873	-0.820833	1	c	9.573	9.548	9.899	10.397	9.873	-0.495833	1	c	9.439	9.103	9.185	9.899	10.397	9.873	-0.814	1	c	9.018	9.492	9.899	10.397	9.873	-0.801333	1	c	9.167	9.304	10.64	10.45	-1.3095	1	c	9.573
Lus10016042	7.747	7.43	6.81	6.696	6.662	0.865833	1	c	6.642	6.179	6.81	6.696	6.662	-0.312167	1	c	6.393	6.581	6.81	6.696	6.662	-0.235667	1	c	7.837	7.942	7.751	6.81	6.696	6.662	1.12067	0.0313191	a	7.599	7.408	6.81	6.696	6.662	0.780833	1	c	6.642	6.179	7.747	7.43	-1.178	1	c	6.393
Lus10016096	8.95	8.419	8.992	8.619	9.086	-0.2145	1	c	8.518	8.747	8.992	8.619	9.086	-0.2665	1	c	8.33	8.091	8.992	8.619	9.086	-0.6885	1	c	6.55	7.134	6.953	8.992	8.619	9.086	-2.02	0.00186563	b	7.309	7.408	8.992	8.619	9.086	-1.5405	0.240799	c	8.518	8.747	8.95	8.419	-0.052	1	c	8.33
Lus10016101	8.472	8.576	8.464	8.153	8.115	0.28	1	c	7.775	7.731	8.464	8.153	8.115	-0.491	1	c	7.927	6.914	8.464	8.153	8.115	-0.8235	1	c	6.114	7.401	6.338	8.464	8.153	8.115	-1.62633	1	c	6.351	7.277	8.464	8.153	8.115	-1.43	1	c	7.775	7.731	8.472	8.576	-0.771	1	c	7.927
Lus10016111	13.862	13.408	10.676	10.78	10.679	2.92333	1.88484e-07	a	11.323	11.02	10.676	10.78	10.679	0.459833	1	c	10.735	11.387	10.676	10.78	10.679	0.349333	1	c	14.608	14.389	14.666	10.676	10.78	10.679	3.84267	0	a	13.538	13.503	10.676	10.78	10.679	2.80883	1.17646e-06	a	11.323	11.02	13.862	13.408	-2.4635	0.222685	c	10.735
Lus10016134	5.622	5.563	8.763	8.926	9.382	-3.43117	6.55177e-10	b	8.143	8.698	8.763	8.926	9.382	-0.603167	1	c	8.981	9.234	8.763	8.926	9.382	0.0838333	1	c	8.565	8.844	8.003	8.763	8.926	9.382	-0.553	1	c	9.33	8.246	8.763	8.926	9.382	-0.235667	1	c	8.143	8.698	5.622	5.563	2.828	0.0528643	c	8.981
Lus10016323	12.073	10.978	9.912	10.508	9.609	1.51583	1	c	9.611	9.248	9.912	10.508	9.609	-0.580167	1	c	9.386	9.567	9.912	10.508	9.609	-0.533167	1	c	11.206	11.271	11.016	9.912	10.508	9.609	1.15467	1	c	11.126	10.46	9.912	10.508	9.609	0.783333	1	c	9.611	9.248	12.073	10.978	-2.096	1	c	9.386
Lus10016345	8.514	8.431	7.399	7.214	7.021	1.26117	0.410447	c	7.708	7.805	7.399	7.214	7.021	0.545167	1	c	7.968	7.355	7.399	7.214	7.021	0.450167	1	c	10.046	9.711	9.995	7.399	7.214	7.021	2.706	8.42515e-08	a	8.471	8.059	7.399	7.214	7.021	1.05367	1	c	7.708	7.805	8.514	8.431	-0.716	1	c	7.968
Lus10016435	9.452	9.588	7.684	7.89	7.899	1.69567	0.0106132	a	9.347	8.207	7.684	7.89	7.899	0.952667	1	c	8.03	7.899	7.684	7.89	7.899	0.140167	1	c	9.894	9.76	9.655	7.684	7.89	7.899	1.94533	0.000112042	a	7.999	7.699	7.684	7.89	7.899	0.0246667	1	c	9.347	8.207	9.452	9.588	-0.743	1	c	8.03
Lus10016457	11.223	10.757	10.4	10.345	10.961	0.421333	1	c	10.709	9.613	10.4	10.345	10.961	-0.407667	1	c	10.147	11.384	10.4	10.345	10.961	0.196833	1	c	10.158	9.592	9.871	10.4	10.345	10.961	-0.695	1	c	9.453	9.12	10.4	10.345	10.961	-1.28217	1	c	10.709	9.613	11.223	10.757	-0.829	1	c	10.147
Lus10016462	7.739	7.027	9.491	9.026	8.925	-1.76433	0.288032	c	6.692	7.311	9.491	9.026	8.925	-2.14583	0.316869	c	7.947	7.842	9.491	9.026	8.925	-1.25283	1	c	7.009	7.435	6.981	9.491	9.026	8.925	-2.00567	0.00236951	b	8.28	8.798	9.491	9.026	8.925	-0.608333	1	c	6.692	7.311	7.739	7.027	-0.3815	1	c	7.947
Lus10016463	6.266	5.937	8.389	8.023	7.721	-1.94283	0.0301266	b	6.221	6.152	8.389	8.023	7.721	-1.85783	0.372234	c	6.559	6.387	8.389	8.023	7.721	-1.57133	0.439741	c	6.225	6.044	6.168	8.389	8.023	7.721	-1.89867	0.00340867	b	6.824	7.754	8.389	8.023	7.721	-0.755333	1	c	6.221	6.152	6.266	5.937	0.085	1	c	6.559
Lus10016482	7.931	7.754	5.534	5.451	5.447	2.36517	1.65035e-05	a	6.642	6.757	5.534	5.451	5.447	1.22217	0.152449	c	6.929	7.002	5.534	5.451	5.447	1.48817	0.01982	a	7.102	7.195	7.237	5.534	5.451	5.447	1.70067	0.000221999	a	7.069	6.871	5.534	5.451	5.447	1.49267	0.0471144	a	6.642	6.757	7.931	7.754	-1.143	1	c	6.929
Lus10016497	8.029	8.312	8.009	7.985	8.07	0.149167	1	c	8.157	8.095	8.009	7.985	8.07	0.104667	1	c	8.144	8.189	8.009	7.985	8.07	0.145167	1	c	5.769	5.676	5.793	8.009	7.985	8.07	-2.27533	6.26336e-07	b	8.466	8.14	8.009	7.985	8.07	0.281667	1	c	8.157	8.095	8.029	8.312	-0.0445	1	c	8.144
Lus10016498	5.763	5.656	5.813	5.728	5.801	-0.0711667	1	c	5.705	5.654	5.813	5.728	5.801	-0.101167	1	c	5.69	5.891	5.813	5.728	5.801	0.00983333	1	c	8.902	9.019	8.869	5.813	5.728	5.801	3.14933	8.04357e-12	a	5.782	5.606	5.813	5.728	5.801	-0.0866667	1	c	5.705	5.654	5.763	5.656	-0.03	1	c	5.69
Lus10016499	8.977	9.807	9.839	9.629	9.733	-0.341667	1	c	10.166	9.57	9.839	9.629	9.733	0.134333	1	c	10.117	9.812	9.839	9.629	9.733	0.230833	1	c	8.693	8.725	8.727	9.839	9.629	9.733	-1.01867	0.045552	b	9.772	9.603	9.839	9.629	9.733	-0.0461667	1	c	10.166	9.57	8.977	9.807	0.476	1	c	10.117
Lus10016598	11.162	10.781	9.2	9.04	9.066	1.8695	0.00697169	a	9.264	9.716	9.2	9.04	9.066	0.388	1	c	9.32	9.056	9.2	9.04	9.066	0.086	1	c	8.992	10.191	8.966	9.2	9.04	9.066	0.281	1	c	9.495	8.803	9.2	9.04	9.066	0.047	1	c	9.264	9.716	11.162	10.781	-1.4815	1	c	9.32
Lus10016619	8.434	8.491	8.773	8.538	8.417	-0.1135	1	c	8.719	8.884	8.773	8.538	8.417	0.2255	1	c	8.798	8.39	8.773	8.538	8.417	0.018	1	c	6.766	6.936	6.647	8.773	8.538	8.417	-1.793	0.00145775	b	7.208	8.364	8.773	8.538	8.417	-0.79	1	c	8.719	8.884	8.434	8.491	0.339	1	c	8.798
Lus10016635	13.924	13.934	12.324	13.191	12.498	1.258	1	c	11.855	11.866	12.324	13.191	12.498	-0.8105	1	c	12.306	12.235	12.324	13.191	12.498	-0.4005	1	c	13.235	13.979	13.248	12.324	13.191	12.498	0.816333	1	c	13.113	12.558	12.324	13.191	12.498	0.1645	1	c	11.855	11.866	13.924	13.934	-2.0685	0.0675015	c	12.306
Lus10016638	7.981	8.27	6.951	7.102	7.336	0.995833	1	c	7.388	7.291	6.951	7.102	7.336	0.209833	1	c	7.375	7.311	6.951	7.102	7.336	0.213333	1	c	6.354	6.407	6.366	6.951	7.102	7.336	-0.754	1	c	5.953	6.393	6.951	7.102	7.336	-0.956667	1	c	7.388	7.291	7.981	8.27	-0.786	1	c	7.375
Lus10016695	8.122	7.966	6.216	5.941	5.614	2.12033	0.00312816	a	8.326	8.045	6.216	5.941	5.614	2.26183	0.0516756	c	8.443	8.357	6.216	5.941	5.614	2.47633	0.000120688	a	8.246	8.024	8.355	6.216	5.941	5.614	2.28467	5.81628e-05	a	8.679	8.491	6.216	5.941	5.614	2.66133	0.000144585	a	8.326	8.045	8.122	7.966	0.1415	1	c	8.443
Lus10016777	5.595	6	7.944	7.604	7.777	-1.9775	0.00599322	b	6.463	6.583	7.944	7.604	7.777	-1.252	0.54017	c	6.393	6.691	7.944	7.604	7.777	-1.233	0.81644	c	7.443	7.942	7.413	7.944	7.604	7.777	-0.175667	1	c	8.393	8.781	7.944	7.604	7.777	0.812	1	c	6.463	6.583	5.595	6	0.7255	1	c	6.393
Lus10016780	10.175	9.955	11.606	11.588	11.687	-1.562	0.0219442	b	11.154	10.917	11.606	11.588	11.687	-0.5915	1	c	11.023	11.08	11.606	11.588	11.687	-0.5755	1	c	10.772	10.905	10.76	11.606	11.588	11.687	-0.814667	0.189728	c	10.74	10.999	11.606	11.588	11.687	-0.7575	1	c	11.154	10.917	10.175	9.955	0.9705	1	c	11.023
Lus10016799	10.774	11.011	10.414	10.898	10.264	0.367167	1	c	10.647	11.115	10.414	10.898	10.264	0.355667	1	c	11.089	11.325	10.414	10.898	10.264	0.681667	1	c	9.267	9.144	9.235	10.414	10.898	10.264	-1.31	0.377924	c	9.368	9.647	10.414	10.898	10.264	-1.01783	1	c	10.647	11.115	10.774	11.011	-0.0115	1	c	11.089
Lus10016809	6.788	6.825	10.776	10.866	11	-4.07417	1.60583e-12	b	7.467	7.632	10.776	10.866	11	-3.33117	4.18528e-06	b	7.512	7.139	10.776	10.866	11	-3.55517	6.26359e-11	b	10.729	11.065	11.064	10.776	10.866	11	0.072	1	c	11.025	11.422	10.776	10.866	11	0.342833	1	c	7.467	7.632	6.788	6.825	0.743	1	c	7.512
Lus10016869	10.57	10.726	10.923	10.658	10.765	-0.134	1	c	10.428	10.797	10.923	10.658	10.765	-0.1695	1	c	10.597	10.014	10.923	10.658	10.765	-0.4765	1	c	9.334	9.695	9.476	10.923	10.658	10.765	-1.28033	0.0767764	c	9.519	10.245	10.923	10.658	10.765	-0.9	1	c	10.428	10.797	10.57	10.726	-0.0355	1	c	10.597
Lus10017018	7.248	6.746	7.289	7.743	7.155	-0.398667	1	c	7.148	6.716	7.289	7.743	7.155	-0.463667	1	c	7.082	7.477	7.289	7.743	7.155	-0.116167	1	c	8.812	8.6	8.629	7.289	7.743	7.155	1.28467	0.39372	c	7.397	6.807	7.289	7.743	7.155	-0.293667	1	c	7.148	6.716	7.248	6.746	-0.065	1	c	7.082
Lus10017089	12.307	11.939	11.411	11.784	11.543	0.543667	1	c	11.191	11.231	11.411	11.784	11.543	-0.368333	1	c	10.986	11.516	11.411	11.784	11.543	-0.328333	1	c	10.512	10.455	10.589	11.411	11.784	11.543	-1.06067	0.207838	c	10.395	10.736	11.411	11.784	11.543	-1.01383	1	c	11.191	11.231	12.307	11.939	-0.912	1	c	10.986
Lus10017134	8.559	8.358	9.293	9.382	8.931	-0.7435	1	c	8.448	8.218	9.293	9.382	8.931	-0.869	1	c	8.705	8.742	9.293	9.382	8.931	-0.4785	1	c	9.903	10.36	10.316	9.293	9.382	8.931	0.991	1	c	10.527	10.64	9.293	9.382	8.931	1.3815	0.521385	c	8.448	8.218	8.559	8.358	-0.1255	1	c	8.705
Lus10017170	12.651	11.556	9.36	9.513	9.634	2.60117	0.000222135	a	8.92	8.403	9.36	9.513	9.634	-0.840833	1	c	8.173	9.152	9.36	9.513	9.634	-0.839833	1	c	9.395	10.833	9.403	9.36	9.513	9.634	0.374667	1	c	9.915	10.055	9.36	9.513	9.634	0.482667	1	c	8.92	8.403	12.651	11.556	-3.442	0.0493309	b	8.173
Lus10017208	7.323	7.028	5.607	5.553	5.528	1.61283	0.0236448	a	5.837	5.837	5.607	5.553	5.528			c	5.935	5.662	5.607	5.553	5.528	0.235833	1	c	6.504	7.311	6.466	5.607	5.553	5.528	1.19767	1	c	6.643	6.165	5.607	5.553	5.528	0.841333	1	c	5.837	5.837	7.323	7.028			c	5.935
Lus10017219	6.825	6.228	6.641	6.76	6.662	-0.161167	1	c	6.692	6.309	6.641	6.76	6.662	-0.187167	1	c	6.56	6.844	6.641	6.76	6.662	0.0143333	1	c	7.775	7.624	7.745	6.641	6.76	6.662	1.027	0.039875	a	7.809	7.65	6.641	6.76	6.662	1.04183	0.411392	c	6.692	6.309	6.825	6.228	-0.026	1	c	6.56
Lus10017418	10.062	9.974	9.482	9.753	9.892	0.309	1	c	9.63	9.193	9.482	9.753	9.892	-0.2975	1	c	9.364	9.722	9.482	9.753	9.892	-0.166	1	c	7.155	7.167	7.009	9.482	9.753	9.892	-2.59867	1.93031e-07	b	7.578	6.888	9.482	9.753	9.892	-2.476	0.00214405	b	9.63	9.193	10.062	9.974	-0.6065	1	c	9.364
Lus10017420	9.088	8.601	8.297	8.814	8.702	0.240167	1	c	8.785	8.188	8.297	8.814	8.702	-0.117833	1	c	8.273	8.924	8.297	8.814	8.702	-0.00583333	1	c	6.951	7.083	6.927	8.297	8.814	8.702	-1.61733	0.0157396	b	7.863	6.996	8.297	8.814	8.702	-1.17483	1	c	8.785	8.188	9.088	8.601	-0.358	1	c	8.273
Lus10017431	9.27	8.636	7.823	8.004	8.399	0.877667	1	c	9.22	9.819	7.823	8.004	8.399	1.44417	1	c	8.84	9.185	7.823	8.004	8.399	0.937167	1	c	7.43	9.108	7.683	7.823	8.004	8.399	-0.00166667	1	c	7.286	7.091	7.823	8.004	8.399	-0.886833	1	c	9.22	9.819	9.27	8.636	0.5665	1	c	8.84
Lus10017540	7.85	8.15	6.539	6.377	6.548	1.512	0.0677774	c	6.541	6.815	6.539	6.377	6.548	0.19	1	c	6.45	6.624	6.539	6.377	6.548	0.049	1	c	7.825	7.683	8.023	6.539	6.377	6.548	1.35567	0.0268287	a	7.409	7.65	6.539	6.377	6.548	1.0415	0.828692	c	6.541	6.815	7.85	8.15	-1.322	1	c	6.45
Lus10017562	11.111	11.216	11.393	11.495	11.611	-0.336167	1	c	11.616	11.801	11.393	11.495	11.611	0.208833	1	c	11.421	11.434	11.393	11.495	11.611	-0.0721667	1	c	10.415	10.434	10.44	11.393	11.495	11.611	-1.07	0.0342319	b	10.427	10.397	11.393	11.495	11.611	-1.08767	0.363835	c	11.616	11.801	11.111	11.216	0.545	1	c	11.421
Lus10017637	10.059	9.923	8.425	8.69	8.79	1.356	0.253296	c	8.518	8.609	8.425	8.69	8.79	-0.0715	1	c	8.049	7.871	8.425	8.69	8.79	-0.675	1	c	9.489	10.311	9.791	8.425	8.69	8.79	1.22867	1	c	8.535	8.517	8.425	8.69	8.79	-0.109	1	c	8.518	8.609	10.059	9.923	-1.4275	0.710994	c	8.049
Lus10017656	6.29	6.962	7.965	7.442	8.043	-1.19067	1	c	8.258	8.291	7.965	7.442	8.043	0.457833	1	c	8.282	7.439	7.965	7.442	8.043	0.0438333	1	c	6.727	6.541	6.525	7.965	7.442	8.043	-1.219	0.792753	c	7.906	8.192	7.965	7.442	8.043	0.232333	1	c	8.258	8.291	6.29	6.962	1.6485	1	c	8.282
Lus10017700	10.125	10.056	9.661	9.913	9.757	0.3135	1	c	11.126	10.093	9.661	9.913	9.757	0.8325	1	c	11.206	11.6	9.661	9.913	9.757	1.626	0.0753913	c	10.134	10.139	10.02	9.661	9.913	9.757	0.320667	1	c	10.132	9.719	9.661	9.913	9.757	0.1485	1	c	11.126	10.093	10.125	10.056	0.519	1	c	11.206
Lus10017701	5.651	5.432	5.444	5.554	5.529	0.0325	1	c	8.235	6.834	5.444	5.554	5.529	2.0255	1	c	7.82	8.515	5.444	5.554	5.529	2.6585	3.02048e-05	a	5.545	5.567	5.534	5.444	5.554	5.529	0.0396667	1	c	5.571	5.436	5.444	5.554	5.529	-0.0055	1	c	8.235	6.834	5.651	5.432	1.993	1	c	7.82
Lus10017734	5.597	5.521	5.477	5.554	5.447	0.0663333	1	c	5.483	5.526	5.477	5.554	5.447	0.0118333	1	c	5.574	5.478	5.477	5.554	5.447	0.0333333	1	c	5.574	5.534	5.566	5.477	5.554	5.447	0.0653333	1	c	5.685	5.647	5.477	5.554	5.447	0.173333	1	c	5.483	5.526	5.597	5.521	-0.0545	1	c	5.574
Lus10017765	10.616	9.796	8.903	9.118	8.697	1.3	1	c	10.439	11.081	8.903	9.118	8.697	1.854	0.684928	c	10.259	10.823	8.903	9.118	8.697	1.635	0.302853	c	10.274	9.255	10.332	8.903	9.118	8.697	1.04767	1	c	10.517	10.395	8.903	9.118	8.697	1.55	0.14469	c	10.439	11.081	10.616	9.796	0.554	1	c	10.259
Lus10017775	10.881	10.764	9.039	9.173	9.419	1.61217	0.0458376	a	9.96	9.96	9.039	9.173	9.419			c	9.991	10.507	9.039	9.173	9.419	1.03867	1	c	10.62	11.014	10.638	9.039	9.173	9.419	1.547	0.0325726	a	10.523	10.546	9.039	9.173	9.419	1.32417	0.343455	c	9.96	9.96	10.881	10.764			c	9.991
Lus10017789	5.827	6.602	5.729	5.806	5.615	0.497833	1	c	5.772	5.997	5.729	5.806	5.615	0.167833	1	c	5.999	5.664	5.729	5.806	5.615	0.114833	1	c	7.565	7.226	7.687	5.729	5.806	5.615	1.776	0.00257632	a	7.66	8.021	5.729	5.806	5.615	2.12383	0.00270224	a	5.772	5.997	5.827	6.602	-0.33	1	c	5.999
Lus10017791	6.642	7.449	7.02	6.471	6.022	0.541167	1	c	6.839	6.695	7.02	6.471	6.022	0.262667	1	c	6.666	6.874	7.02	6.471	6.022	0.265667	1	c	8.851	8.694	9.257	7.02	6.471	6.022	2.42967	0.000118699	a	8.76	9.305	7.02	6.471	6.022	2.52817	0.00571569	a	6.839	6.695	6.642	7.449	-0.2785	1	c	6.666
Lus10017817	8.536	9.439	9.571	9.755	9.087	-0.4835	1	c	9.342	9.58	9.571	9.755	9.087	-0.01	1	c	9.718	9.717	9.571	9.755	9.087	0.2465	1	c	11.679	11.808	11.661	9.571	9.755	9.087	2.245	0.000104198	a	11.687	11.77	9.571	9.755	9.087	2.2575	0.00699018	a	9.342	9.58	8.536	9.439	0.4735	1	c	9.718
Lus10017820	6.098	6.603	8.847	9.612	9.685	-3.03083	9.77521e-07	b	9.265	9.284	8.847	9.612	9.685	-0.106833	1	c	9.057	9.467	8.847	9.612	9.685	-0.119333	1	c	5.574	5.676	5.476	8.847	9.612	9.685	-3.806	0	b	5.602	5.723	8.847	9.612	9.685	-3.71883	7.16383e-09	b	9.265	9.284	6.098	6.603	2.924	0.0254429	a	9.057
Lus10017827	9.222	9.006	9.093	9.623	9.235	-0.203	1	c	8.374	8.844	9.093	9.623	9.235	-0.708	1	c	8.549	8.842	9.093	9.623	9.235	-0.6215	1	c	7.899	7.755	7.805	9.093	9.623	9.235	-1.49733	0.040799	b	7.3	8.146	9.093	9.623	9.235	-1.594	1	c	8.374	8.844	9.222	9.006	-0.505	1	c	8.549
Lus10017882	8.319	8.607	9.122	8.891	9.316	-0.646667	1	c	8.458	8.54	9.122	8.891	9.316	-0.610667	1	c	8.907	9.045	9.122	8.891	9.316	-0.133667	1	c	10.261	10.373	10.329	9.122	8.891	9.316	1.21133	0.111209	c	9.897	10.088	9.122	8.891	9.316	0.882833	1	c	8.458	8.54	8.319	8.607	0.036	1	c	8.907
Lus10017925	10.778	9.144	10.901	10.826	11.125	-0.989667	1	c	9.207	9.852	10.901	10.826	11.125	-1.42117	1	c	9.456	8.981	10.901	10.826	11.125	-1.73217	0.0669292	c	8.115	9.114	8.139	10.901	10.826	11.125	-2.49467	5.90441e-05	b	8.906	8.398	10.901	10.826	11.125	-2.29867	0.00257507	b	9.207	9.852	10.778	9.144	-0.4315	1	c	9.456
Lus10017933	7.49	7.336	10.798	10.981	11.533	-3.691	2.56932e-11	b	6.84	7.806	10.798	10.981	11.533	-3.781	3.19553e-05	b	7.033	7.272	10.798	10.981	11.533	-3.9515	3.2121e-12	b	5.707	5.802	5.647	10.798	10.981	11.533	-5.38533	0	b	5.602	5.723	10.798	10.981	11.533	-5.4415	0	b	6.84	7.806	7.49	7.336	-0.09	1	c	7.033
Lus10018015	8.855	8.662	8.828	9.093	8.907	-0.184167	1	c	7.794	8.011	8.828	9.093	8.907	-1.04017	1	c	7.927	8.229	8.828	9.093	8.907	-0.864667	1	c	7.263	7.721	7.189	8.828	9.093	8.907	-1.55167	0.0462356	b	7.274	7.24	8.828	9.093	8.907	-1.68567	0.0220126	b	7.794	8.011	8.855	8.662	-0.856	1	c	7.927
Lus10018065	8.756	8.607	9.256	9.425	9.392	-0.676167	1	c	8.794	8.338	9.256	9.425	9.392	-0.791667	1	c	8.942	8.909	9.256	9.425	9.392	-0.432167	1	c	10.443	10.674	10.675	9.256	9.425	9.392	1.23967	0.0301589	a	10.833	10.989	9.256	9.425	9.392	1.55333	0.0375182	a	8.794	8.338	8.756	8.607	-0.1155	1	c	8.942
Lus10018087	8.213	6.187	8.451	8.257	8.351	-1.153	1	c	8.181	8.462	8.451	8.257	8.351	-0.0315	1	c	8.743	9.075	8.451	8.257	8.351	0.556	1	c	8.523	8.641	9.355	8.451	8.257	8.351	0.486667	1	c	9.782	10.103	8.451	8.257	8.351	1.5895	0.0757638	c	8.181	8.462	8.213	6.187	1.1215	1	c	8.743
Lus10018201	7.574	6.962	8.802	8.118	8.424	-1.18	1	c	7.488	7.545	8.802	8.118	8.424	-0.9315	1	c	8.273	7.779	8.802	8.118	8.424	-0.422	1	c	10.523	10.85	10.649	8.802	8.118	8.424	2.226	0.000188471	a	11.965	11.59	8.802	8.118	8.424	3.3295	3.73258e-07	a	7.488	7.545	7.574	6.962	0.2485	1	c	8.273
Lus10018216	14.659	14.494	14.256	14.248	14.113	0.370833	1	c	14.223	14.238	14.256	14.248	14.113	0.0248333	1	c	14.109	14.301	14.256	14.248	14.113	-0.000666667	1	c	12.721	12.741	13.076	14.256	14.248	14.113	-1.35967	0.036778	b	12.864	13.572	14.256	14.248	14.113	-0.987667	1	c	14.223	14.238	14.659	14.494	-0.346	1	c	14.109
Lus10018237	5.937	6.228	6.704	6.921	6.507	-0.628167	1	c	6.281	6.553	6.704	6.921	6.507	-0.293667	1	c	6.834	6.338	6.704	6.921	6.507	-0.124667	1	c	8.214	8.106	8.257	6.704	6.921	6.507	1.48167	0.0165559	a	7.494	7.464	6.704	6.921	6.507	0.768333	1	c	6.281	6.553	5.937	6.228	0.3345	1	c	6.834
Lus10018301	5.796	6.228	7.109	6.678	6.465	-0.738667	1	c	6.224	6.241	7.109	6.678	6.465	-0.518167	1	c	7.133	7.04	7.109	6.678	6.465	0.335833	1	c	9.122	8.277	8.735	7.109	6.678	6.465	1.96067	0.014638	a	7.96	7.145	7.109	6.678	6.465	0.801833	1	c	6.224	6.241	5.796	6.228	0.2205	1	c	7.133
Lus10018318	8.913	8.431	9.228	9.652	8.966	-0.61	1	c	8.167	8.258	9.228	9.652	8.966	-1.0695	1	c	8.932	9.004	9.228	9.652	8.966	-0.314	1	c	10.342	10.233	10.16	9.228	9.652	8.966	0.963	1	c	10.644	10.633	9.228	9.652	8.966	1.3565	1	c	8.167	8.258	8.913	8.431	-0.4595	1	c	8.932
Lus10018346	6.07	6.271	6.628	7.334	7.102	-0.850833	1	c	6.336	6.464	6.628	7.334	7.102	-0.621333	1	c	6.634	6.389	6.628	7.334	7.102	-0.509833	1	c	5.44	5.457	5.501	6.628	7.334	7.102	-1.55533	0.0868176	c	7.449	7.724	6.628	7.334	7.102	0.565167	1	c	6.336	6.464	6.07	6.271	0.2295	1	c	6.634
Lus10018379	10.349	9.717	6.765	6.895	6.822	3.20567	1.55733e-08	a	6.744	6.997	6.765	6.895	6.822	0.0431667	1	c	6.561	6.338	6.765	6.895	6.822	-0.377833	1	c	8.22	7.892	8.33	6.765	6.895	6.822	1.32	0.0707971	c	8.462	8.641	6.765	6.895	6.822	1.72417	0.0121038	a	6.744	6.997	10.349	9.717	-3.1625	0.0230105	b	6.561
Lus10018388	6.248	6.472	7.144	6.981	7.303	-0.782667	1	c	6.599	6.678	7.144	6.981	7.303	-0.504167	1	c	6.92	6.389	7.144	6.981	7.303	-0.488167	1	c	8.077	8.043	8.076	7.144	6.981	7.303	0.922667	0.25495	c	8.351	8.264	7.144	6.981	7.303	1.16483	0.531866	c	6.599	6.678	6.248	6.472	0.2785	1	c	6.92
Lus10018389	7.89	8.043	8.891	8.34	8.532	-0.621167	1	c	8.024	7.994	8.891	8.34	8.532	-0.578667	1	c	8.347	7.899	8.891	8.34	8.532	-0.464667	1	c	9.751	9.6	9.776	8.891	8.34	8.532	1.12133	0.674068	c	9.817	10.025	8.891	8.34	8.532	1.33333	1	c	8.024	7.994	7.89	8.043	0.0425	1	c	8.347
Lus10018390	6.526	5.706	6.865	7.839	6.822	-1.05933	1	c	5.592	5.885	6.865	7.839	6.822	-1.43683	1	c	6.213	5.578	6.865	7.839	6.822	-1.27983	1	c	9.459	9.307	9.367	6.865	7.839	6.822	2.20233	0.00165292	a	8.617	8.785	6.865	7.839	6.822	1.52567	1	c	5.592	5.885	6.526	5.706	-0.3775	1	c	6.213
Lus10018454	14.082	14.479	13.051	12.949	14.082	0.919833	1	c	13.237	13.359	13.051	12.949	14.082	-0.0626667	1	c	13.156	13.917	13.051	12.949	14.082	0.175833	1	c	11.519	11.991	11.51	13.051	12.949	14.082	-1.68733	0.545134	c	11.276	11.297	13.051	12.949	14.082	-2.07417	0.351396	c	13.237	13.359	14.082	14.479	-0.9825	1	c	13.156
Lus10018482	8.001	8.054	7.911	8.085	7.983	0.0345	1	c	7.943	8.208	7.911	8.085	7.983	0.0825	1	c	9.473	9.527	7.911	8.085	7.983	1.507	0.0247444	a	7.933	7.857	7.635	7.911	8.085	7.983	-0.184667	1	c	9.287	9.153	7.911	8.085	7.983	1.227	0.184687	c	7.943	8.208	8.001	8.054	0.048	1	c	9.473
Lus10018499	5.74	6.473	8.219	8.056	8.115	-2.0235	0.0154094	b	7.955	8.496	8.219	8.056	8.115	0.0955	1	c	8.246	8.092	8.219	8.056	8.115	0.039	1	c	7.915	8.091	8.041	8.219	8.056	8.115	-0.114333	1	c	7.96	8.11	8.219	8.056	8.115	-0.095	1	c	7.955	8.496	5.74	6.473	2.119	1	c	8.246
Lus10018614	10.556	10.071	9.217	9.365	9.274	1.02817	1	c	8.819	9.03	9.217	9.365	9.274	-0.360833	1	c	9.206	9.106	9.217	9.365	9.274	-0.129333	1	c	8.258	6.365	8.051	9.217	9.365	9.274	-1.72733	1	c	8.456	7.724	9.217	9.365	9.274	-1.19533	1	c	8.819	9.03	10.556	10.071	-1.389	1	c	9.206
Lus10018648	13.846	13.695	14.389	14.424	14.182	-0.561167	1	c	13.893	13.744	14.389	14.424	14.182	-0.513167	1	c	14.02	13.765	14.389	14.424	14.182	-0.439167	1	c	15.139	15.097	15.047	14.389	14.424	14.182	0.762667	0.639157	c	14.357	14.647	14.389	14.424	14.182	0.170333	1	c	13.893	13.744	13.846	13.695	0.048	1	c	14.02
Lus10018704	7.015	7.485	7.314	7.387	7.318	-0.0896667	1	c	5.396	5.61	7.314	7.387	7.318	-1.83667	0.017496	b	5.441	5.614	7.314	7.387	7.318	-1.81217	0.00294365	b	5.547	5.5	5.501	7.314	7.387	7.318	-1.82367	4.87416e-05	b	5.806	5.505	7.314	7.387	7.318	-1.68417	0.0285606	b	5.396	5.61	7.015	7.485	-1.747	1	c	5.441
Lus10018833	5.871	5.61	5.609	5.479	5.574	0.1865	1	c	5.708	5.611	5.609	5.479	5.574	0.1055	1	c	5.574	5.614	5.609	5.479	5.574	0.04	1	c	6.607	7.146	6.982	5.609	5.479	5.574	1.35767	0.116392	c	7.029	7.278	5.609	5.479	5.574	1.5995	0.0391193	a	5.708	5.611	5.871	5.61	-0.081	1	c	5.574
Lus10018838	8.084	9.044	9.153	9.239	8.752	-0.484	1	c	8.931	9.274	9.153	9.239	8.752	0.0545	1	c	9.346	9.081	9.153	9.239	8.752	0.1655	1	c	11.242	11.64	11.276	9.153	9.239	8.752	2.338	2.94161e-05	a	10.942	11.428	9.153	9.239	8.752	2.137	0.0196478	a	8.931	9.274	8.084	9.044	0.5385	1	c	9.346
Lus10018919	10.085	10.035	8.015	8.185	8.592	1.796	0.0421691	a	6.745	7.239	8.015	8.185	8.592	-1.272	1	c	7.525	7.779	8.015	8.185	8.592	-0.612	1	c	10.165	11.047	10.188	8.015	8.185	8.592	2.20267	0.00168932	a	9.348	9.483	8.015	8.185	8.592	1.1515	1	c	6.745	7.239	10.085	10.035	-3.068	0.0124472	b	7.525
Lus10019018	8.677	8.537	7.145	7.193	6.926	1.519	0.0494845	a	7.056	7.14	7.145	7.193	6.926	0.01	1	c	6.81	6.662	7.145	7.193	6.926	-0.352	1	c	7.105	7.871	7.142	7.145	7.193	6.926	0.284667	1	c	7.311	7.053	7.145	7.193	6.926	0.094	1	c	7.056	7.14	8.677	8.537	-1.509	0.565656	c	6.81
Lus10019036	11.221	10.917	9.054	9.512	9.101	1.84667	0.0268839	a	8.887	8.692	9.054	9.512	9.101	-0.432833	1	c	8.662	8.713	9.054	9.512	9.101	-0.534833	1	c	9.51	10.776	9.857	9.054	9.512	9.101	0.825333	1	c	10.099	9.702	9.054	9.512	9.101	0.678167	1	c	8.887	8.692	11.221	10.917	-2.2795	0.155961	c	8.662
Lus10019165	12.302	12.001	10.508	11.164	10.549	1.41117	1	c	9.52	9.783	10.508	11.164	10.549	-1.08883	1	c	10.075	10.222	10.508	11.164	10.549	-0.591833	1	c	11.683	11.916	11.056	10.508	11.164	10.549	0.811333	1	c	11.112	10.555	10.508	11.164	10.549	0.0931667	1	c	9.52	9.783	12.302	12.001	-2.5	0.0842112	c	10.075
Lus10019169	5.796	6.271	6.326	6.896	6.738	-0.619833	1	c	6.467	6.65	6.326	6.896	6.738	-0.0948333	1	c	6.975	6.692	6.326	6.896	6.738	0.180167	1	c	8.972	9.441	9.006	6.326	6.896	6.738	2.48633	1.07608e-05	a	9.386	9.168	6.326	6.896	6.738	2.62367	0.000198872	a	6.467	6.65	5.796	6.271	0.525	1	c	6.975
Lus10019226	7.149	7.686	7.357	6.834	7.356	0.235167	1	c	7.454	7.614	7.357	6.834	7.356	0.351667	1	c	7.888	7.526	7.357	6.834	7.356	0.524667	1	c	6.39	6.123	6.575	7.357	6.834	7.356	-0.819667	1	c	7.89	8.45	7.357	6.834	7.356	0.987667	1	c	7.454	7.614	7.149	7.686	0.1165	1	c	7.888
Lus10019255	9.65	9.582	8.113	8.359	8.686	1.23	1	c	8.509	8.365	8.113	8.359	8.686	0.051	1	c	8.324	8.887	8.113	8.359	8.686	0.2195	1	c	9.222	8.733	9.322	8.113	8.359	8.686	0.706333	1	c	8.552	8.238	8.113	8.359	8.686	0.009	1	c	8.509	8.365	9.65	9.582	-1.179	1	c	8.324
Lus10019411	11.928	11.875	12.107	12.054	12.281	-0.245833	1	c	12.164	12.337	12.107	12.054	12.281	0.103167	1	c	12.203	12.257	12.107	12.054	12.281	0.0826667	1	c	9.978	10.199	10.007	12.107	12.054	12.281	-2.086	2.60085e-05	b	11.91	11.819	12.107	12.054	12.281	-0.282833	1	c	12.164	12.337	11.928	11.875	0.349	1	c	12.203
Lus10019454	10.529	10.109	10.21	10.333	9.961	0.151	1	c	10.693	10.285	10.21	10.333	9.961	0.321	1	c	10.431	10.964	10.21	10.333	9.961	0.5295	1	c	8.753	8.605	8.642	10.21	10.333	9.961	-1.50133	0.0105938	b	10.252	10.168	10.21	10.333	9.961	0.042	1	c	10.693	10.285	10.529	10.109	0.17	1	c	10.431
Lus10019651	9.917	9.766	8.6	8.702	8.592	1.21017	0.146122	c	9.774	8.825	8.6	8.702	8.592	0.668167	1	c	8.737	9.455	8.6	8.702	8.592	0.464667	1	c	9.812	9.704	9.683	8.6	8.702	8.592	1.10167	0.0209687	a	9.663	8.956	8.6	8.702	8.592	0.678167	1	c	9.774	8.825	9.917	9.766	-0.542	1	c	8.737
Lus10019671	14.436	13.963	14.048	14.351	14.71	-0.170167	1	c	14.449	14.412	14.048	14.351	14.71	0.0608333	1	c	13.759	14.585	14.048	14.351	14.71	-0.197667	1	c	13.162	13.043	12.459	14.048	14.351	14.71	-1.48167	0.750047	c	13.231	12.872	14.048	14.351	14.71	-1.31817	1	c	14.449	14.412	14.436	13.963	0.231	1	c	13.759
Lus10019692	8.531	7.841	5.534	5.609	5.532	2.62767	2.70079e-05	a	7.415	5.567	5.534	5.609	5.532	0.932667	1	c	5.532	5.578	5.534	5.609	5.532	-0.00333333	1	c	9.202	9.834	9.425	5.534	5.609	5.532	3.92867	0	a	5.66	5.532	5.534	5.609	5.532	0.0376667	1	c	7.415	5.567	8.531	7.841	-1.695	1	c	5.532
Lus10019728	8.751	7.957	8.512	9.017	8.637	-0.368	1	c	8.205	7.935	8.512	9.017	8.637	-0.652	1	c	7.986	8.592	8.512	9.017	8.637	-0.433	1	c	7.142	6.778	7.064	8.512	9.017	8.637	-1.72733	0.0117509	b	6.505	6.55	8.512	9.017	8.637	-2.1945	0.00360087	b	8.205	7.935	8.751	7.957	-0.284	1	c	7.986
Lus10019902	8.625	8.773	8.676	8.774	8.73	-0.0276667	1	c	8.751	8.941	8.676	8.774	8.73	0.119333	1	c	8.426	8.498	8.676	8.774	8.73	-0.264667	1	c	7.476	7.669	7.621	8.676	8.774	8.73	-1.138	0.0228142	b	7.608	7.675	8.676	8.774	8.73	-1.08517	0.197515	c	8.751	8.941	8.625	8.773	0.147	1	c	8.426
Lus10019908	7.882	7.778	7.733	7.652	7.935	0.0566667	1	c	7.556	7.551	7.733	7.652	7.935	-0.219833	1	c	7.513	7.984	7.733	7.652	7.935	-0.0248333	1	c	9.482	9.827	9.715	7.733	7.652	7.935	1.90133	0.000498358	a	9.711	9.771	7.733	7.652	7.935	1.96767	0.00404751	a	7.556	7.551	7.882	7.778	-0.2765	1	c	7.513
Lus10019915	8.391	8.27	7.258	7.323	7.083	1.10917	0.462565	c	7.256	7.259	7.258	7.323	7.083	0.0361667	1	c	7.563	8.153	7.258	7.323	7.083	0.636667	1	c	6.063	6.351	6.065	7.258	7.323	7.083	-1.06167	0.231415	c	6.264	6.749	7.258	7.323	7.083	-0.714833	1	c	7.256	7.259	8.391	8.27	-1.073	1	c	7.563
Lus10019990	5.716	6.094	6.163	6.105	6.188	-0.247	1	c	6.155	6.571	6.163	6.105	6.188	0.211	1	c	6.836	5.825	6.163	6.105	6.188	0.1785	1	c	7.175	7.236	7.056	6.163	6.105	6.188	1.00367	0.045834	a	7.009	7.369	6.163	6.105	6.188	1.037	1	c	6.155	6.571	5.716	6.094	0.458	1	c	6.836
Lus10020006	10.256	10.306	10.627	10.541	10.832	-0.385667	1	c	10.408	11.166	10.627	10.541	10.832	0.120333	1	c	11.425	11.46	10.627	10.541	10.832	0.775833	1	c	10.963	10.899	11.017	10.627	10.541	10.832	0.293	1	c	11.333	10.854	10.627	10.541	10.832	0.426833	1	c	10.408	11.166	10.256	10.306	0.506	1	c	11.425
Lus10020099	11.03	11.145	9.615	9.783	9.593	1.42383	0.0533024	c	8.99	8.743	9.615	9.783	9.593	-0.797167	1	c	9.416	9.102	9.615	9.783	9.593	-0.404667	1	c	9.916	10.335	9.865	9.615	9.783	9.593	0.375	1	c	9.543	9.923	9.615	9.783	9.593	0.0693333	1	c	8.99	8.743	11.03	11.145	-2.221	0.113486	c	9.416
Lus10020101	7.727	7.289	5.479	5.453	5.532	2.02	0.00233148	a	5.398	5.445	5.479	5.453	5.532	-0.0665	1	c	5.485	5.517	5.479	5.453	5.532	0.013	1	c	6.728	7.21	6.741	5.479	5.453	5.532	1.405	0.074061	c	6.759	6.632	5.479	5.453	5.532	1.2075	0.128918	c	5.398	5.445	7.727	7.289	-2.0865	0.483385	c	5.485
Lus10020108	10.833	10.738	10.544	10.666	10.671	0.1585	1	c	10.499	10.653	10.544	10.666	10.671	-0.051	1	c	10.577	10.94	10.544	10.666	10.671	0.1315	1	c	9.7	9.61	9.536	10.544	10.666	10.671	-1.01167	0.0497992	b	9.79	9.58	10.544	10.666	10.671	-0.942	1	c	10.499	10.653	10.833	10.738	-0.2095	1	c	10.577
Lus10020359	6.05	5.81	5.934	5.692	6.77	-0.202	1	c	6.698	5.528	5.934	5.692	6.77	-0.019	1	c	6.295	6.391	5.934	5.692	6.77	0.211	1	c	8.778	9.199	8.188	5.934	5.692	6.77	2.58967	5.52545e-05	a	8.055	8.301	5.934	5.692	6.77	2.046	0.294534	c	6.698	5.528	6.05	5.81	0.183	1	c	6.295
Lus10020414	7.404	7.07	8.441	8.236	8.242	-1.06933	1	c	6.843	6.776	8.441	8.236	8.242	-1.49683	0.0776825	c	7.422	7.273	8.441	8.236	8.242	-0.958833	1	c	8.499	8.734	8.458	8.441	8.236	8.242	0.257333	1	c	8.566	8.862	8.441	8.236	8.242	0.407667	1	c	6.843	6.776	7.404	7.07	-0.4275	1	c	7.422
Lus10020448	9.685	9.843	5.935	5.773	5.806	3.926	1.60583e-12	a	9.452	6.816	5.935	5.773	5.806	2.296	1	c	9.661	10.014	5.935	5.773	5.806	3.9995	1.60605e-12	a	5.574	5.68	5.621	5.935	5.773	5.806	-0.213	1	c	5.603	5.607	5.935	5.773	5.806	-0.233	1	c	9.452	6.816	9.685	9.843	-1.63	1	c	9.661
Lus10020449	8.176	8.012	5.731	5.729	5.682	2.38	1.16607e-05	a	7.913	5.929	5.731	5.729	5.682	1.207	1	c	8.307	8.263	5.731	5.729	5.682	2.571	1.52377e-06	a	5.606	5.501	5.477	5.731	5.729	5.682	-0.186	1	c	5.957	5.534	5.731	5.729	5.682	0.0315	1	c	7.913	5.929	8.176	8.012	-1.173	1	c	8.307
Lus10020450	10.079	10.054	5.883	5.637	5.621	4.35283	0	a	9.987	6.997	5.883	5.637	5.621	2.77833	0.384937	c	9.98	9.925	5.883	5.637	5.621	4.23883	1.60605e-12	a	5.547	5.806	5.501	5.883	5.637	5.621	-0.0956667	1	c	5.572	5.771	5.883	5.637	5.621	-0.0421667	1	c	9.987	6.997	10.079	10.054	-1.5745	1	c	9.98
Lus10020491	15.995	15.784	12.05	11.903	13.689	3.34217	7.52282e-08	a	10.162	11.069	12.05	11.903	13.689	-1.93183	1	c	9.573	11.026	12.05	11.903	13.689	-2.24783	0.0509334	c	15.204	15.996	15.229	12.05	11.903	13.689	2.929	1.00445e-06	a	13.592	14.131	12.05	11.903	13.689	1.31417	1	c	10.162	11.069	15.995	15.784	-5.274	1.26075e-07	b	9.573
Lus10020514	9.094	8.602	8.464	8.615	8.546	0.306333	1	c	7.556	7.44	8.464	8.615	8.546	-1.04367	0.507066	c	9.342	10.064	8.464	8.615	8.546	1.16133	1	c	8.905	7.996	8.769	8.464	8.615	8.546	0.015	1	c	8.211	7.994	8.464	8.615	8.546	-0.439167	1	c	7.556	7.44	9.094	8.602	-1.35	1	c	9.342
Lus10020520	8.567	8.673	8.712	9.12	8.466	-0.146	1	c	8.97	7.962	8.712	9.12	8.466	-0.3	1	c	8.481	8.7	8.712	9.12	8.466	-0.1755	1	c	11.54	11.32	11.859	8.712	9.12	8.466	2.807	2.47013e-07	a	11.281	10.739	8.712	9.12	8.466	2.244	0.0183146	a	8.97	7.962	8.567	8.673	-0.154	1	c	8.481
Lus10020524	11.005	11.147	8.114	8.424	8.198	2.83067	2.62981e-07	a	7.81	8.101	8.114	8.424	8.198	-0.289833	1	c	9.63	9.701	8.114	8.424	8.198	1.42017	0.11756	c	8.263	8.794	8.183	8.114	8.424	8.198	0.168	1	c	8.155	7.855	8.114	8.424	8.198	-0.240333	1	c	7.81	8.101	11.005	11.147	-3.1205	0.00361398	b	9.63
Lus10020525	8.718	8.28	8.854	9.375	9.155	-0.629	1	c	8.364	8.858	8.854	9.375	9.155	-0.517	1	c	9.725	9.573	8.854	9.375	9.155	0.521	1	c	7.37	6.907	6.983	8.854	9.375	9.155	-2.04133	0.00101736	b	8.633	8.585	8.854	9.375	9.155	-0.519	1	c	8.364	8.858	8.718	8.28	0.112	1	c	9.725
Lus10020558	7.067	6.725	7.399	6.678	6.552	0.0196667	1	c	7.124	8.107	7.399	6.678	6.552	0.739167	1	c	7.083	7.06	7.399	6.678	6.552	0.195167	1	c	6.01	5.898	5.873	7.399	6.678	6.552	-0.949333	1	c	6.759	7.241	7.399	6.678	6.552	0.123667	1	c	7.124	8.107	7.067	6.725	0.7195	1	c	7.083
Lus10020661	11.064	10.831	8.72	8.304	9.164	2.21817	0.00470584	a	9.197	9.146	8.72	8.304	9.164	0.442167	1	c	9.12	9.772	8.72	8.304	9.164	0.716667	1	c	8.579	9.362	8.745	8.72	8.304	9.164	0.166	1	c	9.059	8.785	8.72	8.304	9.164	0.192667	1	c	9.197	9.146	11.064	10.831	-1.776	0.398734	c	9.12
Lus10020685	10.193	10.162	10.657	10.812	10.915	-0.617167	1	c	9.954	10.082	10.657	10.812	10.915	-0.776667	1	c	10.68	10.479	10.657	10.812	10.915	-0.215167	1	c	12.194	12.162	11.969	10.657	10.812	10.915	1.31367	0.0255514	a	12.091	11.925	10.657	10.812	10.915	1.21333	0.357182	c	9.954	10.082	10.193	10.162	-0.1595	1	c	10.68
Lus10020785	11.66	11.37	11.857	11.838	11.837	-0.329	1	c	11.13	11.077	11.857	11.838	11.837	-0.7405	1	c	11.102	11.105	11.857	11.838	11.837	-0.7405	1	c	12.856	13.239	13.009	11.857	11.838	11.837	1.19067	0.0782649	c	12.85	13.366	11.857	11.838	11.837	1.264	1	c	11.13	11.077	11.66	11.37	-0.4115	1	c	11.102
Lus10020826	9.955	9.208	7.443	7.083	7.913	2.10183	0.0335853	a	8.907	9.216	7.443	7.083	7.913	1.58183	1	c	8.986	8.48	7.443	7.083	7.913	1.25333	1	c	6.333	7.097	6.509	7.443	7.083	7.913	-0.833333	1	c	7.288	7.968	7.443	7.083	7.913	0.148333	1	c	8.907	9.216	9.955	9.208	-0.52	1	c	8.986
Lus10021002	7.809	9.155	8.442	8.799	9.593	-0.462667	1	c	9.996	9.186	8.442	8.799	9.593	0.646333	1	c	9.966	10.234	8.442	8.799	9.593	1.15533	1	c	7.524	6.667	7.628	8.442	8.799	9.593	-1.67167	1	c	8.751	8.876	8.442	8.799	9.593	-0.131167	1	c	9.996	9.186	7.809	9.155	1.109	1	c	9.966
Lus10021045	8.652	8.486	5.935	5.61	5.534	2.876	3.11238e-07	a	5.654	5.929	5.935	5.61	5.534	0.0985	1	c	5.739	5.547	5.935	5.61	5.534	-0.05	1	c	7.216	6.473	7.436	5.935	5.61	5.534	1.34867	1	c	5.783	6.253	5.935	5.61	5.534	0.325	1	c	5.654	5.929	8.652	8.486	-2.7775	0.0169564	b	5.739
Lus10021049	9.369	9.085	6.753	6.962	6.741	2.40833	3.57032e-05	a	8.194	7.085	6.753	6.962	6.741	0.820833	1	c	7.765	8.881	6.753	6.962	6.741	1.50433	1	c	5.676	7.6	5.567	6.753	6.962	6.741	-0.537667	1	c	5.632	5.607	6.753	6.962	6.741	-1.19917	0.25857	c	8.194	7.085	9.369	9.085	-1.5875	1	c	7.765
Lus10021067	7.224	7.365	7.787	7.954	7.768	-0.541833	1	c	7.273	7.362	7.787	7.954	7.768	-0.518833	1	c	7.584	7.711	7.787	7.954	7.768	-0.188833	1	c	9.779	9.974	9.742	7.787	7.954	7.768	1.99533	5.65325e-05	a	9.712	10.119	7.787	7.954	7.768	2.07917	0.00515647	a	7.273	7.362	7.224	7.365	0.023	1	c	7.584
Lus10021082	7.351	7.574	6.017	5.811	5.936	1.54117	0.0389347	a	7.574	7.132	6.017	5.811	5.936	1.43167	0.653249	c	6.888	7.239	6.017	5.811	5.936	1.14217	1	c	7.477	7.135	7.671	6.017	5.811	5.936	1.50633	0.0422764	a	8.622	8.683	6.017	5.811	5.936	2.73117	4.40748e-06	a	7.574	7.132	7.351	7.574	-0.1095	1	c	6.888
Lus10021159	11.464	11.613	10.967	10.949	11.332	0.455833	1	c	11.937	11.73	10.967	10.949	11.332	0.750833	1	c	11.137	10.968	10.967	10.949	11.332	-0.0301667	1	c	9.806	9.674	9.915	10.967	10.949	11.332	-1.28433	0.107698	c	9.351	9.611	10.967	10.949	11.332	-1.60167	0.169932	c	11.937	11.73	11.464	11.613	0.295	1	c	11.137
Lus10021230	12.924	12.798	13.447	13.37	13.59	-0.608	1	c	12.929	13.633	13.447	13.37	13.59	-0.188	1	c	13.525	13.56	13.447	13.37	13.59	0.0735	1	c	13.453	14.412	13.393	13.447	13.37	13.59	0.283667	1	c	14.102	13.679	13.447	13.37	13.59	0.4215	1	c	12.929	13.633	12.924	12.798	0.42	1	c	13.525
Lus10021405	9.299	9.534	9.068	8.92	8.824	0.479167	1	c	9.866	9.898	9.068	8.92	8.824	0.944667	1	c	9.842	9.157	9.068	8.92	8.824	0.562167	1	c	11.043	10.795	10.845	9.068	8.92	8.824	1.957	0.000119384	a	9.32	9.215	9.068	8.92	8.824	0.330167	1	c	9.866	9.898	9.299	9.534	0.4655	1	c	9.842
Lus10021409	8.521	8.292	8.051	8.352	7.668	0.382833	1	c	8.292	8.407	8.051	8.352	7.668	0.325833	1	c	7.673	7.586	8.051	8.352	7.668	-0.394167	1	c	7.066	6.667	7.101	8.051	8.352	7.668	-1.079	1	c	6.607	6.661	8.051	8.352	7.668	-1.38967	1	c	8.292	8.407	8.521	8.292	-0.057	1	c	7.673
Lus10021462	9.056	8.517	8.996	8.654	9.139	-0.143167	1	c	8.458	8.644	8.996	8.654	9.139	-0.378667	1	c	8.325	8.19	8.996	8.654	9.139	-0.672167	1	c	6.357	7.124	6.928	8.996	8.654	9.139	-2.12667	0.00155435	b	7.312	7.37	8.996	8.654	9.139	-1.58867	0.179956	c	8.458	8.644	9.056	8.517	-0.2355	1	c	8.325
Lus10021632	7.613	6.962	7.693	7.848	6.467	-0.0485	1	c	7.665	8.681	7.693	7.848	6.467	0.837	1	c	7.651	7.381	7.693	7.848	6.467	0.18	1	c	5.64	5.464	5.503	7.693	7.848	6.467	-1.80033	0.318786	c	7.915	7.989	7.693	7.848	6.467	0.616	1	c	7.665	8.681	7.613	6.962	0.8855	1	c	7.651
Lus10021757	6.052	6.189	5.732	5.88	5.806	0.3145	1	c	5.711	5.965	5.732	5.88	5.806	0.032	1	c	5.871	5.548	5.732	5.88	5.806	-0.0965	1	c	7.167	7.136	7.179	5.732	5.88	5.806	1.35467	0.00308593	a	6.189	6.091	5.732	5.88	5.806	0.334	1	c	5.711	5.965	6.052	6.189	-0.2825	1	c	5.871
Lus10021776	13.459	13.397	13.153	12.956	13.318	0.285667	1	c	13.816	13.418	13.153	12.956	13.318	0.474667	1	c	13.443	12.937	13.153	12.956	13.318	0.0476667	1	c	11.721	11.504	11.773	13.153	12.956	13.318	-1.47633	0.0202577	b	11.357	11.246	13.153	12.956	13.318	-1.84083	0.0163194	b	13.816	13.418	13.459	13.397	0.189	1	c	13.443
Lus10021778	8.999	8.845	8.518	8.732	8.765	0.250333	1	c	8.703	8.675	8.518	8.732	8.765	0.0173333	1	c	8.608	8.656	8.518	8.732	8.765	-0.0396667	1	c	7.106	6.45	7.066	8.518	8.732	8.765	-1.79767	0.0166969	b	8.952	8.593	8.518	8.732	8.765	0.100833	1	c	8.703	8.675	8.999	8.845	-0.233	1	c	8.608
Lus10021780	7.837	7.212	7.131	7.831	6.848	0.2545	1	c	6.646	6.595	7.131	7.831	6.848	-0.6495	1	c	7.051	7.495	7.131	7.831	6.848	0.003	1	c	6.913	7.167	6.907	7.131	7.831	6.848	-0.274333	1	c	8.7	8.577	7.131	7.831	6.848	1.3685	1	c	6.646	6.595	7.837	7.212	-0.904	1	c	7.051
Lus10021788	8.83	8.19	9.738	9.553	9.548	-1.103	1	c	9.797	9.2	9.738	9.553	9.548	-0.1145	1	c	9.325	10.179	9.738	9.553	9.548	0.139	1	c	7.525	8.215	7.665	9.738	9.553	9.548	-1.81133	0.0126743	b	9.573	9.3	9.738	9.553	9.548	-0.1765	1	c	9.797	9.2	8.83	8.19	0.9885	1	c	9.325
Lus10021924	10.403	9.909	5.733	5.842	5.937	4.31867	1.60583e-12	a	5.49	5.721	5.733	5.842	5.937	-0.231833	1	c	5.871	5.779	5.733	5.842	5.937	-0.0123333	1	c	7.839	7.788	7.977	5.733	5.842	5.937	2.03067	2.65637e-05	a	7.639	7.312	5.733	5.842	5.937	1.63817	0.0608567	c	5.49	5.721	10.403	9.909	-4.5505	3.33452e-06	b	5.871
Lus10022039	6.773	6.793	7.225	7.013	6.772	-0.220333	1	c	7.341	7.493	7.225	7.013	6.772	0.413667	1	c	7.622	7.205	7.225	7.013	6.772	0.410167	1	c	7.964	7.992	8.028	7.225	7.013	6.772	0.991333	0.5317	c	7.563	7.946	7.225	7.013	6.772	0.751167	1	c	7.341	7.493	6.773	6.793	0.634	1	c	7.622
Lus10022083	9.951	9.707	9.447	9.549	9.665	0.275333	1	c	9.66	9.416	9.447	9.549	9.665	-0.0156667	1	c	9.124	9.081	9.447	9.549	9.665	-0.451167	1	c	8.051	8.519	8.297	9.447	9.549	9.665	-1.26467	0.146444	c	8.161	8.446	9.447	9.549	9.665	-1.25017	0.415218	c	9.66	9.416	9.951	9.707	-0.291	1	c	9.124
Lus10022119	7.375	6.793	7.517	7.803	7.88	-0.649333	1	c	7.258	7.517	7.517	7.803	7.88	-0.345833	1	c	7.096	7.239	7.517	7.803	7.88	-0.565833	1	c	5.801	6.014	5.534	7.517	7.803	7.88	-1.95033	0.00110353	b	6.745	6.678	7.517	7.803	7.88	-1.02183	1	c	7.258	7.517	7.375	6.793	0.3035	1	c	7.096
Lus10022192	10.306	9.718	11.178	11.375	11.472	-1.32967	1	c	9.328	9.354	11.178	11.375	11.472	-2.00067	0.014063	b	9.014	10.218	11.178	11.375	11.472	-1.72567	1	c	10.831	12.172	10.783	11.178	11.375	11.472	-0.0796667	1	c	10.676	10.263	11.178	11.375	11.472	-0.872167	1	c	9.328	9.354	10.306	9.718	-0.671	1	c	9.014
Lus10022217	10.64	10.399	10.21	10.289	10.154	0.301833	1	c	10.232	10.372	10.21	10.289	10.154	0.0843333	1	c	7.315	7.796	10.21	10.289	10.154	-2.66217	8.27054e-06	b	10.616	10.642	10.571	10.21	10.289	10.154	0.392	1	c	10.334	10.38	10.21	10.289	10.154	0.139333	1	c	10.232	10.372	10.64	10.399	-0.2175	1	c	7.315
Lus10022243	11.658	11.717	10.323	10.229	10.112	1.46617	0.0355188	a	10.339	10.243	10.323	10.229	10.112	0.0696667	1	c	10.142	9.801	10.323	10.229	10.112	-0.249833	1	c	10.448	11.106	10.889	10.323	10.229	10.112	0.593	1	c	10.449	10.617	10.323	10.229	10.112	0.311667	1	c	10.339	10.243	11.658	11.717	-1.3965	0.622706	c	10.142
Lus10022246	9.536	9.724	9.186	9.858	9.57	0.092	1	c	8.567	8.656	9.186	9.858	9.57	-0.9265	1	c	8.871	9.592	9.186	9.858	9.57	-0.3065	1	c	11.36	10.848	11.235	9.186	9.858	9.57	1.60967	0.137641	c	11.509	11.18	9.186	9.858	9.57	1.8065	0.250141	c	8.567	8.656	9.536	9.724	-1.0185	1	c	8.871
Lus10022285	5.6	5.568	5.509	5.583	5.622	0.0126667	1	c	5.543	5.568	5.509	5.583	5.622	-0.0158333	1	c	5.643	5.519	5.509	5.583	5.622	0.00966667	1	c	7.028	8.517	7.294	5.509	5.583	5.622	2.04167	0.0360689	a	5.522	5.568	5.509	5.583	5.622	-0.0263333	1	c	5.543	5.568	5.6	5.568	-0.0285	1	c	5.643
Lus10022292	9.142	8.768	8.22	9.018	8.772	0.285	1	c	6.935	6.778	8.22	9.018	8.772	-1.8135	1	c	8.145	8.953	8.22	9.018	8.772	-0.121	1	c	9.454	10.037	9.632	8.22	9.018	8.772	1.03767	1	c	9.378	8.312	8.22	9.018	8.772	0.175	1	c	6.935	6.778	9.142	8.768	-2.0985	0.381158	c	8.145
Lus10022322	8.531	8.589	8.256	8.167	8.667	0.196667	1	c	8.441	7.222	8.256	8.167	8.667	-0.531833	1	c	7.235	7.402	8.256	8.167	8.667	-1.04483	1	c	6.896	7.478	6.781	8.256	8.167	8.667	-1.31167	1	c	6.827	6.705	8.256	8.167	8.667	-1.59733	0.236854	c	8.441	7.222	8.531	8.589	-0.7285	1	c	7.235
Lus10022329	9.741	9.596	7.988	8.433	7.901	1.56117	0.233908	c	7.649	7.853	7.988	8.433	7.901	-0.356333	1	c	7.79	7.635	7.988	8.433	7.901	-0.394833	1	c	8.239	8.592	8.325	7.988	8.433	7.901	0.278	1	c	8.505	8.136	7.988	8.433	7.901	0.213167	1	c	7.649	7.853	9.741	9.596	-1.9175	0.276376	c	7.79
Lus10022341	9.608	9.854	8.325	8.311	8.412	1.38167	0.0875094	c	10.238	10.346	8.325	8.311	8.412	1.94267	0.0070887	a	10.164	10.017	8.325	8.311	8.412	1.74117	0.00478558	a	10.678	10.545	10.367	8.325	8.311	8.412	2.18067	8.82648e-06	a	10.409	10.433	8.325	8.311	8.412	2.07167	0.00058636	a	10.238	10.346	9.608	9.854	0.561	1	c	10.164
Lus10022344	9.064	9.362	10.487	10.809	10.459	-1.372	0.419898	c	9.275	10.55	10.487	10.809	10.459	-0.6725	1	c	8.933	9.181	10.487	10.809	10.459	-1.528	0.140254	c	10.206	10.071	10.547	10.487	10.809	10.459	-0.310333	1	c	10.885	10.477	10.487	10.809	10.459	0.096	1	c	9.275	10.55	9.064	9.362	0.6995	1	c	8.933
Lus10022351	5.543	5.568	11.118	11.512	11.373	-5.77883	0	b	8.215	11.223	11.118	11.512	11.373	-1.61533	1	c	5.643	5.58	11.118	11.512	11.373	-5.72283	1.60605e-12	b	11.236	10.523	11.339	11.118	11.512	11.373	-0.301667	1	c	11.275	11.556	11.118	11.512	11.373	0.0811667	1	c	8.215	11.223	5.543	5.568	4.1635	0.00414436	a	5.643
Lus10022415	11.656	10.765	8.359	8.246	9.126	2.6335	0.000287604	a	7.844	8.431	8.359	8.246	9.126	-0.4395	1	c	7.41	7.911	8.359	8.246	9.126	-0.9165	1	c	10.75	11.706	10.917	8.359	8.246	9.126	2.54733	6.63535e-05	a	8.31	8.794	8.359	8.246	9.126	-0.025	1	c	7.844	8.431	11.656	10.765	-3.073	0.191566	c	7.41
Lus10022477	11.386	11.398	12.518	12.604	12.531	-1.159	0.111009	c	12.272	12.145	12.518	12.604	12.531	-0.3425	1	c	12.185	12.249	12.518	12.604	12.531	-0.334	1	c	11.964	11.984	11.919	12.518	12.604	12.531	-0.595333	1	c	12.151	12.058	12.518	12.604	12.531	-0.4465	1	c	12.272	12.145	11.386	11.398	0.8165	1	c	12.185
Lus10022505	6.849	7.113	10.992	11.264	11.271	-4.19467	0	b	7.574	7.904	10.992	11.264	11.271	-3.43667	7.74925e-06	b	7.921	7.162	10.992	11.264	11.271	-3.63417	1.8309e-10	b	11.305	11.309	11.209	10.992	11.264	11.271	0.0986667	1	c	11.438	11.613	10.992	11.264	11.271	0.349833	1	c	7.574	7.904	6.849	7.113	0.758	1	c	7.921
Lus10022547	13.34	13.368	11.829	12.517	11.986	1.24333	1	c	11.477	11.299	11.829	12.517	11.986	-0.722667	1	c	11.698	11.644	11.829	12.517	11.986	-0.439667	1	c	12.664	13.59	12.762	11.829	12.517	11.986	0.894667	1	c	12.415	12.103	11.829	12.517	11.986	0.148333	1	c	11.477	11.299	13.34	13.368	-1.966	0.15866	c	11.698
Lus10022642	9.232	9.294	6.277	6.439	6.773	2.76667	1.65989e-06	a	7.095	7.518	6.277	6.439	6.773	0.810167	1	c	7.833	8.663	6.277	6.439	6.773	1.75167	0.385605	c	6.858	7.109	7.085	6.277	6.439	6.773	0.521	1	c	8.087	8.214	6.277	6.439	6.773	1.65417	0.140578	c	7.095	7.518	9.232	9.294	-1.9565	0.690968	c	7.833
Lus10022705	8.536	8.583	8.61	8.513	8.116	0.1465	1	c	8.679	8.383	8.61	8.513	8.116	0.118	1	c	8.77	8.656	8.61	8.513	8.116	0.3	1	c	11.538	11.599	11.661	8.61	8.513	8.116	3.18633	9.33054e-11	a	11.469	11.516	8.61	8.513	8.116	3.0795	1.09148e-06	a	8.679	8.383	8.536	8.583	-0.0285	1	c	8.77
Lus10022736	7.097	6.947	5.659	5.695	5.626	1.362	0.0482881	a	5.543	5.722	5.659	5.695	5.626	-0.0275	1	c	5.799	5.729	5.659	5.695	5.626	0.104	1	c	5.771	5.981	5.65	5.659	5.695	5.626	0.140667	1	c	5.725	5.568	5.659	5.695	5.626	-0.0135	1	c	5.543	5.722	7.097	6.947	-1.3895	1	c	5.799
Lus10022745	8.477	8.327	6.369	6.925	6.799	1.70433	0.0897701	c	6.228	6.113	6.369	6.925	6.799	-0.527167	1	c	6.352	6.465	6.369	6.925	6.799	-0.289167	1	c	8.932	8.785	8.811	6.369	6.925	6.799	2.145	0.00013703	a	7.741	7.652	6.369	6.925	6.799	0.998833	1	c	6.228	6.113	8.477	8.327	-2.2315	0.0672035	c	6.352
Lus10022762	8.642	8.219	8.198	7.898	8.002	0.397833	1	c	7.342	8.11	8.198	7.898	8.002	-0.306667	1	c	7.869	8.391	8.198	7.898	8.002	0.0973333	1	c	5.643	6.41	5.771	8.198	7.898	8.002	-2.09133	0.00164996	b	6.76	6.691	8.198	7.898	8.002	-1.30717	0.231521	c	7.342	8.11	8.642	8.219	-0.7045	1	c	7.869
Lus10022806	7.982	9.199	10.11	10.428	10.815	-1.8605	0.687173	c	9.423	9.939	10.11	10.428	10.815	-0.77	1	c	10.182	11.073	10.11	10.428	10.815	0.1765	1	c	8.215	7.377	8.091	10.11	10.428	10.815	-2.55667	2.39671e-05	b	8.421	8.384	10.11	10.428	10.815	-2.0485	0.036773	b	9.423	9.939	7.982	9.199	1.0905	1	c	10.182
Lus10022863	5.543	5.395	7.303	7.804	8.155	-2.285	0.0022476	b	5.491	5.488	7.303	7.804	8.155	-2.2645	0.165677	c	5.445	5.619	7.303	7.804	8.155	-2.222	0.005249	b	8.802	9.036	8.67	7.303	7.804	8.155	1.082	1	c	6.644	5.607	7.303	7.804	8.155	-1.6285	1	c	5.491	5.488	5.543	5.395	0.0205	1	c	5.445
Lus10022887	6.936	6.828	6.369	6.474	6.136	0.555667	1	c	6.748	6.837	6.369	6.474	6.136	0.466167	1	c	6.811	6.24	6.369	6.474	6.136	0.199167	1	c	5.606	5.644	5.65	6.369	6.474	6.136	-0.693	1	c	6.453	6.129	6.369	6.474	6.136	-0.0353333	1	c	6.748	6.837	6.936	6.828	-0.0895	1	c	6.811
Lus10022891	9.447	9.085	11.559	11.356	11.473	-2.19667	0.000377379	b	11.025	10.502	11.559	11.356	11.473	-0.699167	1	c	11.288	10.816	11.559	11.356	11.473	-0.410667	1	c	10.991	11.175	11.025	11.559	11.356	11.473	-0.399	1	c	11.471	11.461	11.559	11.356	11.473	0.00333333	1	c	11.025	10.502	9.447	9.085	1.4975	1	c	11.288
Lus10022904	9.791	9.748	5.536	5.777	5.745	4.0835	0	a	8.249	8.648	5.536	5.777	5.745	2.7625	0.000900817	a	8.771	8.7	5.536	5.777	5.745	3.0495	1.91296e-08	a	5.548	5.718	5.598	5.536	5.777	5.745	-0.0646667	1	c	5.573	5.607	5.536	5.777	5.745	-0.096	1	c	8.249	8.648	9.791	9.748	-1.321	1	c	8.771
Lus10022937	9.692	9.737	9.009	9.149	9.055	0.6435	1	c	10.66	10.315	9.009	9.149	9.055	1.4165	0.29277	c	10.443	10.984	9.009	9.149	9.055	1.6425	0.121574	c	8.938	8.809	8.966	9.009	9.149	9.055	-0.166667	1	c	10.735	10.484	9.009	9.149	9.055	1.5385	0.0577549	c	10.66	10.315	9.692	9.737	0.773	1	c	10.443
Lus10023004	6.751	7.802	7.226	5.917	6.189	0.8325	1	c	8.04	8.515	7.226	5.917	6.189	1.8335	1	c	8.275	8.409	7.226	5.917	6.189	1.898	0.495669	c	6.121	5.9	6.366	7.226	5.917	6.189	-0.315	1	c	6.167	6.646	7.226	5.917	6.189	-0.0375	1	c	8.04	8.515	6.751	7.802	1.001	1	c	8.275
Lus10023027	10.062	10.15	6.977	7.968	6.668	2.90167	1.41707e-05	a	9.413	8.934	6.977	7.968	6.668	1.96917	1	c	6.86	6.629	6.977	7.968	6.668	-0.459833	1	c	6.748	5.775	6.681	6.977	7.968	6.668	-0.803	1	c	6.805	8.224	6.977	7.968	6.668	0.310167	1	c	9.413	8.934	10.062	10.15	-0.9325	1	c	6.86
Lus10023096	13.114	12.828	12.864	12.817	12.705	0.175667	1	c	12.623	12.427	12.864	12.817	12.705	-0.270333	1	c	12.134	12.263	12.864	12.817	12.705	-0.596833	1	c	10.909	11.323	11.197	12.864	12.817	12.705	-1.65233	0.00463463	b	11.022	11.533	12.864	12.817	12.705	-1.51783	0.345628	c	12.623	12.427	13.114	12.828	-0.446	1	c	12.134
Lus10023141	6.644	6.372	6.464	7.526	6.189	-0.218333	1	c	6.891	5.616	6.464	7.526	6.189	-0.472833	1	c	6.729	6.974	6.464	7.526	6.189	0.125167	1	c	10.469	9.257	9.214	6.464	7.526	6.189	2.92033	1.10974e-06	a	9.823	8.233	6.464	7.526	6.189	2.30167	0.192346	c	6.891	5.616	6.644	6.372	-0.2545	1	c	6.729
Lus10023143	8.161	7.733	7.258	7.652	6.47	0.820333	1	c	7.845	6.762	7.258	7.652	6.47	0.176833	1	c	8.575	7.82	7.258	7.652	6.47	1.07083	1	c	12.439	11.58	12.281	7.258	7.652	6.47	4.97333	0	a	12.24	10.992	7.258	7.652	6.47	4.48933	1.60516e-12	a	7.845	6.762	8.161	7.733	-0.6435	1	c	8.575
Lus10023160	7.351	6.979	10.802	10.105	10.363	-3.25833	1.67472e-08	b	6.602	6.663	10.802	10.105	10.363	-3.79083	2.36278e-06	b	8.137	8.489	10.802	10.105	10.363	-2.11033	0.0102692	b	5.868	6.352	5.68	10.802	10.105	10.363	-4.45667	1.60871e-12	b	5.472	6.853	10.802	10.105	10.363	-4.26083	4.0129e-11	b	6.602	6.663	7.351	6.979	-0.5325	1	c	8.137
Lus10023187	6.999	7.05	5.659	5.612	5.534	1.42283	0.027595	a	5.602	5.656	5.659	5.612	5.534	0.0273333	1	c	5.534	5.548	5.659	5.612	5.534	-0.0606667	1	c	5.575	5.683	5.65	5.659	5.612	5.534	0.0343333	1	c	5.606	5.771	5.659	5.612	5.534	0.0868333	1	c	5.602	5.656	6.999	7.05	-1.3955	0.554371	c	5.534
Lus10023211	5.684	5.615	7.779	7.722	7.515	-2.0225	0.000773551	b	7.65	8.6	7.779	7.722	7.515	0.453	1	c	8.698	7.757	7.779	7.722	7.515	0.5555	1	c	7.157	7.022	7.157	7.779	7.722	7.515	-0.56	1	c	7.209	7.069	7.779	7.722	7.515	-0.533	1	c	7.65	8.6	5.684	5.615	2.4755	1	c	8.698
Lus10023230	5.684	5.709	5.976	6.44	5.987	-0.437833	1	c	5.716	5.889	5.976	6.44	5.987	-0.331833	1	c	6.264	5.832	5.976	6.44	5.987	-0.0863333	1	c	7.144	7.147	6.983	5.976	6.44	5.987	0.957	1	c	7.386	7.092	5.976	6.44	5.987	1.10467	1	c	5.716	5.889	5.684	5.709	0.106	1	c	6.264
Lus10023317	9.387	8.955	9.03	9.065	9.299	0.0396667	1	c	8.985	8.383	9.03	9.065	9.299	-0.447333	1	c	8.628	9.247	9.03	9.065	9.299	-0.193833	1	c	6.427	6.762	7.158	9.03	9.065	9.299	-2.349	5.61193e-05	b	8.848	8.642	9.03	9.065	9.299	-0.386333	1	c	8.985	8.383	9.387	8.955	-0.487	1	c	8.628
Lus10023410	7.114	7.271	6.222	6.009	6.137	1.06983	0.538509	c	6.229	6.434	6.222	6.009	6.137	0.208833	1	c	6.115	5.97	6.222	6.009	6.137	-0.0801667	1	c	7.216	7.377	7.32	6.222	6.009	6.137	1.18167	0.0263247	a	6.592	6.662	6.222	6.009	6.137	0.504333	1	c	6.229	6.434	7.114	7.271	-0.861	1	c	6.115
Lus10023418	12.469	12.576	11.346	11.729	11.67	0.940833	1	c	11.787	11.751	11.346	11.729	11.67	0.187333	1	c	11.314	11.712	11.346	11.729	11.67	-0.0686667	1	c	10.987	10.302	10.719	11.346	11.729	11.67	-0.912333	1	c	9.781	9.917	11.346	11.729	11.67	-1.73267	0.0471838	b	11.787	11.751	12.469	12.576	-0.7535	1	c	11.314
Lus10023423	8.349	8.414	8.165	7.868	8.167	0.314833	1	c	8.041	8.456	8.165	7.868	8.167	0.181833	1	c	7.744	7.698	8.165	7.868	8.167	-0.345667	1	c	6.817	6.645	6.983	8.165	7.868	8.167	-1.25167	0.121157	c	6.592	6.679	8.165	7.868	8.167	-1.43117	0.160866	c	8.041	8.456	8.349	8.414	-0.133	1	c	7.744
Lus10023440	9.169	9.656	9.414	9.222	9.537	0.0215	1	c	9.369	9.613	9.414	9.222	9.537	0.1	1	c	9.354	9.175	9.414	9.222	9.537	-0.1265	1	c	10.495	10.444	10.468	9.414	9.222	9.537	1.078	0.0861358	c	9.334	9.441	9.414	9.222	9.537	-0.0035	1	c	9.369	9.613	9.169	9.656	0.0785	1	c	9.354
Lus10023442	5.743	6.008	5.978	6.742	5.875	-0.322833	1	c	6.161	5.889	5.978	6.742	5.875	-0.173333	1	c	6.929	7.163	5.978	6.742	5.875	0.847667	1	c	10.33	8.536	10.409	5.978	6.742	5.875	3.56	4.34353e-11	a	8.081	8.127	5.978	6.742	5.875	1.90567	0.331358	c	6.161	5.889	5.743	6.008	0.1495	1	c	6.929
Lus10023475	8.858	8.727	7.021	6.962	7	1.79817	0.00192808	a	7.057	7.036	7.021	6.962	7	0.0521667	1	c	7.083	7.163	7.021	6.962	7	0.128667	1	c	8.841	8.676	8.698	7.021	6.962	7	1.744	0.0001754	a	9.021	8.798	7.021	6.962	7	1.91517	0.0037048	a	7.057	7.036	8.858	8.727	-1.746	0.250234	c	7.083
Lus10023476	7.129	7.051	8.426	8.57	8.467	-1.39767	0.0391421	b	8.365	8.292	8.426	8.57	8.467	-0.159167	1	c	8.45	8.339	8.426	8.57	8.467	-0.0931667	1	c	7.256	7.312	7.244	8.426	8.57	8.467	-1.217	0.00854949	b	7.386	7.119	8.426	8.57	8.467	-1.23517	0.315471	c	8.365	8.292	7.129	7.051	1.2385	0.991803	c	8.45
Lus10023484	7.721	7.687	7.946	7.931	8.014	-0.259667	1	c	7.796	7.842	7.946	7.931	8.014	-0.144667	1	c	7.939	7.845	7.946	7.931	8.014	-0.0716667	1	c	5.895	5.775	5.952	7.946	7.931	8.014	-2.08967	6.83318e-06	b	5.661	5.975	7.946	7.931	8.014	-2.14567	0.00133628	b	7.796	7.842	7.721	7.687	0.115	1	c	7.939
Lus10023569	10.243	10.007	10.414	10.771	10.183	-0.331	1	c	9.983	9.979	10.414	10.771	10.183	-0.475	1	c	10.515	10.294	10.414	10.771	10.183	-0.0515	1	c	11.838	11.621	11.545	10.414	10.771	10.183	1.212	0.682616	c	11.752	11.437	10.414	10.771	10.183	1.1385	1	c	9.983	9.979	10.243	10.007	-0.144	1	c	10.515
Lus10023603	8.085	8.11	7.947	8.137	8.277	-0.0228333	1	c	8.26	8.44	7.947	8.137	8.277	0.229667	1	c	8.505	8.442	7.947	8.137	8.277	0.353167	1	c	9.728	9.489	9.548	7.947	8.137	8.277	1.468	0.0143648	a	9.489	9.699	7.947	8.137	8.277	1.47367	0.162966	c	8.26	8.44	8.085	8.11	0.2525	1	c	8.505
Lus10023663	9.752	9.711	9.963	10.208	10.091	-0.355833	1	c	8.687	8.885	9.963	10.208	10.091	-1.30133	0.30106	c	8.681	8.418	9.963	10.208	10.091	-1.53783	0.0674084	c	8.448	8.601	8.434	9.963	10.208	10.091	-1.593	0.00189558	b	8.173	8.257	9.963	10.208	10.091	-1.87233	0.0060038	b	8.687	8.885	9.752	9.711	-0.9455	1	c	8.681
Lus10023670	13.224	13.088	11.185	11.706	10.744	1.94433	0.0772117	c	9.627	9.723	11.185	11.706	10.744	-1.53667	1	c	10.799	11.19	11.185	11.706	10.744	-0.217167	1	c	9.722	9.874	9.859	11.185	11.706	10.744	-1.39333	1	c	9.094	11.096	11.185	11.706	10.744	-1.11667	1	c	9.627	9.723	13.224	13.088	-3.481	0.000236365	b	10.799
Lus10023762	9.626	9.681	10.308	10.65	10.824	-0.9405	1	c	9.097	9.16	10.308	10.65	10.824	-1.4655	0.749892	c	9.025	9.602	10.308	10.65	10.824	-1.2805	1	c	9.516	9.791	9.665	10.308	10.65	10.824	-0.936667	1	c	8.773	8.769	10.308	10.65	10.824	-1.823	0.0498916	b	9.097	9.16	9.626	9.681	-0.525	1	c	9.025
Lus10023805	6.248	6.325	5.978	6.009	6.192	0.226833	1	c	7.626	7.726	5.978	6.009	6.192	1.61633	0.0513148	c	7.716	7.588	5.978	6.009	6.192	1.59233	0.0242597	a	6.064	6.014	6.285	5.978	6.009	6.192	0.0613333	1	c	5.928	6.056	5.978	6.009	6.192	-0.0676667	1	c	7.626	7.726	6.248	6.325	1.3895	0.669258	c	7.716
Lus10023825	6.663	6.667	8.754	8.966	8.445	-2.05667	0.00288962	b	6.847	6.817	8.754	8.966	8.445	-1.88967	0.127361	c	7.135	7.083	8.754	8.966	8.445	-1.61267	0.120913	c	6.954	8.933	6.649	8.754	8.966	8.445	-1.20967	1	c	6.805	6.619	8.754	8.966	8.445	-2.00967	0.0173862	b	6.847	6.817	6.663	6.667	0.167	1	c	7.135
Lus10023850	8.022	9.613	8.788	9.959	10.324	-0.872833	1	c	11.034	10.211	8.788	9.959	10.324	0.932167	1	c	10.686	11.557	8.788	9.959	10.324	1.43117	1	c	7.13	6.632	7.158	8.788	9.959	10.324	-2.717	1.51798e-05	b	9.113	8.683	8.788	9.959	10.324	-0.792333	1	c	11.034	10.211	8.022	9.613	1.805	1	c	10.686
Lus10023866	7.593	7.832	8.403	8.48	8.425	-0.7235	1	c	7.686	7.921	8.403	8.48	8.425	-0.6325	1	c	8.482	7.927	8.403	8.48	8.425	-0.2315	1	c	9.891	9.918	9.581	8.403	8.48	8.425	1.36067	0.0237406	a	9.435	9.598	8.403	8.48	8.425	1.0805	0.291131	c	7.686	7.921	7.593	7.832	0.091	1	c	8.482
Lus10023908	8.429	8.805	8.575	8.539	8.598	0.0463333	1	c	8.679	8.705	8.575	8.539	8.598	0.121333	1	c	8.722	8.795	8.575	8.539	8.598	0.187833	1	c	5.607	7.468	5.425	8.575	8.539	8.598	-2.404	0.00100569	b	5.525	5.571	8.575	8.539	8.598	-3.02267	1.11608e-07	b	8.679	8.705	8.429	8.805	0.075	1	c	8.722
Lus10023940	8.258	7.921	8.359	8.085	8.214	-0.129833	1	c	7.314	7.703	8.359	8.085	8.214	-0.710833	1	c	7.623	7.51	8.359	8.085	8.214	-0.652833	1	c	6.748	6.797	6.356	8.359	8.085	8.214	-1.58567	0.0183332	b	6.646	6.719	8.359	8.085	8.214	-1.53683	0.0563758	c	7.314	7.703	8.258	7.921	-0.581	1	c	7.623
Lus10023941	10.502	10.357	10.88	10.44	10.928	-0.319833	1	c	10	10.556	10.88	10.44	10.928	-0.471333	1	c	10.16	10.073	10.88	10.44	10.928	-0.632833	1	c	8.273	8.601	8.226	10.88	10.44	10.928	-2.38267	1.65834e-05	b	8.582	8.874	10.88	10.44	10.928	-2.02133	0.0238498	b	10	10.556	10.502	10.357	-0.1515	1	c	10.16
Lus10023995	9.322	9.999	10.398	9.906	9.797	-0.373167	1	c	9.754	9.813	10.398	9.906	9.797	-0.250167	1	c	10.502	9.445	10.398	9.906	9.797	-0.0601667	1	c	11.371	11.284	11.307	10.398	9.906	9.797	1.287	0.354935	c	10.86	11.155	10.398	9.906	9.797	0.973833	1	c	9.754	9.813	9.322	9.999	0.123	1	c	10.502
Lus10024021	10.624	10.362	8.451	8.973	8.876	1.72633	0.0820206	c	8.273	7.871	8.451	8.973	8.876	-0.694667	1	c	8.137	8.593	8.451	8.973	8.876	-0.401667	1	c	9.671	9.986	9.725	8.451	8.973	8.876	1.02733	1	c	9.406	9.313	8.451	8.973	8.876	0.592833	1	c	8.273	7.871	10.624	10.362	-2.421	0.179945	c	8.137
Lus10024060	12.95	12.631	10.093	10.699	10.568	2.33717	0.000655241	a	11.253	11.2	10.093	10.699	10.568	0.773167	1	c	10.831	10.799	10.093	10.699	10.568	0.361667	1	c	10.246	11.495	10.234	10.093	10.699	10.568	0.205	1	c	10.778	9.73	10.093	10.699	10.568	-0.199333	1	c	11.253	11.2	12.95	12.631	-1.564	1	c	10.831
Lus10024061	12.338	12.017	9.837	10.112	10.107	2.15883	0.000679562	a	10.895	10.561	9.837	10.112	10.107	0.709333	1	c	10.048	10.288	9.837	10.112	10.107	0.149333	1	c	9.686	11.114	9.574	9.837	10.112	10.107	0.106	1	c	10.116	9.339	9.837	10.112	10.107	-0.291167	1	c	10.895	10.561	12.338	12.017	-1.4495	1	c	10.048
Lus10024067	7.784	7.721	7.817	8.097	8.267	-0.307833	1	c	7.442	7.819	7.817	8.097	8.267	-0.429833	1	c	7.755	8.327	7.817	8.097	8.267	-0.0193333	1	c	5.895	6.014	5.681	7.817	8.097	8.267	-2.197	5.77188e-05	b	5.961	6.311	7.817	8.097	8.267	-1.92433	0.0358475	b	7.442	7.819	7.784	7.721	-0.122	1	c	7.755
Lus10024102	9.455	9.534	6.866	6.662	6.138	2.93917	9.13214e-07	a	7.153	9.369	6.866	6.662	6.138	1.70567	1	c	6.961	6.116	6.866	6.662	6.138	-0.0168333	1	c	6.562	6.331	6.296	6.866	6.662	6.138	-0.159	1	c	6.107	6.875	6.866	6.662	6.138	-0.0643333	1	c	7.153	9.369	9.455	9.534	-1.2335	1	c	6.961
Lus10024170	12.027	11.898	11.415	11.786	11.848	0.2795	1	c	11.706	11.746	11.415	11.786	11.848	0.043	1	c	11.146	11.321	11.415	11.786	11.848	-0.4495	1	c	10.522	10.659	10.5	11.415	11.786	11.848	-1.12267	0.321455	c	10.292	10.478	11.415	11.786	11.848	-1.298	0.873555	c	11.706	11.746	12.027	11.898	-0.2365	1	c	11.146
Lus10024201	14.672	14.945	12.269	13.188	12.706	2.0875	0.0207976	a	12.04	12.185	12.269	13.188	12.706	-0.6085	1	c	12.623	12.647	12.269	13.188	12.706	-0.086	1	c	15.504	15.392	15.358	12.269	13.188	12.706	2.697	1.63019e-06	a	14.424	13.808	12.269	13.188	12.706	1.395	1	c	12.04	12.185	14.672	14.945	-2.696	0.0223238	b	12.623
Lus10024243	7.352	7.308	7.226	7.294	7.189	0.0936667	1	c	6.936	7.206	7.226	7.294	7.189	-0.165333	1	c	7.194	7.144	7.226	7.294	7.189	-0.0673333	1	c	5.514	5.607	5.538	7.226	7.294	7.189	-1.68333	0.0002171	b	7.127	6.999	7.226	7.294	7.189	-0.173333	1	c	6.936	7.206	7.352	7.308	-0.259	1	c	7.194
Lus10024271	8.424	8.014	11.073	11.816	11.325	-3.18567	5.89467e-08	b	8.206	7.409	11.073	11.816	11.325	-3.59717	9.02607e-05	b	7.755	7.757	11.073	11.816	11.325	-3.64867	1.09211e-10	b	11.352	11.173	11.411	11.073	11.816	11.325	-0.0926667	1	c	12.371	11.755	11.073	11.816	11.325	0.658333	1	c	8.206	7.409	8.424	8.014	-0.4115	1	c	7.755
Lus10024415	6.229	7.004	7.433	6.945	7.568	-0.698833	1	c	6.551	6.411	7.433	6.945	7.568	-0.834333	1	c	7.298	6.846	7.433	6.945	7.568	-0.243333	1	c	8.394	8.68	8.356	7.433	6.945	7.568	1.16133	1	c	6.367	6.602	7.433	6.945	7.568	-0.830833	1	c	6.551	6.411	6.229	7.004	-0.1355	1	c	7.298
Lus10024477	8.733	8.552	9.085	9.425	9.22	-0.600833	1	c	9.184	8.912	9.085	9.425	9.22	-0.195333	1	c	8.222	8.507	9.085	9.425	9.22	-0.878833	1	c	10.856	10.348	10.92	9.085	9.425	9.22	1.46467	0.165921	c	10.452	10.071	9.085	9.425	9.22	1.01817	1	c	9.184	8.912	8.733	8.552	0.4055	1	c	8.222
Lus10024581	12.118	12.158	11.451	11.379	12.005	0.526333	1	c	11.252	11.85	11.451	11.379	12.005	-0.0606667	1	c	9.044	9.665	11.451	11.379	12.005	-2.25717	0.0045406	b	12.126	12.239	12.014	11.451	11.379	12.005	0.514667	1	c	9.436	9.127	11.451	11.379	12.005	-2.33017	0.00545033	b	11.252	11.85	12.118	12.158	-0.587	1	c	9.044
Lus10024614	10.837	10.407	9.912	10.171	10.326	0.485667	1	c	10.455	10.053	9.912	10.171	10.326	0.117667	1	c	9.801	10.515	9.912	10.171	10.326	0.0216667	1	c	9.409	9.388	9.257	9.912	10.171	10.326	-0.785	1	c	8.625	8.481	9.912	10.171	10.326	-1.58333	0.122791	c	10.455	10.053	10.837	10.407	-0.368	1	c	9.801
Lus10024625	6.567	6.894	6.561	6.642	6.032	0.318833	1	c	7.442	7.052	6.561	6.642	6.032	0.835333	1	c	7.446	6.291	6.561	6.642	6.032	0.456833	1	c	8.181	8.084	8.385	6.561	6.642	6.032	1.805	0.0107771	a	6.706	7.7	6.561	6.642	6.032	0.791333	1	c	7.442	7.052	6.567	6.894	0.5165	1	c	7.446
Lus10024626	8.417	7.545	7.212	7.699	7.189	0.614333	1	c	9.876	11.131	7.212	7.699	7.189	3.13683	0.00649033	a	7.689	7.636	7.212	7.699	7.189	0.295833	1	c	8.536	8.338	8.42	7.212	7.699	7.189	1.06467	1	c	7.75	7.7	7.212	7.699	7.189	0.358333	1	c	9.876	11.131	8.417	7.545	2.5225	1	c	7.689
Lus10024688	7.301	6.981	5.485	5.457	5.425	1.68533	0.0158913	a	6.936	6.642	5.485	5.457	5.425	1.33333	0.232694	c	5.445	5.485	5.485	5.457	5.425	0.00933333	1	c	5.403	5.467	5.457	5.485	5.457	5.425	-0.0133333	1	c	5.574	5.405	5.485	5.457	5.425	0.0338333	1	c	6.936	6.642	7.301	6.981	-0.352	1	c	5.445
Lus10024830	9.199	8.882	9.162	10.048	9.671	-0.5865	1	c	9.743	9.595	9.162	10.048	9.671	0.042	1	c	10.12	10.533	9.162	10.048	9.671	0.6995	1	c	8.353	8.409	8.449	9.162	10.048	9.671	-1.22333	1	c	8.876	8.164	9.162	10.048	9.671	-1.107	1	c	9.743	9.595	9.199	8.882	0.6285	1	c	10.12
Lus10024882	8.786	8.793	8.199	8.966	9.111	0.0308333	1	c	7.686	7.712	8.199	8.966	9.111	-1.05967	1	c	7.871	8.028	8.199	8.966	9.111	-0.809167	1	c	10.386	10.595	10.175	8.199	8.966	9.111	1.62667	0.301719	c	8.467	8.107	8.199	8.966	9.111	-0.471667	1	c	7.686	7.712	8.786	8.793	-1.0905	1	c	7.871
Lus10025005	13.695	13.746	12.894	12.766	13.019	0.8275	1	c	13.312	13.242	12.894	12.766	13.019	0.384	1	c	13.217	13.485	12.894	12.766	13.019	0.458	1	c	12.093	11.49	11.993	12.894	12.766	13.019	-1.03433	1	c	11.933	11.889	12.894	12.766	13.019	-0.982	0.817136	c	13.312	13.242	13.695	13.746	-0.4435	1	c	13.217
Lus10025033	7.068	7.561	8.035	8.028	8.392	-0.837167	1	c	7.889	8.592	8.035	8.028	8.392	0.0888333	1	c	8.587	7.846	8.035	8.028	8.392	0.0648333	1	c	11.134	11.333	11.047	8.035	8.028	8.392	3.01967	9.15358e-10	a	11.661	11.35	8.035	8.028	8.392	3.35383	5.10874e-08	a	7.889	8.592	7.068	7.561	0.926	1	c	8.587
Lus10025163	10.133	10.475	9.62	9.655	9.598	0.679667	1	c	9.173	9.152	9.62	9.655	9.598	-0.461833	1	c	9.466	9.037	9.62	9.655	9.598	-0.372833	1	c	10.779	10.948	10.87	9.62	9.655	9.598	1.24133	0.00801284	a	10.155	10.284	9.62	9.655	9.598	0.595167	1	c	9.173	9.152	10.133	10.475	-1.1415	1	c	9.466
Lus10025182	9.05	8.907	8.97	9.453	8.889	-0.1255	1	c	6.848	7.053	8.97	9.453	8.889	-2.1535	0.0781788	c	7.623	7.1	8.97	9.453	8.889	-1.7425	0.220729	c	8.917	9.287	8.958	8.97	9.453	8.889	-0.05	1	c	8.871	8.841	8.97	9.453	8.889	-0.248	1	c	6.848	7.053	9.05	8.907	-2.028	0.192657	c	7.623
Lus10025202	11.619	11.89	10.75	10.515	10.659	1.11317	0.802267	c	11.784	12.03	10.75	10.515	10.659	1.26567	0.436254	c	12.098	12.053	10.75	10.515	10.659	1.43417	0.0587476	c	10.143	10.442	10.298	10.75	10.515	10.659	-0.347	1	c	10.084	10.91	10.75	10.515	10.659	-0.144333	1	c	11.784	12.03	11.619	11.89	0.1525	1	c	12.098
Lus10025216	8.769	8.773	5.661	5.946	6.823	2.62767	0.000222984	a	5.855	6.221	5.661	5.946	6.823	-0.105333	1	c	7.052	7.275	5.661	5.946	6.823	1.02017	1	c	8.787	8.252	8.869	5.661	5.946	6.823	2.49267	0.000124593	a	8.304	8.001	5.661	5.946	6.823	2.00917	0.551308	c	5.855	6.221	8.769	8.773	-2.733	0.0267037	b	7.052
Lus10025222	5.875	6.192	6.811	6.72	6.974	-0.8015	1	c	6.553	6.93	6.811	6.72	6.974	-0.0935	1	c	8.772	8.056	6.811	6.72	6.974	1.579	0.590891	c	7.827	7.607	8.081	6.811	6.72	6.974	1.00333	0.946481	c	8.833	8.01	6.811	6.72	6.974	1.5865	1	c	6.553	6.93	5.875	6.192	0.708	1	c	8.772
Lus10025254	13.197	13.183	9.569	10.045	9.354	3.534	2.07152e-10	a	11.896	11.966	9.569	10.045	9.354	2.275	0.064144	c	11.856	11.866	9.569	10.045	9.354	2.205	0.00298352	a	10.719	10.421	10.564	9.569	10.045	9.354	0.912	1	c	10.818	9.745	9.569	10.045	9.354	0.6255	1	c	11.896	11.966	13.197	13.183	-1.259	0.833944	c	11.856
Lus10025321	6.078	6.481	6.977	6.524	7.239	-0.633833	1	c	6.231	6.245	6.977	6.524	7.239	-0.675333	1	c	7.035	6.244	6.977	6.524	7.239	-0.273833	1	c	7.887	8.191	8.001	6.977	6.524	7.239	1.113	1	c	6.138	6.383	6.977	6.524	7.239	-0.652833	1	c	6.231	6.245	6.078	6.481	-0.0415	1	c	7.035
Lus10025380	7.902	7.688	7.882	8.451	8.376	-0.441333	1	c	8.146	7.672	7.882	8.451	8.376	-0.327333	1	c	7.689	8.004	7.882	8.451	8.376	-0.389833	1	c	5.743	5.541	5.459	7.882	8.451	8.376	-2.65533	5.92085e-07	b	5.549	5.534	7.882	8.451	8.376	-2.69483	9.6926e-05	b	8.146	7.672	7.902	7.688	0.114	1	c	7.689
Lus10025446	8.819	8.888	9.809	9.612	10.708	-1.1895	1	c	8.948	8.501	9.809	9.612	10.708	-1.3185	1	c	9.347	8.707	9.809	9.612	10.708	-1.016	1	c	11.398	11.953	11.314	9.809	9.612	10.708	1.512	1	c	10.908	11.021	9.809	9.612	10.708	0.9215	1	c	8.948	8.501	8.819	8.888	-0.129	1	c	9.347
Lus10025504	10.771	11.242	10.291	10.139	10.876	0.571167	1	c	11.33	11.352	10.291	10.139	10.876	0.905667	1	c	9.144	9.379	10.291	10.139	10.876	-1.17383	1	c	10.624	10.695	10.477	10.291	10.139	10.876	0.163333	1	c	10.214	10.238	10.291	10.139	10.876	-0.209333	1	c	11.33	11.352	10.771	11.242	0.3345	1	c	9.144
Lus10025505	7.748	7.626	5.775	5.731	5.88	1.89167	0.00125332	a	7.175	7.285	5.775	5.731	5.88	1.43467	0.0710509	c	8.255	8.411	5.775	5.731	5.88	2.53767	4.75911e-06	a	5.575	5.607	5.652	5.775	5.731	5.88	-0.184	1	c	5.763	5.729	5.775	5.731	5.88	-0.0493333	1	c	7.175	7.285	7.748	7.626	-0.457	1	c	8.255
Lus10025547	8.751	9.142	8.988	9.09	9.629	-0.289167	1	c	7.606	7.921	8.988	9.09	9.629	-1.47217	1	c	7.777	8.143	8.988	9.09	9.629	-1.27567	1	c	10.528	10.732	10.543	8.988	9.09	9.629	1.36533	0.376189	c	9.698	10.105	8.988	9.09	9.629	0.665833	1	c	7.606	7.921	8.751	9.142	-1.183	1	c	7.777
Lus10025552	5.572	5.666	7.517	7.667	7.759	-2.02867	0.000616012	b	5.659	5.686	7.517	7.667	7.759	-1.97517	0.0105352	b	5.648	5.673	7.517	7.667	7.759	-1.98717	0.00103977	b	8.11	8.009	7.995	7.517	7.667	7.759	0.390333	1	c	7.81	7.652	7.517	7.667	7.759	0.0833333	1	c	5.659	5.686	5.572	5.666	0.0535	1	c	5.648
Lus10025569	8.587	8.371	8.338	8.126	8.309	0.221333	1	c	8.398	8.141	8.338	8.126	8.309	0.0118333	1	c	7.036	6.855	8.338	8.126	8.309	-1.31217	0.178155	c	6.861	6.888	7.221	8.338	8.126	8.309	-1.26767	0.0920344	c	8.421	8.603	8.338	8.126	8.309	0.254333	1	c	8.398	8.141	8.587	8.371	-0.2095	1	c	7.036
Lus10025573	7.141	7.183	7.41	7.013	7.658	-0.198333	1	c	5.547	5.491	7.41	7.013	7.658	-1.84133	0.354505	c	5.491	5.486	7.41	7.013	7.658	-1.87183	0.0381762	b	6.648	6.871	6.971	7.41	7.013	7.658	-0.530333	1	c	7.41	7.917	7.41	7.013	7.658	0.303167	1	c	5.547	5.491	7.141	7.183	-1.643	0.273948	c	5.491
Lus10025614	7.239	7.272	7.4	7.434	7.498	-0.1885	1	c	7.492	7.575	7.4	7.434	7.498	0.0895	1	c	7.434	7.46	7.4	7.434	7.498	0.003	1	c	6.497	6.512	6.455	7.4	7.434	7.498	-0.956	0.0362462	b	6.629	6.956	7.4	7.434	7.498	-0.6515	1	c	7.492	7.575	7.239	7.272	0.278	1	c	7.434
Lus10025720	8.886	7.883	8.606	8.62	8.691	-0.2545	1	c	6.404	7.927	8.606	8.62	8.691	-1.4735	1	c	6.118	6.72	8.606	8.62	8.691	-2.22	0.00147788	b	6.091	6.071	6.633	8.606	8.62	8.691	-2.374	1.43579e-05	b	7.053	6.336	8.606	8.62	8.691	-1.9445	0.0845169	c	6.404	7.927	8.886	7.883	-1.219	1	c	6.118
Lus10025751	7.261	7.722	8.282	7.994	8.331	-0.710833	1	c	8.094	8.378	8.282	7.994	8.331	0.0336667	1	c	8.318	7.821	8.282	7.994	8.331	-0.132833	1	c	8.935	9.29	8.812	8.282	7.994	8.331	0.81	1	c	9.355	9.356	8.282	7.994	8.331	1.15317	0.685306	c	8.094	8.378	7.261	7.722	0.7445	1	c	8.318
Lus10025774	8.377	8.167	6.422	6.643	6.876	1.625	0.0811602	c	6.083	6.389	6.422	6.643	6.876	-0.411	1	c	6.063	6.062	6.422	6.643	6.876	-0.5845	1	c	7.425	7.851	7.373	6.422	6.643	6.876	0.902667	1	c	6.938	6.979	6.422	6.643	6.876	0.3115	1	c	6.083	6.389	8.377	8.167	-2.036	0.386439	c	6.063
Lus10025784	7.604	7.585	6.064	5.813	6.287	1.53983	0.124536	c	5.718	5.572	6.064	5.813	6.287	-0.409667	1	c	5.802	5.673	6.064	5.813	6.287	-0.317167	1	c	7.082	7.444	7.198	6.064	5.813	6.287	1.18667	0.482602	c	6.56	6.457	6.064	5.813	6.287	0.453833	1	c	5.718	5.572	7.604	7.585	-1.9495	0.142283	c	5.802
Lus10025787	11.386	11.483	11.359	11.309	11.253	0.1275	1	c	10.939	11.479	11.359	11.309	11.253	-0.098	1	c	10.811	10.54	11.359	11.309	11.253	-0.6315	1	c	10.287	10.647	10.31	11.359	11.309	11.253	-0.892333	0.754611	c	10.09	10.553	11.359	11.309	11.253	-0.9855	1	c	10.939	11.479	11.386	11.483	-0.2255	1	c	10.811
Lus10025819	11.337	11.249	10.299	10.91	10.848	0.607333	1	c	9.664	9.604	10.299	10.91	10.848	-1.05167	1	c	8.856	9.791	10.299	10.91	10.848	-1.36217	1	c	12.145	11.652	12.105	10.299	10.91	10.848	1.28167	1	c	11.058	10.386	10.299	10.91	10.848	0.0363333	1	c	9.664	9.604	11.337	11.249	-1.659	0.291471	c	8.856
Lus10025846	11.389	11.395	10.808	11.075	11.222	0.357	1	c	10.945	10.648	10.808	11.075	11.222	-0.2385	1	c	10.652	11.291	10.808	11.075	11.222	-0.0635	1	c	10.043	10.108	10.148	10.808	11.075	11.222	-0.935333	0.632156	c	10.373	10.894	10.808	11.075	11.222	-0.4015	1	c	10.945	10.648	11.389	11.395	-0.5955	1	c	10.652
Lus10025847	13.231	13.324	13.385	13.34	13.404	-0.0988333	1	c	12.603	12.797	13.385	13.34	13.404	-0.676333	1	c	13.142	13.086	13.385	13.34	13.404	-0.262333	1	c	14.64	14.893	14.566	13.385	13.34	13.404	1.32333	0.0223366	a	14.745	14.615	13.385	13.34	13.404	1.30367	0.0781478	c	12.603	12.797	13.231	13.324	-0.5775	1	c	13.142
Lus10025901	8.614	8.414	6.474	6.546	6.775	1.91567	0.00350264	a	6.851	6.29	6.474	6.546	6.775	-0.0278333	1	c	6.01	6.182	6.474	6.546	6.775	-0.502333	1	c	6.68	7.335	6.872	6.474	6.546	6.775	0.364	1	c	7.086	6.706	6.474	6.546	6.775	0.297667	1	c	6.851	6.29	8.614	8.414	-1.9435	1	c	6.01
Lus10026008	7.171	6.326	7.834	6.898	7.891	-0.7925	1	c	7.216	6.629	7.834	6.898	7.891	-0.6185	1	c	6.303	6.768	7.834	6.898	7.891	-1.0055	1	c	7.107	7.535	7.143	7.834	6.898	7.891	-0.279333	1	c	8.856	8.79	7.834	6.898	7.891	1.282	1	c	7.216	6.629	7.171	6.326	0.174	1	c	6.303
Lus10026012	7.033	7.338	7.179	7.095	7.458	-0.0585	1	c	6.803	7.419	7.179	7.095	7.458	-0.133	1	c	7.194	7.316	7.179	7.095	7.458	0.011	1	c	5.938	5.907	5.874	7.179	7.095	7.458	-1.33767	0.0286532	b	5.885	6.061	7.179	7.095	7.458	-1.271	0.55521	c	6.803	7.419	7.033	7.338	-0.0745	1	c	7.194
Lus10026100	11.652	11.876	10.931	10.539	11.487	0.778333	1	c	11.933	12.027	10.931	10.539	11.487	0.994333	1	c	11.508	11.324	10.931	10.539	11.487	0.430333	1	c	9.694	9.705	9.835	10.931	10.539	11.487	-1.241	1	c	9.473	9.898	10.931	10.539	11.487	-1.30017	1	c	11.933	12.027	11.652	11.876	0.216	1	c	11.508
Lus10026147	8.016	7.951	7.89	8.28	7.87	-0.0298333	1	c	6.405	6.498	7.89	8.28	7.87	-1.56183	0.346656	c	6.406	5.783	7.89	8.28	7.87	-1.91883	0.0495813	b	8.52	8.231	8.502	7.89	8.28	7.87	0.404333	1	c	7.349	7.535	7.89	8.28	7.87	-0.571333	1	c	6.405	6.498	8.016	7.951	-1.532	0.427553	c	6.406
Lus10026150	8.994	8.888	8.764	8.917	9.139	0.001	1	c	8.568	8.579	8.764	8.917	9.139	-0.3665	1	c	8.192	8.645	8.764	8.917	9.139	-0.5215	1	c	7.6	7.42	7.296	8.764	8.917	9.139	-1.50133	0.0203996	b	7.751	7.56	8.764	8.917	9.139	-1.2845	0.533142	c	8.568	8.579	8.994	8.888	-0.3675	1	c	8.192
Lus10026344	9.637	9.359	10.323	10.364	10.105	-0.766	1	c	9.084	8.587	10.323	10.364	10.105	-1.4285	1	c	9.775	9.943	10.323	10.364	10.105	-0.405	1	c	11.507	11.639	11.111	10.323	10.364	10.105	1.155	0.66496	c	11.982	11.582	10.323	10.364	10.105	1.518	0.243326	c	9.084	8.587	9.637	9.359	-0.6625	1	c	9.775
Lus10026348	11.772	11.993	12.681	12.679	12.413	-0.7085	1	c	12.125	13.06	12.681	12.679	12.413	0.0015	1	c	12.612	13.039	12.681	12.679	12.413	0.2345	1	c	11.3	11.288	11.317	12.681	12.679	12.413	-1.28933	0.0190732	b	12.07	12.063	12.681	12.679	12.413	-0.5245	1	c	12.125	13.06	11.772	11.993	0.71	1	c	12.612
Lus10026358	7.707	8.065	8.927	8.228	8.899	-0.798667	1	c	7.059	6.793	8.927	8.228	8.899	-1.75867	1	c	6.876	6.511	8.927	8.228	8.899	-1.99117	0.0401013	b	7.494	7.158	7.562	8.927	8.228	8.899	-1.28	1	c	7.836	8.92	8.927	8.228	8.899	-0.306667	1	c	7.059	6.793	7.707	8.065	-0.96	1	c	6.876
Lus10026417	7.731	7.338	5.822	5.703	5.813	1.75517	0.0170184	a	6.084	5.806	5.822	5.703	5.813	0.165667	1	c	5.805	5.785	5.822	5.703	5.813	0.0156667	1	c	6.75	6.728	6.053	5.822	5.703	5.813	0.731	1	c	6.23	5.933	5.822	5.703	5.813	0.302167	1	c	6.084	5.806	7.731	7.338	-1.5895	1	c	5.805
Lus10026453	13.521	13.558	12.889	12.645	13.176	0.636167	1	c	13.354	12.995	12.889	12.645	13.176	0.271167	1	c	12.986	13.35	12.889	12.645	13.176	0.264667	1	c	11.933	11.518	11.822	12.889	12.645	13.176	-1.14567	1	c	11.659	11.941	12.889	12.645	13.176	-1.10333	1	c	13.354	12.995	13.521	13.558	-0.365	1	c	12.986
Lus10026513	7.681	7.575	8.193	7.91	7.948	-0.389	1	c	8.477	8.456	8.193	7.91	7.948	0.4495	1	c	8.009	7.604	8.193	7.91	7.948	-0.2105	1	c	6.936	6.971	6.983	8.193	7.91	7.948	-1.05367	0.0907884	c	7.411	7.271	8.193	7.91	7.948	-0.676	1	c	8.477	8.456	7.681	7.575	0.8385	1	c	8.009
Lus10026550	7.29	7.508	5.541	5.38	5.487	1.92967	0.00156751	a	5.547	5.493	5.541	5.38	5.487	0.0506667	1	c	5.649	5.487	5.541	5.38	5.487	0.0986667	1	c	7.307	7.468	7.245	5.541	5.38	5.487	1.87067	0.000127835	a	7.229	6.981	5.541	5.38	5.487	1.63567	0.0347354	a	5.547	5.493	7.29	7.508	-1.879	0.267968	c	5.649
Lus10026592	13.193	13.314	13.481	13.499	13.572	-0.263833	1	c	12.944	12.974	13.481	13.499	13.572	-0.558333	1	c	13.066	12.863	13.481	13.499	13.572	-0.552833	1	c	11.734	11.889	12.044	13.481	13.499	13.572	-1.62833	0.00168452	b	11.683	12.65	13.481	13.499	13.572	-1.35083	1	c	12.944	12.974	13.193	13.314	-0.2945	1	c	13.066
Lus10026667	8.614	8.44	8.806	8.807	8.828	-0.286667	1	c	9.285	9.529	8.806	8.807	8.828	0.593333	1	c	8.895	8.954	8.806	8.807	8.828	0.110833	1	c	7.525	7.468	7.51	8.806	8.807	8.828	-1.31267	0.00269271	b	8.015	7.887	8.806	8.807	8.828	-0.862667	0.825083	c	9.285	9.529	8.614	8.44	0.88	1	c	8.895
Lus10026707	9.415	9.434	7.939	7.774	7.956	1.53483	0.0197325	a	7.155	7.114	7.939	7.774	7.956	-0.755167	1	c	7.872	7.653	7.939	7.774	7.956	-0.127167	1	c	8.479	8.933	8.694	7.939	7.774	7.956	0.812333	1	c	7.817	7.917	7.939	7.774	7.956	-0.0226667	1	c	7.155	7.114	9.415	9.434	-2.29	0.0319604	b	7.872
Lus10026753	6.078	6.105	8.552	8.533	8.107	-2.30583	0.00023891	b	7.127	6.27	8.552	8.533	8.107	-1.69883	1	c	6.223	6.246	8.552	8.533	8.107	-2.16283	0.00126524	b	8.126	7.979	8.064	8.552	8.533	8.107	-0.341	1	c	8.558	8.25	8.552	8.533	8.107	0.00666667	1	c	7.127	6.27	6.078	6.105	0.607	1	c	6.223
Lus10026759	9.723	9.812	5.541	5.427	5.488	4.28217	1.60583e-12	a	5.499	5.621	5.541	5.427	5.488	0.0746667	1	c	5.585	5.626	5.541	5.427	5.488	0.120167	1	c	9.537	9.909	9.676	5.541	5.427	5.488	4.222	0	a	9.685	9.742	5.541	5.427	5.488	4.22817	0	a	5.499	5.621	9.723	9.812	-4.2075	3.28329e-06	b	5.585
Lus10026760	7.302	7.134	5.777	5.668	5.881	1.44267	0.05991	c	5.66	5.688	5.777	5.668	5.881	-0.101333	1	c	5.649	5.733	5.777	5.668	5.881	-0.0843333	1	c	7.782	7.594	7.491	5.777	5.668	5.881	1.847	0.000358597	a	7.186	7.486	5.777	5.668	5.881	1.56067	0.0854348	c	5.66	5.688	7.302	7.134	-1.544	0.531589	c	5.649
Lus10026761	8.551	8.976	8.899	9.075	9.598	-0.427167	1	c	7.668	7.882	8.899	9.075	9.598	-1.41567	1	c	8.009	8.122	8.899	9.075	9.598	-1.12517	1	c	10.246	10.657	10.44	8.899	9.075	9.598	1.257	1	c	9.674	9.95	8.899	9.075	9.598	0.621333	1	c	7.668	7.882	8.551	8.976	-0.9885	1	c	8.009
Lus10026831	6.528	6.949	5.541	5.587	5.488	1.19983	0.797049	c	5.547	5.493	5.541	5.587	5.488	-0.0186667	1	c	5.587	5.521	5.541	5.587	5.488	0.0153333	1	c	5.607	5.648	5.54	5.541	5.587	5.488	0.0596667	1	c	5.549	5.654	5.541	5.587	5.488	0.0628333	1	c	5.547	5.493	6.528	6.949	-1.2185	1	c	5.587
Lus10026843	8.135	8.046	5.736	6.107	6.036	2.13083	0.000647039	a	7.973	8.077	5.736	6.107	6.036	2.06533	0.0242345	a	7.822	7.604	5.736	6.107	6.036	1.75333	0.0264195	a	5.681	5.779	5.771	5.736	6.107	6.036	-0.216	1	c	5.813	5.979	5.736	6.107	6.036	-0.0636667	1	c	7.973	8.077	8.135	8.046	-0.0655	1	c	7.822
Lus10026852	8.372	8.415	8.519	8.539	8.36	-0.0791667	1	c	8.569	8.332	8.519	8.539	8.36	-0.0221667	1	c	8.536	8.546	8.519	8.539	8.36	0.0683333	1	c	10.202	9.97	10.027	8.519	8.539	8.36	1.59367	0.00196482	a	10.164	9.982	8.519	8.539	8.36	1.60033	0.0350864	a	8.569	8.332	8.372	8.415	0.057	1	c	8.536
Lus10026905	10.362	9.943	8.76	9.212	8.494	1.3305	1	c	7.493	7.419	8.76	9.212	8.494	-1.366	1	c	7.902	7.638	8.76	9.212	8.494	-1.052	1	c	9.996	9.938	9.852	8.76	9.212	8.494	1.10667	1	c	9.452	9.573	8.76	9.212	8.494	0.6905	1	c	7.493	7.419	10.362	9.943	-2.6965	0.0437236	b	7.902
Lus10026979	8.511	7.951	8.442	8.376	8.474	-0.199667	1	c	8.123	7.995	8.442	8.376	8.474	-0.371667	1	c	8.01	8.507	8.442	8.376	8.474	-0.172167	1	c	10.067	10.125	9.78	8.442	8.376	8.474	1.56	0.005212	a	10.371	10.122	8.442	8.376	8.474	1.81583	0.00928795	a	8.123	7.995	8.511	7.951	-0.172	1	c	8.01
Lus10027054	9.719	9.363	7.834	8.62	7.713	1.48533	1	c	7.797	7.536	7.834	8.62	7.713	-0.389167	1	c	7.483	7.497	7.834	8.62	7.713	-0.565667	1	c	9.417	9.646	9.354	7.834	8.62	7.713	1.41667	1	c	9.126	8.209	7.834	8.62	7.713	0.611833	1	c	7.797	7.536	9.719	9.363	-1.8745	0.969289	c	7.483
Lus10027073	8.396	8.119	7.349	7.856	7.53	0.679167	1	c	7.176	6.006	7.349	7.856	7.53	-0.987333	1	c	7.194	7.258	7.349	7.856	7.53	-0.352333	1	c	5.9	5.835	5.851	7.349	7.856	7.53	-1.71633	0.00449987	b	5.767	5.98	7.349	7.856	7.53	-1.70483	0.132439	c	7.176	6.006	8.396	8.119	-1.6665	1	c	7.194
Lus10027151	11.345	10.782	10.777	11.001	11.021	0.1305	1	c	10.565	10.096	10.777	11.001	11.021	-0.6025	1	c	9.924	11.193	10.777	11.001	11.021	-0.3745	1	c	8.021	8.02	8.29	10.777	11.001	11.021	-2.82267	6.82577e-09	b	8.305	8.513	10.777	11.001	11.021	-2.524	6.72305e-05	b	10.565	10.096	11.345	10.782	-0.733	1	c	9.924
Lus10027321	10.83	10.601	11.902	11.448	11.906	-1.0365	1	c	11.307	11.515	11.902	11.448	11.906	-0.341	1	c	11.171	11.05	11.902	11.448	11.906	-0.6415	1	c	9.202	10.146	9.383	11.902	11.448	11.906	-2.175	0.0020026	b	10.041	10.396	11.902	11.448	11.906	-1.5335	0.637086	c	11.307	11.515	10.83	10.601	0.6955	1	c	11.171
Lus10027429	7.966	7.496	6.44	6.526	6.904	1.10767	1	c	7.326	7.401	6.44	6.526	6.904	0.740167	1	c	7.109	7.798	6.44	6.526	6.904	0.830167	1	c	5.607	5.752	5.875	6.44	6.526	6.904	-0.878667	1	c	5.607	5.656	6.44	6.526	6.904	-0.991833	1	c	7.326	7.401	7.966	7.496	-0.3675	1	c	7.109
Lus10027477	9.516	9.617	9.655	9.497	9.977	-0.143167	1	c	9.802	9.514	9.655	9.497	9.977	-0.0516667	1	c	9.5	9.508	9.655	9.497	9.977	-0.205667	1	c	7.207	7.508	7.169	9.655	9.497	9.977	-2.415	6.95502e-06	b	9.317	9.297	9.655	9.497	9.977	-0.402667	1	c	9.802	9.514	9.516	9.617	0.0915	1	c	9.5
Lus10027504	6.369	7.475	7.912	6.967	7.648	-0.587	1	c	7.915	8.408	7.912	6.967	7.648	0.6525	1	c	8.562	8.069	7.912	6.967	7.648	0.8065	1	c	5.837	5.945	5.995	7.912	6.967	7.648	-1.58333	0.315857	c	5.996	6.256	7.912	6.967	7.648	-1.383	1	c	7.915	8.408	6.369	7.475	1.2395	1	c	8.562
Lus10027517	10.933	10.773	9.806	9.596	10.101	1.01867	1	c	10.59	10.425	9.806	9.596	10.101	0.673167	1	c	10.031	9.904	9.806	9.596	10.101	0.133167	1	c	8.697	8.404	9.021	9.806	9.596	10.101	-1.127	1	c	8.114	8.262	9.806	9.596	10.101	-1.64633	0.154917	c	10.59	10.425	10.933	10.773	-0.3455	1	c	10.031
Lus10027518	13.575	13.71	12.566	12.535	12.931	0.965167	1	c	13.556	13.494	12.566	12.535	12.931	0.847667	1	c	13.082	12.65	12.566	12.535	12.931	0.188667	1	c	11.706	11.277	11.657	12.566	12.535	12.931	-1.13067	0.966967	c	10.895	10.799	12.566	12.535	12.931	-1.83033	0.0282093	b	13.556	13.494	13.575	13.71	-0.1175	1	c	13.082
Lus10027791	7.81	7.822	6.351	6.681	6.09	1.442	0.537636	c	6.168	6.271	6.351	6.681	6.09	-0.1545	1	c	6.356	6.633	6.351	6.681	6.09	0.1205	1	c	6.176	6.275	6.121	6.351	6.681	6.09	-0.183333	1	c	6.312	6.498	6.351	6.681	6.09	0.031	1	c	6.168	6.271	7.81	7.822	-1.5965	0.344765	c	6.356
Lus10027812	10.481	10.623	10.3	10.086	9.959	0.437	1	c	10.563	10.92	10.3	10.086	9.959	0.6265	1	c	10.747	11.018	10.3	10.086	9.959	0.7675	1	c	11.668	11.599	11.68	10.3	10.086	9.959	1.534	0.00493755	a	11.218	11.078	10.3	10.086	9.959	1.033	1	c	10.563	10.92	10.481	10.623	0.1895	1	c	10.747
Lus10027878	9.06	8.956	8.486	8.775	8.024	0.579667	1	c	9.033	8.831	8.486	8.775	8.024	0.503667	1	c	9.271	8.941	8.486	8.775	8.024	0.677667	1	c	10.553	10.182	10.317	8.486	8.775	8.024	1.92233	0.00764514	a	10.501	9.991	8.486	8.775	8.024	1.81767	0.512784	c	9.033	8.831	9.06	8.956	-0.076	1	c	9.271
Lus10027912	7.099	7.403	7.381	7.389	7.714	-0.243667	1	c	7.958	8.311	7.381	7.389	7.714	0.639833	1	c	7.823	7.497	7.381	7.389	7.714	0.165333	1	c	6.092	6.249	6.153	7.381	7.389	7.714	-1.33	0.0385342	b	7.726	7.646	7.381	7.389	7.714	0.191333	1	c	7.958	8.311	7.099	7.403	0.8835	1	c	7.823
Lus10027928	8.54	8.22	8.257	8.476	8.117	0.0966667	1	c	8.398	8.297	8.257	8.476	8.117	0.0641667	1	c	8.216	8.393	8.257	8.476	8.117	0.0211667	1	c	9.464	9.416	9.387	8.257	8.476	8.117	1.139	0.0938487	c	8.447	8.438	8.257	8.476	8.117	0.159167	1	c	8.398	8.297	8.54	8.22	-0.0325	1	c	8.216
Lus10027938	6.776	6.669	7.042	6.662	7.701	-0.4125	1	c	7.028	7.494	7.042	6.662	7.701	0.126	1	c	7.381	6.633	7.042	6.662	7.701	-0.128	1	c	7.782	8.638	7.544	7.042	6.662	7.701	0.853	1	c	8.206	7.662	7.042	6.662	7.701	0.799	1	c	7.028	7.494	6.776	6.669	0.5385	1	c	7.381
Lus10027945	10.892	11.13	11.824	11.32	11.487	-0.532667	1	c	11.41	11.443	11.824	11.32	11.487	-0.117167	1	c	11.423	11.263	11.824	11.32	11.487	-0.200667	1	c	12.814	12.871	13.079	11.824	11.32	11.487	1.37767	0.114165	c	12.941	12.535	11.824	11.32	11.487	1.19433	1	c	11.41	11.443	10.892	11.13	0.4155	1	c	11.423
Lus10027946	11.962	11.981	12.345	12.188	12.195	-0.271167	1	c	12.101	12.261	12.345	12.188	12.195	-0.0616667	1	c	12.267	12.275	12.345	12.188	12.195	0.0283333	1	c	13.328	13.33	13.381	12.345	12.188	12.195	1.10367	0.0210723	a	13.506	13.052	12.345	12.188	12.195	1.03633	1	c	12.101	12.261	11.962	11.981	0.2095	1	c	12.267
Lus10027984	9.373	9.174	6.793	6.927	6.876	2.40817	1.3879e-05	a	7.178	7.494	6.793	6.927	6.876	0.470667	1	c	7.07	7.902	6.793	6.927	6.876	0.620667	1	c	8.645	8.485	8.514	6.793	6.927	6.876	1.68267	0.00038007	a	8.649	8.725	6.793	6.927	6.876	1.82167	0.00420551	a	7.178	7.494	9.373	9.174	-1.9375	0.540205	c	7.07
Lus10027986	11.638	11.18	9.592	9.497	9.366	1.924	0.00837955	a	9.353	11.925	9.592	9.497	9.366	1.154	1	c	9.08	8.451	9.592	9.497	9.366	-0.7195	1	c	10.628	10.88	10.767	9.592	9.497	9.366	1.27333	0.0286598	a	10.872	11.256	9.592	9.497	9.366	1.579	0.12907	c	9.353	11.925	11.638	11.18	-0.77	1	c	9.08
Lus10027993	7.757	7.699	7.249	6.928	6.947	0.686667	1	c	7.129	7.898	7.249	6.928	6.947	0.472167	1	c	7.053	6.826	7.249	6.928	6.947	-0.101833	1	c	8.52	8.262	8.519	7.249	6.928	6.947	1.39233	0.0398594	a	8.18	8.275	7.249	6.928	6.947	1.18617	0.617669	c	7.129	7.898	7.757	7.699	-0.2145	1	c	7.053
Lus10028001	5.976	5.819	6.225	6.053	6.09	-0.225167	1	c	5.937	5.934	6.225	6.053	6.09	-0.187167	1	c	6.012	6.246	6.225	6.053	6.09	0.00633333	1	c	6.393	7.281	6.783	6.225	6.053	6.09	0.696333	1	c	6.746	6.708	6.225	6.053	6.09	0.604333	1	c	5.937	5.934	5.976	5.819	0.038	1	c	6.012
Lus10028171	10.354	9.376	7.801	7.933	8.167	1.898	0.15114	c	9.222	8.941	7.801	7.933	8.167	1.1145	1	c	8.944	10.289	7.801	7.933	8.167	1.6495	1	c	7.686	8.003	7.732	7.801	7.933	8.167	-0.16	1	c	7.335	7.561	7.801	7.933	8.167	-0.519	1	c	9.222	8.941	10.354	9.376	-0.7835	1	c	8.944
Lus10028178	6.94	7.252	7.088	7.031	7.158	0.00366667	1	c	7.409	7.314	7.088	7.031	7.158	0.269167	1	c	7.085	6.789	7.088	7.031	7.158	-0.155333	1	c	8.116	8.051	8.1	7.088	7.031	7.158	0.996667	0.0317633	a	7.219	7.279	7.088	7.031	7.158	0.156667	1	c	7.409	7.314	6.94	7.252	0.2655	1	c	7.085
Lus10028288	7.934	8.015	8.76	8.851	8.156	-0.6145	1	c	8.664	8.698	8.76	8.851	8.156	0.092	1	c	8.987	8.242	8.76	8.851	8.156	0.0255	1	c	9.016	8.592	9.286	8.76	8.851	8.156	0.375667	1	c	8.463	8.701	8.76	8.851	8.156	-0.007	1	c	8.664	8.698	7.934	8.015	0.7065	1	c	8.987
Lus10028297	5.914	6.281	6.815	6.682	6.289	-0.497833	1	c	6.705	6.585	6.815	6.682	6.289	0.0496667	1	c	6.517	5.909	6.815	6.682	6.289	-0.382333	1	c	7.74	7.393	7.449	6.815	6.682	6.289	0.932	1	c	7.892	8.234	6.815	6.682	6.289	1.46767	0.98332	c	6.705	6.585	5.914	6.281	0.5475	1	c	6.517
Lus10028376	6.314	6.728	6.754	7.05	7.19	-0.477	1	c	6.895	6.778	6.754	7.05	7.19	-0.1615	1	c	6.864	7.062	6.754	7.05	7.19	-0.035	1	c	7.566	7.806	7.665	6.754	7.05	7.19	0.681	1	c	7.818	7.479	6.754	7.05	7.19	0.6505	1	c	6.895	6.778	6.314	6.728	0.3155	1	c	6.864
Lus10028509	6.912	6.329	6.572	6.32	6.677	0.0975	1	c	6.29	6.437	6.572	6.32	6.677	-0.1595	1	c	6.461	6.297	6.572	6.32	6.677	-0.144	1	c	5.983	5.946	5.956	6.572	6.32	6.677	-0.561333	1	c	6.141	6.094	6.572	6.32	6.677	-0.4055	1	c	6.29	6.437	6.912	6.329	-0.257	1	c	6.461
Lus10028620	12.067	11.824	9.819	10.144	10.398	1.82517	0.041589	a	8.407	8.863	9.819	10.144	10.398	-1.48533	1	c	9.399	9.834	9.819	10.144	10.398	-0.503833	1	c	11.85	12.867	11.973	9.819	10.144	10.398	2.10967	0.00630629	a	11.688	11.442	9.819	10.144	10.398	1.44467	1	c	8.407	8.863	12.067	11.824	-3.3105	0.00427742	b	9.399
Lus10028643	8.994	8.214	6.616	6.878	6.709	1.86967	0.0795415	c	6.352	6.224	6.616	6.878	6.709	-0.446333	1	c	6.357	6.697	6.616	6.878	6.709	-0.207333	1	c	7.413	7.801	7.382	6.616	6.878	6.709	0.797667	1	c	7.436	7.279	6.616	6.878	6.709	0.623167	1	c	6.352	6.224	8.994	8.214	-2.316	1	c	6.357
Lus10028648	12.155	12.43	12.011	11.991	12.234	0.213833	1	c	12.119	12.118	12.011	11.991	12.234	0.0398333	1	c	12.341	12.359	12.011	11.991	12.234	0.271333	1	c	10.899	10.955	10.917	12.011	11.991	12.234	-1.155	0.0332791	b	11.168	11.202	12.011	11.991	12.234	-0.893667	1	c	12.119	12.118	12.155	12.43	-0.174	1	c	12.341
Lus10028672	5.476	5.487	8.707	8.764	8.962	-3.3295	2.21604e-10	b	6.41	9.01	8.707	8.764	8.962	-1.101	1	c	5.591	5.488	8.707	8.764	8.962	-3.2715	1.21257e-09	b	9.629	9.656	9.541	8.707	8.764	8.962	0.797667	0.535348	c	8.218	8.779	8.707	8.764	8.962	-0.3125	1	c	6.41	9.01	5.476	5.487	2.2285	1	c	5.591
Lus10028674	5.547	5.574	6.541	6.526	6.598	-0.9945	0.278445	c	5.863	6.642	6.541	6.526	6.598	-0.3025	1	c	5.706	6.888	6.541	6.526	6.598	-0.258	1	c	7.158	7.437	7.239	6.541	6.526	6.598	0.723	1	c	6.763	6.692	6.541	6.526	6.598	0.1725	1	c	5.863	6.642	5.547	5.574	0.692	1	c	5.706
Lus10028688	7.449	7.78	5.857	5.644	5.754	1.86283	0.00625342	a	7.443	6.031	5.857	5.644	5.754	0.985333	1	c	7.902	8.254	5.857	5.644	5.754	2.32633	0.000149189	a	6.093	6.131	6.215	5.857	5.644	5.754	0.394667	1	c	5.607	6.256	5.857	5.644	5.754	0.179833	1	c	7.443	6.031	7.449	7.78	-0.8775	1	c	7.902
Lus10028690	6.94	7.134	9.117	8.204	7.881	-1.36367	1	c	8.398	8.508	9.117	8.204	7.881	0.0523333	1	c	8.972	8.201	9.117	8.204	7.881	0.185833	1	c	8.691	8.211	8.735	9.117	8.204	7.881	0.145	1	c	9.228	9.432	9.117	8.204	7.881	0.929333	1	c	8.398	8.508	6.94	7.134	1.416	1	c	8.972
Lus10028734	8.522	8.86	10.291	9.87	9.532	-1.20667	1	c	9.698	9.913	10.291	9.87	9.532	-0.0921667	1	c	10.653	9.93	10.291	9.87	9.532	0.393833	1	c	9.613	9.299	9.755	10.291	9.87	9.532	-0.342	1	c	10.61	10.536	10.291	9.87	9.532	0.675333	1	c	9.698	9.913	8.522	8.86	1.1145	1	c	10.653
Lus10028736	8.359	8.691	5.488	5.516	5.541	3.01	2.57318e-08	a	8.47	5.574	5.488	5.516	5.541	1.507	1	c	8.808	9.456	5.488	5.516	5.541	3.617	9.9575e-11	a	5.553	5.61	5.71	5.488	5.516	5.541	0.109333	1	c	5.814	5.732	5.488	5.516	5.541	0.258	1	c	8.47	5.574	8.359	8.691	-1.503	1	c	8.808
Lus10028758	7.053	6.58	6.423	6.86	6.636	0.176833	1	c	6.707	6.189	6.423	6.86	6.636	-0.191667	1	c	6.462	6.855	6.423	6.86	6.636	0.0188333	1	c	8.664	8.509	8.536	6.423	6.86	6.636	1.93	0.000412001	a	6.923	6.313	6.423	6.86	6.636	-0.0216667	1	c	6.707	6.189	7.053	6.58	-0.3685	1	c	6.462
Lus10028810	5.574	5.53	5.666	5.782	5.632	-0.141333	1	c	5.449	5.626	5.666	5.782	5.632	-0.155833	1	c	5.806	5.522	5.666	5.782	5.632	-0.0293333	1	c	8.298	8.364	7.645	5.666	5.782	5.632	2.409	3.1893e-05	a	7.601	7.373	5.666	5.782	5.632	1.79367	0.0113724	a	5.449	5.626	5.574	5.53	-0.0145	1	c	5.806
Lus10028881	10.218	11.037	11.411	11.029	11.122	-0.559833	1	c	11.239	11.3	11.411	11.029	11.122	0.0821667	1	c	11.293	11.259	11.411	11.029	11.122	0.0886667	1	c	8.454	8.829	8.417	11.411	11.029	11.122	-2.62067	5.00155e-07	b	11.463	11.263	11.411	11.029	11.122	0.175667	1	c	11.239	11.3	10.218	11.037	0.642	1	c	11.293
Lus10028926	6.223	6.921	5.891	5.814	6.246	0.588333	1	c	6.171	6.246	5.891	5.814	6.246	0.224833	1	c	6.121	6.247	5.891	5.814	6.246	0.200333	1	c	7.711	7.394	7.63	5.891	5.814	6.246	1.59467	0.0185505	a	5.889	6.063	5.891	5.814	6.246	-0.00766667	1	c	6.171	6.246	6.223	6.921	-0.3635	1	c	6.121
Lus10028978	10.921	11.25	10.086	10.191	10.439	0.846833	1	c	9.855	10.272	10.086	10.191	10.439	-0.175167	1	c	10.676	10.259	10.086	10.191	10.439	0.228833	1	c	11.541	11.898	11.584	10.086	10.191	10.439	1.43567	0.0491764	a	11.474	11.296	10.086	10.191	10.439	1.14633	0.916534	c	9.855	10.272	10.921	11.25	-1.022	1	c	10.676
Lus10029002	5.805	6.153	6.065	6.495	6.246	-0.289667	1	c	5.725	6.585	6.065	6.495	6.246	-0.113667	1	c	6.266	6.297	6.065	6.495	6.246	0.0128333	1	c	8.47	8.81	8.442	6.065	6.495	6.246	2.30533	2.16105e-05	a	8.857	8.595	6.065	6.495	6.246	2.45733	0.000360227	a	5.725	6.585	5.805	6.153	0.176	1	c	6.266
Lus10029006	5.805	5.764	5.704	6.083	5.945	-0.126167	1	c	5.786	5.626	5.704	6.083	5.945	-0.204667	1	c	5.591	5.628	5.704	6.083	5.945	-0.301167	1	c	7.388	7.835	7.461	5.704	6.083	5.945	1.65067	0.0170164	a	7.013	6.498	5.704	6.083	5.945	0.844833	1	c	5.786	5.626	5.805	5.764	-0.0785	1	c	5.591
Lus10029007	7.365	7.033	7.116	7.557	6.746	0.0593333	1	c	5.607	5.574	7.116	7.557	6.746	-1.54917	1	c	5.653	5.678	7.116	7.557	6.746	-1.47417	1	c	8.156	9.676	8.114	7.116	7.557	6.746	1.509	1	c	8.264	7.797	7.116	7.557	6.746	0.890833	1	c	5.607	5.574	7.365	7.033	-1.6085	1	c	5.653
Lus10029008	8.201	8.702	10.104	9.624	9.563	-1.31217	1	c	9.373	9.041	10.104	9.624	9.563	-0.556667	1	c	8.976	8.35	10.104	9.624	9.563	-1.10067	1	c	9.708	9.395	9.752	10.104	9.624	9.563	-0.145333	1	c	9.763	10.566	10.104	9.624	9.563	0.400833	1	c	9.373	9.041	8.201	8.702	0.7555	1	c	8.976
Lus10029111	5.805	6.199	8.029	8.241	8.215	-2.15967	0.000708842	b	5.937	6.484	8.029	8.241	8.215	-1.95117	0.150321	c	6.266	6.698	8.029	8.241	8.215	-1.67967	0.0590492	c	7.999	8.222	7.971	8.029	8.241	8.215	-0.0976667	1	c	6.369	5.776	8.029	8.241	8.215	-2.08917	0.0172451	b	5.937	6.484	5.805	6.199	0.2085	1	c	6.266
Lus10029145	5.837	5.889	6.553	6.034	5.992	-0.33	1	c	6.172	6.159	6.553	6.034	5.992	-0.0275	1	c	6.014	6.298	6.553	6.034	5.992	-0.037	1	c	9.195	7.901	9.08	6.553	6.034	5.992	2.53233	0.000126763	a	8.227	7.487	6.553	6.034	5.992	1.664	1	c	6.172	6.159	5.837	5.889	0.3025	1	c	6.014
Lus10029186	10.574	10.158	8.557	8.648	8.426	1.82233	0.0147881	a	8.956	9.39	8.557	8.648	8.426	0.629333	1	c	9.151	9.446	8.557	8.648	8.426	0.754833	1	c	9.285	9.74	9.097	8.557	8.648	8.426	0.830333	1	c	9.745	9.122	8.557	8.648	8.426	0.889833	1	c	8.956	9.39	10.574	10.158	-1.193	1	c	9.151
Lus10029198	8.503	8.235	8.82	8.348	9.172	-0.411	1	c	8.197	7.8	8.82	8.348	9.172	-0.7815	1	c	7.978	8.377	8.82	8.348	9.172	-0.6025	1	c	7.249	7.302	7.246	8.82	8.348	9.172	-1.51433	0.24829	c	7.303	7.39	8.82	8.348	9.172	-1.4335	1	c	8.197	7.8	8.503	8.235	-0.3705	1	c	7.978
Lus10029267	10.244	10.37	10.189	10.307	10.073	0.117333	1	c	9.984	10.092	10.189	10.307	10.073	-0.151667	1	c	10.074	10.369	10.189	10.307	10.073	0.0318333	1	c	8.9	8.944	8.871	10.189	10.307	10.073	-1.28467	0.0104976	b	9.574	8.971	10.189	10.307	10.073	-0.917167	1	c	9.984	10.092	10.244	10.37	-0.269	1	c	10.074
Lus10029277	6.495	6.672	6.69	6.663	6.825	-0.1425	1	c	6.708	6.876	6.69	6.663	6.825	0.066	1	c	6.993	6.555	6.69	6.663	6.825	0.048	1	c	7.68	7.993	8.007	6.69	6.663	6.825	1.16733	0.111876	c	7.652	7.562	6.69	6.663	6.825	0.881	1	c	6.708	6.876	6.495	6.672	0.2085	1	c	6.993
Lus10029328	11.495	11.789	11.134	11.192	11.573	0.342333	1	c	13.088	13.381	11.134	11.192	11.573	1.93483	0.13051	c	12.741	12.787	11.134	11.192	11.573	1.46433	0.239335	c	10.384	10.463	10.478	11.134	11.192	11.573	-0.858	1	c	10.421	10.476	11.134	11.192	11.573	-0.851167	1	c	13.088	13.381	11.495	11.789	1.5925	1	c	12.741
Lus10029406	9.697	9.912	6.282	6.176	7.002	3.31783	1.23761e-08	a	7.689	8.924	6.282	6.176	7.002	1.81983	1	c	8.821	9.313	6.282	6.176	7.002	2.58033	0.000250665	a	7.86	7.573	7.942	6.282	6.176	7.002	1.305	1	c	7.866	7.774	6.282	6.176	7.002	1.33333	1	c	7.689	8.924	9.697	9.912	-1.498	1	c	8.821
Lus10029455	13.977	14.424	12.487	12.489	13.026	1.53317	0.778024	c	14.139	14.007	12.487	12.489	13.026	1.40567	1	c	13.627	13.662	12.487	12.489	13.026	0.977167	1	c	12.594	12.363	12.695	12.487	12.489	13.026	-0.116667	1	c	11.98	11.912	12.487	12.489	13.026	-0.721333	1	c	14.139	14.007	13.977	14.424	-0.1275	1	c	13.627
Lus10029504	11.599	11.779	13.11	12.985	12.711	-1.24633	0.667155	c	10.574	10.661	13.11	12.985	12.711	-2.31783	0.00735671	b	11.755	11.478	13.11	12.985	12.711	-1.31883	0.646492	c	13.128	12.934	12.959	13.11	12.985	12.711	0.0716667	1	c	13.19	13.016	13.11	12.985	12.711	0.167667	1	c	10.574	10.661	11.599	11.779	-1.0715	1	c	11.755
Lus10029579	8.517	8.427	9.97	9.882	9.813	-1.41633	0.0379206	b	9.628	9.508	9.97	9.882	9.813	-0.320333	1	c	9.628	9.718	9.97	9.882	9.813	-0.215333	1	c	9.837	9.736	9.881	9.97	9.882	9.813	-0.0703333	1	c	10.034	10.067	9.97	9.882	9.813	0.162167	1	c	9.628	9.508	8.517	8.427	1.096	1	c	9.628
Lus10029862	9.185	9.19	9.892	9.899	9.686	-0.638167	1	c	9.054	9.137	9.892	9.899	9.686	-0.730167	1	c	9.635	9.651	9.892	9.899	9.686	-0.182667	1	c	11.174	11.089	11.075	9.892	9.899	9.686	1.287	0.012419	a	11.095	10.97	9.892	9.899	9.686	1.20683	0.290378	c	9.054	9.137	9.185	9.19	-0.092	1	c	9.635
Lus10029905	8.944	8.727	7.969	8.156	7.822	0.853167	1	c	8.135	8.328	7.969	8.156	7.822	0.249167	1	c	7.891	7.986	7.969	8.156	7.822	-0.0438333	1	c	7.207	7.302	7.407	7.969	8.156	7.822	-0.677	1	c	7.278	7.563	7.969	8.156	7.822	-0.561833	1	c	8.135	8.328	8.944	8.727	-0.604	1	c	7.891
Lus10029958	8.587	8.942	9.337	9.094	8.615	-0.250833	1	c	9.098	8.918	9.337	9.094	8.615	-0.00733333	1	c	8.866	8.948	9.337	9.094	8.615	-0.108333	1	c	10.515	10.19	10.776	9.337	9.094	8.615	1.47833	0.588223	c	10.803	11.421	9.337	9.094	8.615	2.09667	0.0895806	c	9.098	8.918	8.587	8.942	0.2435	1	c	8.866
Lus10029964	8.938	8.708	7.869	7.857	7.702	1.01367	0.922449	c	8.618	7.945	7.869	7.857	7.702	0.472167	1	c	8.224	8.444	7.869	7.857	7.702	0.524667	1	c	9.061	9.129	9.294	7.869	7.857	7.702	1.352	0.0115641	a	8.705	8.595	7.869	7.857	7.702	0.840667	1	c	8.618	7.945	8.938	8.708	-0.5415	1	c	8.224
Lus10029972	7.777	8.056	7.148	6.947	7.273	0.793833	1	c	8.009	7.596	7.148	6.947	7.273	0.679833	1	c	7.692	7.482	7.148	6.947	7.273	0.464333	1	c	8.785	8.652	8.81	7.148	6.947	7.273	1.62633	0.00268442	a	7.796	7.963	7.148	6.947	7.273	0.756833	1	c	8.009	7.596	7.777	8.056	-0.114	1	c	7.692
Lus10029992	14.479	14.471	13.644	13.58	13.408	0.931	1	c	13.993	14.201	13.644	13.58	13.408	0.553	1	c	14.054	13.228	13.644	13.58	13.408	0.097	1	c	12.36	13.816	12.82	13.644	13.58	13.408	-0.545333	1	c	12.637	12.77	13.644	13.58	13.408	-0.8405	1	c	13.993	14.201	14.479	14.471	-0.378	1	c	14.054
Lus10030029	6.031	6.878	5.986	6.271	6.246	0.286833	1	c	7.392	8.047	5.986	6.271	6.246	1.55183	1	c	7.79	9.361	5.986	6.271	6.246	2.40783	0.00802622	a	5.772	5.612	5.465	5.986	6.271	6.246	-0.551333	1	c	5.666	5.822	5.986	6.271	6.246	-0.423667	1	c	7.392	8.047	6.031	6.878	1.265	1	c	7.79
Lus10030098	11.185	11.121	11.214	11.272	11.38	-0.135667	1	c	10.939	11.226	11.214	11.272	11.38	-0.206167	1	c	10.902	11.258	11.214	11.272	11.38	-0.208667	1	c	9.072	9.258	9.186	11.214	11.272	11.38	-2.11667	8.08102e-06	b	10.238	10.089	11.214	11.272	11.38	-1.12517	0.312192	c	10.939	11.226	11.185	11.121	-0.0705	1	c	10.902
Lus10030151	13.051	13.404	11.987	12.25	12.719	0.908833	1	c	12.22	12.36	11.987	12.25	12.719	-0.0286667	1	c	12.292	12.445	11.987	12.25	12.719	0.0498333	1	c	5.578	5.756	5.606	11.987	12.25	12.719	-6.672	1.60871e-12	b	12.033	11.836	11.987	12.25	12.719	-0.384167	1	c	12.22	12.36	13.051	13.404	-0.9375	1	c	12.292
Lus10030183	11.595	11.525	11.182	11.236	11.399	0.287667	1	c	12.023	11.969	11.182	11.236	11.399	0.723667	1	c	11.061	10.957	11.182	11.236	11.399	-0.263333	1	c	8.497	8.697	8.438	11.182	11.236	11.399	-2.72833	1.41261e-08	b	8.34	8.968	11.182	11.236	11.399	-2.61833	0.000273017	b	12.023	11.969	11.595	11.525	0.436	1	c	11.061
Lus10030184	8.219	7.804	7.687	8.018	7.842	0.1625	1	c	7.759	7.604	7.687	8.018	7.842	-0.1675	1	c	7.382	7.882	7.687	8.018	7.842	-0.217	1	c	6.014	6.253	5.854	7.687	8.018	7.842	-1.80867	0.00200232	b	5.693	5.984	7.687	8.018	7.842	-2.0105	0.00767051	b	7.759	7.604	8.219	7.804	-0.33	1	c	7.382
Lus10030198	8.237	8.307	7.934	8.029	8.268	0.195	1	c	7.974	8.231	7.934	8.029	8.268	0.0255	1	c	8.001	8.043	7.934	8.029	8.268	-0.055	1	c	5.713	5.686	5.654	7.934	8.029	8.268	-2.39267	9.50217e-07	b	7.742	7.789	7.934	8.029	8.268	-0.3115	1	c	7.974	8.231	8.237	8.307	-0.1695	1	c	8.001
Lus10030229	7.648	7.922	8.029	8.12	8.361	-0.385	1	c	7.607	7.929	8.029	8.12	8.361	-0.402	1	c	7.413	7.605	8.029	8.12	8.361	-0.661	1	c	6.597	6.941	6.666	8.029	8.12	8.361	-1.43533	0.0380782	b	6.561	6.385	8.029	8.12	8.361	-1.697	0.042628	b	7.607	7.929	7.648	7.922	-0.017	1	c	7.413
Lus10030234	9.13	9.108	7.991	7.849	8.092	1.14167	0.308626	c	9.161	8.841	7.991	7.849	8.092	1.02367	1	c	9.28	9.541	7.991	7.849	8.092	1.43317	0.131488	c	9.244	9.16	9.116	7.991	7.849	8.092	1.196	0.0256889	a	9.466	9.391	7.991	7.849	8.092	1.45117	0.0747916	c	9.161	8.841	9.13	9.108	-0.118	1	c	9.28
Lus10030463	6.284	5.532	5.782	5.644	5.636	0.220667	1	c	5.666	5.935	5.782	5.644	5.636	0.113167	1	c	5.654	5.681	5.782	5.644	5.636	-0.0198333	1	c	7.095	7.394	7.254	5.782	5.644	5.636	1.56033	0.00347367	a	5.529	5.887	5.782	5.644	5.636	0.0206667	1	c	5.666	5.935	6.284	5.532	-0.1075	1	c	5.654
Lus10030528	12.108	11.307	12.454	13.024	12.158	-0.837833	1	c	11.344	11.868	12.454	13.024	12.158	-0.939333	1	c	11.544	11.272	12.454	13.024	12.158	-1.13733	1	c	13.939	13.21	14.206	12.454	13.024	12.158	1.23967	1	c	11.128	12.245	12.454	13.024	12.158	-0.858833	1	c	11.344	11.868	12.108	11.307	-0.1015	1	c	11.544
Lus10030545	5.88	5.575	11.901	11.806	12.275	-6.2665	0	b	12.108	12.064	11.901	11.806	12.275	0.092	1	c	11.79	12.438	11.901	11.806	12.275	0.12	1	c	6.261	6.254	6.083	11.901	11.806	12.275	-5.79467	3.21743e-12	b	12.444	12.239	11.901	11.806	12.275	0.3475	1	c	12.108	12.064	5.88	5.575	6.3585	1.60205e-12	a	11.79
Lus10030546	5.63	5.716	5.543	5.535	5.694	0.0823333	1	c	5.552	5.575	5.543	5.535	5.694	-0.0271667	1	c	5.592	5.557	5.543	5.535	5.694	-0.0161667	1	c	9.635	9.265	9.66	5.543	5.535	5.694	3.92933	1.60871e-12	a	5.501	5.614	5.543	5.535	5.694	-0.0331667	1	c	5.552	5.575	5.63	5.716	-0.1095	1	c	5.592
Lus10030630	10.815	10.882	9.69	10.085	9.861	0.969833	1	c	9.262	6.935	9.69	10.085	9.861	-1.78017	1	c	9.917	10.191	9.69	10.085	9.861	0.175333	1	c	10.669	10.273	10.58	9.69	10.085	9.861	0.628667	1	c	10.629	10.183	9.69	10.085	9.861	0.527333	1	c	9.262	6.935	10.815	10.882	-2.75	1	c	9.917
Lus10030653	8.462	8.745	8.093	8.099	8.199	0.473167	1	c	8.378	9.15	8.093	8.099	8.199	0.633667	1	c	8.202	8.265	8.093	8.099	8.199	0.103167	1	c	9.432	9.462	9.324	8.093	8.099	8.199	1.27567	0.006807	a	8.427	8.486	8.093	8.099	8.199	0.326167	1	c	8.378	9.15	8.462	8.745	0.1605	1	c	8.202
Lus10030657	7.641	7.536	8.122	7.906	7.623	-0.295167	1	c	8.251	8.17	8.122	7.906	7.623	0.326833	1	c	8.359	8.164	8.122	7.906	7.623	0.377833	1	c	10.324	10.205	10.255	8.122	7.906	7.623	2.37767	4.89032e-06	a	8.618	8.577	8.122	7.906	7.623	0.713833	1	c	8.251	8.17	7.641	7.536	0.622	1	c	8.359
Lus10030667	5.548	5.626	5.667	5.618	5.636	-0.0533333	1	c	5.501	5.576	5.667	5.618	5.636	-0.101833	1	c	5.593	5.557	5.667	5.618	5.636	-0.0653333	1	c	7.363	7.229	7.151	5.667	5.618	5.636	1.60733	0.000732908	a	5.852	5.694	5.667	5.618	5.636	0.132667	1	c	5.501	5.576	5.548	5.626	-0.0485	1	c	5.593
Lus10030681	5.945	5.891	6.067	5.815	5.817	0.0183333	1	c	6.242	6.466	6.067	5.815	5.817	0.454333	1	c	6.173	6.067	6.067	5.815	5.817	0.220333	1	c	6.625	8.928	6.636	6.067	5.815	5.817	1.49667	1	c	6.03	6.287	6.067	5.815	5.817	0.258833	1	c	6.242	6.466	5.945	5.891	0.436	1	c	6.173
Lus10030700	9.012	8.646	8.968	9.091	8.932	-0.168	1	c	8.342	8.209	8.968	9.091	8.932	-0.7215	1	c	8.368	8.737	8.968	9.091	8.932	-0.4445	1	c	7.506	7.646	7.7	8.968	9.091	8.932	-1.37967	0.00621	b	7.661	7.882	8.968	9.091	8.932	-1.2255	0.273363	c	8.342	8.209	9.012	8.646	-0.5535	1	c	8.368
Lus10030711	9.106	8.942	7.493	7.759	7.635	1.395	0.108936	c	7.831	7.696	7.493	7.759	7.635	0.1345	1	c	7.835	8.518	7.493	7.759	7.635	0.5475	1	c	6.716	6.802	7.112	7.493	7.759	7.635	-0.752333	1	c	7.796	7.545	7.493	7.759	7.635	0.0415	1	c	7.831	7.696	9.106	8.942	-1.2605	1	c	7.835
Lus10030716	12.323	12.286	10.67	10.836	10.646	1.58717	0.0144738	a	10.597	10.711	10.67	10.836	10.646	-0.0633333	1	c	10.518	10.325	10.67	10.836	10.646	-0.295833	1	c	11.064	11.441	11.034	10.67	10.836	10.646	0.462333	1	c	10.886	10.811	10.67	10.836	10.646	0.131167	1	c	10.597	10.711	12.323	12.286	-1.6505	0.313743	c	10.518
Lus10030718	11.657	11.769	10.388	10.219	10.408	1.37467	0.0721885	c	10.316	10.313	10.388	10.219	10.408	-0.0238333	1	c	9.992	9.651	10.388	10.219	10.408	-0.516833	1	c	10.393	11.285	10.99	10.388	10.219	10.408	0.551	1	c	10.459	10.693	10.388	10.219	10.408	0.237667	1	c	10.316	10.313	11.657	11.769	-1.3985	0.617717	c	9.992
Lus10030721	7.262	7.436	6.332	6.012	6.638	1.02167	1	c	6.56	6.604	6.332	6.012	6.638	0.254667	1	c	6.79	6.299	6.332	6.012	6.638	0.217167	1	c	6.938	6.749	7.094	6.332	6.012	6.638	0.599667	1	c	6.313	6.72	6.332	6.012	6.638	0.189167	1	c	6.56	6.604	7.262	7.436	-0.767	1	c	6.79
Lus10030742	8.366	7.747	6.332	6.584	6.246	1.66917	0.224296	c	6.242	5.852	6.332	6.584	6.246	-0.340333	1	c	5.956	6.022	6.332	6.584	6.246	-0.398333	1	c	6.916	7.58	7.171	6.332	6.584	6.246	0.835	1	c	7.221	6.773	6.332	6.584	6.246	0.609667	1	c	6.242	5.852	8.366	7.747	-2.0095	1	c	5.956
Lus10030757	5.88	5.822	6.101	6.158	6.246	-0.317333	1	c	5.868	5.971	6.101	6.158	6.246	-0.248833	1	c	6.878	5.982	6.101	6.158	6.246	0.261667	1	c	7.754	8.045	7.934	6.101	6.158	6.246	1.74267	0.00065086	a	7.7	7.71	6.101	6.158	6.246	1.53667	0.0227218	a	5.868	5.971	5.88	5.822	0.0685	1	c	6.878
Lus10030806	10.167	10.012	7.1	7.841	7.546	2.59383	5.54029e-05	a	8.067	8.432	7.1	7.841	7.546	0.753833	1	c	7.675	8.35	7.1	7.841	7.546	0.516833	1	c	8.664	8.818	8.654	7.1	7.841	7.546	1.21633	1	c	7.733	7.873	7.1	7.841	7.546	0.307333	1	c	8.067	8.432	10.167	10.012	-1.84	0.837279	c	7.675
Lus10030830	7.197	7.186	7.18	7.308	6.803	0.0945	1	c	6.49	6.912	7.18	7.308	6.803	-0.396	1	c	6.609	6.408	7.18	7.308	6.803	-0.5885	1	c	5.557	5.544	5.467	7.18	7.308	6.803	-1.57433	0.0168998	b	6.764	7.162	7.18	7.308	6.803	-0.134	1	c	6.49	6.912	7.197	7.186	-0.4905	1	c	6.609
Lus10030832	6.308	5.767	6.66	6.607	6.091	-0.415167	1	c	6.759	6.246	6.66	6.607	6.091	0.0498333	1	c	6.573	7.259	6.66	6.607	6.091	0.463333	1	c	9.148	9.071	9.398	6.66	6.607	6.091	2.753	2.05304e-07	a	7.327	7.263	6.66	6.607	6.091	0.842333	1	c	6.759	6.246	6.308	5.767	0.465	1	c	6.573
Lus10030852	7.674	6.385	6.474	7.183	6.747	0.228167	1	c	5.938	6.225	6.474	7.183	6.747	-0.719833	1	c	6.361	6.189	6.474	7.183	6.747	-0.526333	1	c	5.521	5.614	5.628	6.474	7.183	6.747	-1.21367	1	c	7.129	7.135	6.474	7.183	6.747	0.330667	1	c	5.938	6.225	7.674	6.385	-0.948	1	c	6.361
Lus10030860	10.872	10.835	8.638	9.198	9.217	1.83583	0.045726	a	8.705	9.277	8.638	9.198	9.217	-0.0266667	1	c	8.702	9.159	8.638	9.198	9.217	-0.0871667	1	c	10.18	10.514	10.389	8.638	9.198	9.217	1.34333	0.487678	c	9.73	9.637	8.638	9.198	9.217	0.665833	1	c	8.705	9.277	10.872	10.835	-1.8625	1	c	8.702
Lus10030890	8.196	8.3	8.211	8.229	8.394	-0.03	1	c	7.958	7.276	8.211	8.229	8.394	-0.661	1	c	8.248	8.421	8.211	8.229	8.394	0.0565	1	c	7.044	7.169	7.134	8.211	8.229	8.394	-1.16233	0.022455	b	8.372	8.21	8.211	8.229	8.394	0.013	1	c	7.958	7.276	8.196	8.3	-0.631	1	c	8.248
Lus10030937	12.276	12.048	9.832	10.528	10.004	2.04067	0.0138047	a	9.835	9.868	9.832	10.528	10.004	-0.269833	1	c	9.586	10.17	9.832	10.528	10.004	-0.243333	1	c	11.286	11.506	11.197	9.832	10.528	10.004	1.20833	1	c	11.196	10.162	9.832	10.528	10.004	0.557667	1	c	9.835	9.868	12.276	12.048	-2.3105	0.0637146	c	9.586
Lus10031020	6.609	6.799	5.943	6.053	6.204	0.637333	1	c	6.49	6.087	5.943	6.053	6.204	0.221833	1	c	6.225	6.189	5.943	6.053	6.204	0.140333	1	c	7.586	7.607	7.711	5.943	6.053	6.204	1.568	0.00204117	a	7.631	7.526	5.943	6.053	6.204	1.51183	0.0642872	c	6.49	6.087	6.609	6.799	-0.4155	1	c	6.225
Lus10031125	5.806	5.532	5.668	5.815	5.637	-0.0376667	1	c	7.377	7.41	5.668	5.815	5.637	1.68683	0.0263144	a	7.401	7.974	5.668	5.815	5.637	1.98083	0.011808	a	5.715	5.729	5.543	5.668	5.815	5.637	-0.0443333	1	c	5.73	5.888	5.668	5.815	5.637	0.102333	1	c	7.377	7.41	5.806	5.532	1.7245	0.58204	c	7.401
Lus10031154	12.993	13.017	11.312	11.474	11.702	1.509	0.0882137	c	12.312	12.075	11.312	11.474	11.702	0.6975	1	c	11.693	12.08	11.312	11.474	11.702	0.3905	1	c	10.6	10.46	10.676	11.312	11.474	11.702	-0.917333	0.821805	c	10.621	10.149	11.312	11.474	11.702	-1.111	1	c	12.312	12.075	12.993	13.017	-0.8115	1	c	11.693
Lus10031230	12.623	12.774	11.225	11.808	11.72	1.11417	1	c	10.817	10.945	11.225	11.808	11.72	-0.703333	1	c	11.181	11.081	11.225	11.808	11.72	-0.453333	1	c	12.758	13.024	12.71	11.225	11.808	11.72	1.24633	0.786315	c	12.275	12.223	11.225	11.808	11.72	0.664667	1	c	10.817	10.945	12.623	12.774	-1.8175	0.278465	c	11.181
Lus10031247	5.806	6.202	6.709	6.82	6.204	-0.573667	1	c	6.012	6.556	6.709	6.82	6.204	-0.293667	1	c	6.678	5.739	6.709	6.82	6.204	-0.369167	1	c	7.664	7.727	7.639	6.709	6.82	6.204	1.099	1	c	7.528	7.423	6.709	6.82	6.204	0.897833	1	c	6.012	6.556	5.806	6.202	0.28	1	c	6.678
Lus10031412	9.484	9.648	8.607	8.502	8.555	1.01133	0.463727	c	9.121	7.848	8.607	8.502	8.555	-0.0701667	1	c	7.914	7.782	8.607	8.502	8.555	-0.706667	1	c	8.395	8.241	8.427	8.607	8.502	8.555	-0.200333	1	c	8.823	8.514	8.607	8.502	8.555	0.113833	1	c	9.121	7.848	9.484	9.648	-1.0815	1	c	7.914
Lus10031434	10.79	10.522	11.688	11.003	11.812	-0.845	1	c	10.915	10.599	11.688	11.003	11.812	-0.744	1	c	10.283	10.403	11.688	11.003	11.812	-1.158	1	c	7.821	8.051	7.607	11.688	11.003	11.812	-3.67467	0	b	8.895	8.91	11.688	11.003	11.812	-2.5985	0.000992934	b	10.915	10.599	10.79	10.522	0.101	1	c	10.283
Lus10031442	6.011	6.014	8.395	8.627	8.475	-2.4865	5.88336e-06	b	6.659	8.497	8.395	8.627	8.475	-0.921	1	c	8.35	8.798	8.395	8.627	8.475	0.075	1	c	6.176	5.992	6.259	8.395	8.627	8.475	-2.35667	1.62861e-06	b	8.614	8.4	8.395	8.627	8.475	0.008	1	c	6.659	8.497	6.011	6.014	1.5655	1	c	8.35
Lus10031454	11.171	11.657	11.185	11.151	10.514	0.464	1	c	11.193	11.014	11.185	11.151	10.514	0.1535	1	c	11.442	10.643	11.185	11.151	10.514	0.0925	1	c	13.605	12.598	13.246	11.185	11.151	10.514	2.19967	0.00254876	a	12.266	11.152	11.185	11.151	10.514	0.759	1	c	11.193	11.014	11.171	11.657	-0.3105	1	c	11.442
Lus10031548	6.135	6.611	8.656	7.919	7.04	-1.49867	1	c	7.243	7.719	8.656	7.919	7.04	-0.390667	1	c	7.383	7.3	8.656	7.919	7.04	-0.530167	1	c	8.529	7.554	8.738	8.656	7.919	7.04	0.402	1	c	7.974	9.511	8.656	7.919	7.04	0.870833	1	c	7.243	7.719	6.135	6.611	1.108	1	c	7.383
Lus10031583	9.816	9.249	8.687	9.342	8.674	0.6315	1	c	8.434	7.97	8.687	9.342	8.674	-0.699	1	c	7.767	9.452	8.687	9.342	8.674	-0.2915	1	c	7.764	7.796	7.321	8.687	9.342	8.674	-1.274	1	c	8.596	8.158	8.687	9.342	8.674	-0.524	1	c	8.434	7.97	9.816	9.249	-1.3305	1	c	7.767
Lus10031591	12.249	12.254	10.078	10.687	10.396	1.8645	0.0266065	a	9.682	10.169	10.078	10.687	10.396	-0.4615	1	c	10.13	10.295	10.078	10.687	10.396	-0.1745	1	c	11.386	11.61	11.226	10.078	10.687	10.396	1.02033	1	c	11.154	10.815	10.078	10.687	10.396	0.5975	1	c	9.682	10.169	12.249	12.254	-2.326	0.268277	c	10.13
Lus10031604	5.453	5.403	5.743	5.984	5.889	-0.444	1	c	5.452	5.501	5.743	5.984	5.889	-0.3955	1	c	5.451	5.456	5.743	5.984	5.889	-0.4185	1	c	10.219	10.083	9.905	5.743	5.984	5.889	4.197	1.60871e-12	a	9.659	9.582	5.743	5.984	5.889	3.7485	7.22322e-11	a	5.452	5.501	5.453	5.403	0.0485	1	c	5.451
Lus10031605	5.575	5.534	5.515	5.566	5.583	-0.000166667	1	c	5.61	5.501	5.515	5.566	5.583	0.000833333	1	c	5.501	5.558	5.515	5.566	5.583	-0.0251667	1	c	7.61	8.064	7.415	5.515	5.566	5.583	2.14167	0.000239539	a	7.69	7.717	5.515	5.566	5.583	2.14883	0.000283691	a	5.61	5.501	5.575	5.534	0.001	1	c	5.501
Lus10031621	10.259	10.267	9.618	9.537	9.76	0.624667	1	c	10.153	9.574	9.618	9.537	9.76	0.225167	1	c	9.998	10.678	9.618	9.537	9.76	0.699667	1	c	8.052	7.944	7.784	9.618	9.537	9.76	-1.71167	0.00108158	b	10.726	10.303	9.618	9.537	9.76	0.876167	1	c	10.153	9.574	10.259	10.267	-0.3995	1	c	9.998
Lus10031629	11.026	10.856	10.865	10.961	10.96	0.0123333	1	c	10.395	10.334	10.865	10.961	10.96	-0.564167	1	c	10.424	10.361	10.865	10.961	10.96	-0.536167	1	c	9.69	9.771	9.617	10.865	10.961	10.96	-1.236	0.00901931	b	10.058	9.854	10.865	10.961	10.96	-0.972667	0.731234	c	10.395	10.334	11.026	10.856	-0.5765	1	c	10.424
Lus10031644	11.182	9.933	11.702	11.642	11.174	-0.9485	1	c	10.614	10.076	11.702	11.642	11.174	-1.161	1	c	10.613	10.861	11.702	11.642	11.174	-0.769	1	c	9.683	9.272	9.919	11.702	11.642	11.174	-1.88133	0.0132447	b	10.841	10.726	11.702	11.642	11.174	-0.7225	1	c	10.614	10.076	11.182	9.933	-0.2125	1	c	10.613
Lus10031657	5.945	5.676	6.135	6.781	6.149	-0.5445	1	c	5.939	6.391	6.135	6.781	6.149	-0.19	1	c	6.226	6.191	6.135	6.781	6.149	-0.1465	1	c	8.805	8.388	8.92	6.135	6.781	6.149	2.34933	0.000121693	a	9.232	8.417	6.135	6.781	6.149	2.4695	0.00810087	a	5.939	6.391	5.945	5.676	0.3545	1	c	6.226
Lus10031660	11.84	11.956	12.872	12.45	12.792	-0.806667	1	c	12.109	12.417	12.872	12.45	12.792	-0.441667	1	c	12.502	11.737	12.872	12.45	12.792	-0.585167	1	c	13.276	13.278	13.274	12.872	12.45	12.792	0.571333	1	c	12.897	12.785	12.872	12.45	12.792	0.136333	1	c	12.109	12.417	11.84	11.956	0.365	1	c	12.502
Lus10031759	13.959	13.52	10.553	10.442	10.873	3.11683	4.56536e-08	a	11.336	10.511	10.553	10.442	10.873	0.300833	1	c	11.239	11.7	10.553	10.442	10.873	0.846833	1	c	10.954	10.364	10.823	10.553	10.442	10.873	0.091	1	c	11.794	11.809	10.553	10.442	10.873	1.17883	1	c	11.336	10.511	13.959	13.52	-2.816	0.383207	c	11.239
Lus10031760	14.654	14.314	12.347	12.446	12.549	2.03667	0.00143657	a	12.32	12.059	12.347	12.446	12.549	-0.257833	1	c	11.829	12.815	12.347	12.446	12.549	-0.125333	1	c	13.041	12.958	13.122	12.347	12.446	12.549	0.593	1	c	13.196	13.56	12.347	12.446	12.549	0.930667	1	c	12.32	12.059	14.654	14.314	-2.2945	0.216824	c	11.829
Lus10031813	6.285	6.111	8.233	7.969	8.237	-1.94833	0.00232901	b	6.356	5.971	8.233	7.969	8.237	-1.98283	0.0670703	c	5.811	6.128	8.233	7.969	8.237	-2.17683	0.000739807	b	8.198	8.136	8.293	8.233	7.969	8.237	0.0626667	1	c	8.379	8.439	8.233	7.969	8.237	0.262667	1	c	6.356	5.971	6.285	6.111	-0.0345	1	c	5.811
Lus10031818	5.98	7.325	7.09	6.967	7.41	-0.503167	1	c	6.356	6.894	7.09	6.967	7.41	-0.530667	1	c	6.791	6.022	7.09	6.967	7.41	-0.749167	1	c	8.078	8.164	7.924	7.09	6.967	7.41	0.899667	1	c	7.71	7.857	7.09	6.967	7.41	0.627833	1	c	6.356	6.894	5.98	7.325	-0.0275	1	c	6.791
Lus10032000	11.883	11.746	11.933	12.07	12.033	-0.1975	1	c	11.607	11.713	11.933	12.07	12.033	-0.352	1	c	11.837	11.783	11.933	12.07	12.033	-0.202	1	c	10.541	10.798	10.623	11.933	12.07	12.033	-1.358	0.0105218	b	11.863	11.938	11.933	12.07	12.033	-0.1115	1	c	11.607	11.713	11.883	11.746	-0.1545	1	c	11.837
Lus10032252	9.65	9.457	9.104	8.954	9.275	0.4425	1	c	9.843	8.943	9.104	8.954	9.275	0.282	1	c	8.537	9.469	9.104	8.954	9.275	-0.108	1	c	8.253	8.341	8.427	9.104	8.954	9.275	-0.770667	1	c	7.939	7.763	9.104	8.954	9.275	-1.26	0.41511	c	9.843	8.943	9.65	9.457	-0.1605	1	c	8.537
Lus10032260	6.55	6.642	6.544	6.11	5.995	0.379667	1	c	7.26	6.936	6.544	6.11	5.995	0.881667	1	c	6.983	6.068	6.544	6.11	5.995	0.309167	1	c	7.847	8.028	8.056	6.544	6.11	5.995	1.76067	0.00694735	a	6.403	7.382	6.544	6.11	5.995	0.676167	1	c	7.26	6.936	6.55	6.642	0.502	1	c	6.983
Lus10032261	8.242	7.406	7.167	7.559	7.046	0.566667	1	c	9.802	11.033	7.167	7.559	7.046	3.16017	0.00495881	a	7.466	7.716	7.167	7.559	7.046	0.333667	1	c	8.517	8.223	8.368	7.167	7.559	7.046	1.112	0.842605	c	7.681	7.508	7.167	7.559	7.046	0.337167	1	c	9.802	11.033	8.242	7.406	2.5935	1	c	7.466
Lus10032278	8.442	8.41	7.025	7.148	6.88	1.40833	0.0743086	c	6.762	6.575	7.025	7.148	6.88	-0.349167	1	c	6.61	7.445	7.025	7.148	6.88	0.00983333	1	c	8.593	8.432	8.318	7.025	7.148	6.88	1.43	0.0146145	a	8.724	9.306	7.025	7.148	6.88	1.99733	0.0345439	a	6.762	6.575	8.442	8.41	-1.7575	0.318978	c	6.61
Lus10032306	10.884	10.646	8.289	8.914	8.927	2.055	0.0125646	a	8.471	7.597	8.289	8.914	8.927	-0.676	1	c	8.4	9.229	8.289	8.914	8.927	0.1045	1	c	9.752	9.738	9.925	8.289	8.914	8.927	1.095	1	c	9.423	8.95	8.289	8.914	8.927	0.4765	1	c	8.471	7.597	10.884	10.646	-2.731	0.493692	c	8.4
Lus10032316	5.505	5.676	6.285	7.548	6.83	-1.29717	1	c	5.557	5.692	6.285	7.548	6.83	-1.26317	1	c	6.362	7.605	6.285	7.548	6.83	0.0958333	1	c	9.39	7.74	8.511	6.285	7.548	6.83	1.65933	1	c	8.198	7.446	6.285	7.548	6.83	0.934333	1	c	5.557	5.692	5.505	5.676	0.034	1	c	6.362
Lus10032369	13.282	12.74	12.961	12.978	12.82	0.0913333	1	c	12.687	12.435	12.961	12.978	12.82	-0.358667	1	c	12.315	12.361	12.961	12.978	12.82	-0.581667	1	c	11.021	11.312	11.263	12.961	12.978	12.82	-1.721	0.00104612	b	11.216	11.579	12.961	12.978	12.82	-1.52217	0.133104	c	12.687	12.435	13.282	12.74	-0.45	1	c	12.315
Lus10032370	8.209	7.407	7.969	8.177	8.347	-0.356333	1	c	6.013	7.727	7.969	8.177	8.347	-1.29433	1	c	7.013	5.684	7.969	8.177	8.347	-1.81583	0.931919	c	5.58	5.654	5.685	7.969	8.177	8.347	-2.52467	2.91858e-07	b	5.643	5.852	7.969	8.177	8.347	-2.41683	0.000306995	b	6.013	7.727	8.209	7.407	-0.938	1	c	7.013
Lus10032468	7.973	8.077	7.192	6.225	6.987	1.22367	1	c	6.294	7.224	7.192	6.225	6.987	-0.0423333	1	c	6.016	5.85	7.192	6.225	6.987	-0.868333	1	c	5.81	5.654	5.877	7.192	6.225	6.987	-1.021	1	c	5.696	6.099	7.192	6.225	6.987	-0.903833	1	c	6.294	7.224	7.973	8.077	-1.266	1	c	6.016
Lus10032551	6.979	6.062	5.783	5.815	5.763	0.7335	1	c	7.133	7.002	5.783	5.815	5.763	1.2805	0.109666	c	5.75	6.192	5.783	5.815	5.763	0.184	1	c	6.096	5.813	5.773	5.783	5.815	5.763	0.107	1	c	6.596	6.364	5.783	5.815	5.763	0.693	1	c	7.133	7.002	6.979	6.062	0.547	1	c	5.75
Lus10032686	11.186	10.829	10.95	11.027	11.132	-0.0288333	1	c	10.897	10.782	10.95	11.027	11.132	-0.196833	1	c	10.791	11.244	10.95	11.027	11.132	-0.0188333	1	c	9.854	9.974	9.735	10.95	11.027	11.132	-1.182	0.0357866	b	10.408	10.158	10.95	11.027	11.132	-0.753333	1	c	10.897	10.782	11.186	10.829	-0.168	1	c	10.791
Lus10032801	7.262	6.907	8.382	8.593	8.542	-1.42117	0.187323	c	7.762	7.848	8.382	8.593	8.542	-0.700667	1	c	7.767	7.929	8.382	8.593	8.542	-0.657667	1	c	8.181	8.278	8.068	8.382	8.593	8.542	-0.33	1	c	7.601	8.056	8.382	8.593	8.542	-0.677167	1	c	7.762	7.848	7.262	6.907	0.7205	1	c	7.767
Lus10032930	13.153	13.096	10.844	11.146	11.146	2.07917	0.000739413	a	10.007	9.306	10.844	11.146	11.146	-1.38883	1	c	10.762	10.793	10.844	11.146	11.146	-0.267833	1	c	12.469	12.3	12.415	10.844	11.146	11.146	1.34933	0.0273112	a	12.416	12.442	10.844	11.146	11.146	1.38367	0.199764	c	10.007	9.306	13.153	13.096	-3.468	0.00558032	b	10.762
Lus10032939	9.434	9.017	7.614	7.392	7.396	1.75817	0.0274544	a	7.526	7.616	7.614	7.392	7.396	0.103667	1	c	7.258	7.409	7.614	7.392	7.396	-0.133833	1	c	6.097	7.342	6.299	7.614	7.392	7.396	-0.888	1	c	6.281	6.811	7.614	7.392	7.396	-0.921333	1	c	7.526	7.616	9.434	9.017	-1.6545	1	c	7.258
Lus10032967	5.549	5.578	5.669	5.538	5.948	-0.154833	1	c	5.667	5.578	5.669	5.538	5.948	-0.0958333	1	c	5.658	5.743	5.669	5.538	5.948	-0.0178333	1	c	6.961	7.199	6.886	5.669	5.538	5.948	1.297	0.132127	c	7.574	7.78	5.669	5.538	5.948	1.95867	0.0132034	a	5.667	5.578	5.549	5.578	0.059	1	c	5.658
Lus10032971	12.787	12.823	10.816	11.523	11.341	1.57833	0.489322	c	10.556	10.699	10.816	11.523	11.341	-0.599167	1	c	11.027	11.402	10.816	11.523	11.341	-0.0121667	1	c	12.687	12.916	12.687	10.816	11.523	11.341	1.53667	0.152259	c	12.352	11.966	10.816	11.523	11.341	0.932333	1	c	10.556	10.699	12.787	12.823	-2.1775	0.0661176	c	11.027
Lus10032976	11.128	11.335	9.676	10.374	9.911	1.2445	1	c	9.204	9.313	9.676	10.374	9.911	-0.7285	1	c	9.845	9.902	9.676	10.374	9.911	-0.1135	1	c	11.513	11.518	11.354	9.676	10.374	9.911	1.47467	0.178565	c	11.241	10.804	9.676	10.374	9.911	1.0355	1	c	9.204	9.313	11.128	11.335	-1.973	0.209806	c	9.845
Lus10032982	10.109	10.192	10.752	10.688	10.482	-0.490167	1	c	10.059	10.085	10.752	10.688	10.482	-0.568667	1	c	10.125	9.786	10.752	10.688	10.482	-0.685167	1	c	9.364	9.494	9.524	10.752	10.688	10.482	-1.18	0.0482784	b	10	10.477	10.752	10.688	10.482	-0.402167	1	c	10.059	10.085	10.109	10.192	-0.0785	1	c	10.125
Lus10033173	9.118	8.527	9.278	9.139	9.362	-0.437167	1	c	8.972	9.39	9.278	9.139	9.362	-0.0786667	1	c	8.664	8.722	9.278	9.139	9.362	-0.566667	1	c	7.083	7.063	7.16	9.278	9.139	9.362	-2.15767	4.98883e-06	b	7.351	8.075	9.278	9.139	9.362	-1.54667	1	c	8.972	9.39	9.118	8.527	0.3585	1	c	8.664
Lus10033205	7.973	7.548	7.423	7.426	7.586	0.282167	1	c	7.29	7.488	7.423	7.426	7.586	-0.0893333	1	c	7.467	7.189	7.423	7.426	7.586	-0.150333	1	c	7.696	7.686	7.661	7.423	7.426	7.586	0.202667	1	c	5.643	5.661	7.423	7.426	7.586	-1.82633	0.00500421	b	7.29	7.488	7.973	7.548	-0.3715	1	c	7.467
Lus10033225	9.346	9.519	9.249	9.583	9.245	0.0735	1	c	9.438	9.577	9.249	9.583	9.245	0.1485	1	c	9.54	9.621	9.249	9.583	9.245	0.2215	1	c	8.002	8.028	8.184	9.249	9.583	9.245	-1.28767	0.0636761	c	8.306	7.137	9.249	9.583	9.245	-1.6375	1	c	9.438	9.577	9.346	9.519	0.075	1	c	9.54
Lus10033348	6.571	6.677	6.203	6.205	6.481	0.327667	1	c	7.243	7.792	6.203	6.205	6.481	1.22117	1	c	7.162	7.3	6.203	6.205	6.481	0.934667	1	c	6.017	6.202	5.938	6.203	6.205	6.481	-0.244	1	c	6.113	5.938	6.203	6.205	6.481	-0.270833	1	c	7.243	7.792	6.571	6.677	0.8935	1	c	7.162
Lus10033380	8.831	8.647	7.948	8.565	8.481	0.407667	1	c	7.903	7.907	7.948	8.565	8.481	-0.426333	1	c	7.98	8.317	7.948	8.565	8.481	-0.182833	1	c	7.934	7.693	7.492	7.948	8.565	8.481	-0.625	1	c	7.144	7.182	7.948	8.565	8.481	-1.16833	1	c	7.903	7.907	8.831	8.647	-0.834	1	c	7.98
Lus10033403	7.229	6.908	5.582	5.707	5.763	1.3845	0.172684	c	5.557	5.73	5.582	5.707	5.763	-0.0405	1	c	5.598	5.632	5.582	5.707	5.763	-0.069	1	c	7.308	7.246	7.329	5.582	5.707	5.763	1.61033	0.000625681	a	5.667	5.736	5.582	5.707	5.763	0.0175	1	c	5.557	5.73	7.229	6.908	-1.425	1	c	5.598
Lus10033435	9.177	9.183	9.102	9.048	9.067	0.107667	1	c	9.131	8.993	9.102	9.048	9.067	-0.0103333	1	c	9.06	8.722	9.102	9.048	9.067	-0.181333	1	c	10.122	9.97	10.156	9.102	9.048	9.067	1.01033	0.0451057	a	8.733	9.156	9.102	9.048	9.067	-0.127833	1	c	9.131	8.993	9.177	9.183	-0.118	1	c	9.06
Lus10033584	7.133	6.771	8.461	7.963	8.802	-1.45667	1	c	8.355	7.197	8.461	7.963	8.802	-0.632667	1	c	8.463	9.014	8.461	7.963	8.802	0.329833	1	c	6.94	6.75	6.961	8.461	7.963	8.802	-1.525	0.296494	c	7.691	8.004	8.461	7.963	8.802	-0.561167	1	c	8.355	7.197	7.133	6.771	0.824	1	c	8.463
Lus10033675	7.915	7.509	7.401	7.378	7.636	0.240333	1	c	7.494	7.538	7.401	7.378	7.636	0.0443333	1	c	7.197	8.032	7.401	7.378	7.636	0.142833	1	c	5.75	5.813	5.716	7.401	7.378	7.636	-1.712	0.000657168	b	5.937	5.736	7.401	7.378	7.636	-1.63517	0.0489344	b	7.494	7.538	7.915	7.509	-0.196	1	c	7.197
Lus10033719	10.27	10.537	9.7	9.668	9.949	0.631167	1	c	10.219	9.976	9.7	9.668	9.949	0.325167	1	c	10.071	10.757	9.7	9.668	9.949	0.641667	1	c	8.802	8.606	8.725	9.7	9.668	9.949	-1.06133	0.147815	c	10.433	10.409	9.7	9.668	9.949	0.648667	1	c	10.219	9.976	10.27	10.537	-0.306	1	c	10.071
Lus10033720	10.485	10.305	10.002	10.367	10.223	0.197667	1	c	10.188	9.366	10.002	10.367	10.223	-0.420333	1	c	10.479	11.036	10.002	10.367	10.223	0.560167	1	c	5.581	5.615	5.685	10.002	10.367	10.223	-4.57033	0	b	11.511	11.145	10.002	10.367	10.223	1.13067	1	c	10.188	9.366	10.485	10.305	-0.618	1	c	10.479
Lus10033721	8.017	7.711	8.221	7.421	8.206	-0.0853333	1	c	9.065	8.352	8.221	7.421	8.206	0.759167	1	c	9.145	8.464	8.221	7.421	8.206	0.855167	1	c	5.75	5.729	5.656	8.221	7.421	8.206	-2.23767	0.000423432	b	8.001	8.154	8.221	7.421	8.206	0.128167	1	c	9.065	8.352	8.017	7.711	0.8445	1	c	9.145
Lus10033768	7.615	8.336	7.977	7.7	7.915	0.1115	1	c	8.149	8.409	7.977	7.7	7.915	0.415	1	c	8.194	7.668	7.977	7.7	7.915	0.067	1	c	9.757	10.311	9.909	7.977	7.7	7.915	2.12833	0.000222074	a	9.748	10.114	7.977	7.7	7.915	2.067	0.00611896	a	8.149	8.409	7.615	8.336	0.3035	1	c	8.194
Lus10033773	6.667	6.704	7.06	6.95	7.193	-0.382167	1	c	7.102	7.376	7.06	6.95	7.193	0.171333	1	c	7.162	6.481	7.06	6.95	7.193	-0.246167	1	c	5.811	5.729	5.685	7.06	6.95	7.193	-1.326	0.0104656	b	5.643	5.782	7.06	6.95	7.193	-1.35517	0.146694	c	7.102	7.376	6.667	6.704	0.5535	1	c	7.162
Lus10033783	9.271	8.917	7.044	8.205	7.671	1.454	1	c	7.333	7.479	7.044	8.205	7.671	-0.234	1	c	6.678	6.676	7.044	8.205	7.671	-0.963	1	c	9.249	9.1	9.307	7.044	8.205	7.671	1.57867	0.692512	c	8.236	7.763	7.044	8.205	7.671	0.3595	1	c	7.333	7.479	9.271	8.917	-1.688	1	c	6.678
Lus10033829	6.054	6.156	6.176	6.139	6.351	-0.117	1	c	6.101	6.247	6.176	6.139	6.351	-0.048	1	c	6.129	6.071	6.176	6.139	6.351	-0.122	1	c	7.456	7.354	7.311	6.176	6.139	6.351	1.15167	0.032477	a	7.582	7.489	6.176	6.139	6.351	1.3135	0.142526	c	6.101	6.247	6.054	6.156	0.069	1	c	6.129
Lus10033851	13.551	13.357	13.536	13.469	13.41	-0.0176667	1	c	14.054	13.457	13.536	13.469	13.41	0.283833	1	c	13.605	13.618	13.536	13.469	13.41	0.139833	1	c	15.238	15.001	15.262	13.536	13.469	13.41	1.69533	0.000863772	a	14.627	14.666	13.536	13.469	13.41	1.17483	0.13603	c	14.054	13.457	13.551	13.357	0.3015	1	c	13.605
Lus10033900	6.874	6.951	5.495	5.488	5.643	1.3705	0.054294	c	7.157	6.532	5.495	5.488	5.643	1.3025	1	c	7.123	7.066	5.495	5.488	5.643	1.5525	0.0183931	a	5.559	5.578	5.47	5.495	5.488	5.643	-0.00633333	1	c	5.392	5.543	5.495	5.488	5.643	-0.0745	1	c	7.157	6.532	6.874	6.951	-0.068	1	c	7.123
Lus10033965	9.146	9.25	8.543	8.4	8.193	0.819333	1	c	8.263	8.043	8.543	8.4	8.193	-0.225667	1	c	8.617	8.193	8.543	8.4	8.193	0.0263333	1	c	9.624	9.675	9.635	8.543	8.4	8.193	1.266	0.0354687	a	9.318	8.81	8.543	8.4	8.193	0.685333	1	c	8.263	8.043	9.146	9.25	-1.045	1	c	8.617
Lus10033976	10.326	10.561	10.407	10.436	10.405	0.0275	1	c	10.638	10.988	10.407	10.436	10.405	0.397	1	c	10.6	10.519	10.407	10.436	10.405	0.1435	1	c	9.295	9.346	9.276	10.407	10.436	10.405	-1.11033	0.0109161	b	9.38	9.495	10.407	10.436	10.405	-0.9785	0.355826	c	10.638	10.988	10.326	10.561	0.3695	1	c	10.6
Lus10034020	7.691	8.16	7.411	7.497	8.216	0.2175	1	c	8.52	8.835	7.411	7.497	8.216	0.9695	1	c	8.034	8.145	7.411	7.497	8.216	0.3815	1	c	9.788	10.04	9.93	7.411	7.497	8.216	2.21133	0.000564218	a	8.789	8.276	7.411	7.497	8.216	0.8245	1	c	8.52	8.835	7.691	8.16	0.752	1	c	8.034
Lus10034058	7.692	7.978	7.249	6.285	6.951	1.00667	1	c	7.342	7.134	7.249	6.285	6.951	0.409667	1	c	6.228	7.246	7.249	6.285	6.951	-0.0913333	1	c	6.05	5.917	5.902	7.249	6.285	6.951	-0.872	1	c	5.893	5.939	7.249	6.285	6.951	-0.912333	1	c	7.342	7.134	7.692	7.978	-0.597	1	c	6.228
Lus10034079	10.046	9.485	8.03	8.051	8.041	1.72483	0.058623	c	8.355	9.482	8.03	8.051	8.041	0.877833	1	c	7.813	8.594	8.03	8.051	8.041	0.162833	1	c	9.101	9.168	8.812	8.03	8.051	8.041	0.986333	0.274654	c	9.156	8.988	8.03	8.051	8.041	1.03133	0.348601	c	8.355	9.482	10.046	9.485	-0.847	1	c	7.813
Lus10034235	11.919	10.975	12.297	12.967	12.035	-0.986	1	c	11.582	12.131	12.297	12.967	12.035	-0.5765	1	c	11.939	11.745	12.297	12.967	12.035	-0.591	1	c	14.211	13.471	14.46	12.297	12.967	12.035	1.61433	1	c	12.215	12.498	12.297	12.967	12.035	-0.0765	1	c	11.582	12.131	11.919	10.975	0.4095	1	c	11.939
Lus10034256	8.748	8.404	6.795	8.019	6.932	1.32733	1	c	6.179	6.128	6.795	8.019	6.932	-1.09517	1	c	6.415	6.255	6.795	8.019	6.932	-0.913667	1	c	8.676	9.119	8.627	6.795	8.019	6.932	1.55867	1	c	8.733	7.941	6.795	8.019	6.932	1.08833	1	c	6.179	6.128	8.748	8.404	-2.4225	0.0844186	c	6.415
Lus10034279	8.967	8.36	7.204	7.646	7.411	1.24317	1	c	6.614	6.556	7.204	7.646	7.411	-0.835333	1	c	6.879	6.637	7.204	7.646	7.411	-0.662333	1	c	8.31	8.322	8.134	7.204	7.646	7.411	0.835	1	c	8.375	7.858	7.204	7.646	7.411	0.696167	1	c	6.614	6.556	8.967	8.36	-2.0785	1	c	6.879
Lus10034312	11.427	11.528	8.248	8.365	8.355	3.15483	1.18189e-09	a	8.379	8.555	8.248	8.365	8.355	0.144333	1	c	9.195	9.3	8.248	8.365	8.355	0.924833	0.856847	c	9.675	9.851	9.787	8.248	8.365	8.355	1.44833	0.00258138	a	9.683	9.693	8.248	8.365	8.355	1.36533	0.0523374	c	8.379	8.555	11.427	11.528	-3.0105	0.00295523	b	9.195
Lus10034388	10.379	9.905	7.765	8.07	7.488	2.36767	0.000582805	a	7.611	9.302	7.765	8.07	7.488	0.682167	1	c	9.729	9.605	7.765	8.07	7.488	1.89267	0.0230714	a	8.88	9.536	8.91	7.765	8.07	7.488	1.33433	1	c	8.507	8.863	7.765	8.07	7.488	0.910667	1	c	7.611	9.302	10.379	9.905	-1.6855	1	c	9.729
Lus10034389	11.985	11.922	9.215	10.074	9.538	2.3445	0.0012459	a	8.584	5.937	9.215	10.074	9.538	-2.3485	1	c	5.601	5.562	9.215	10.074	9.538	-4.0275	1.60605e-12	b	11.584	12.133	11.315	9.215	10.074	9.538	2.06833	0.00811061	a	11.11	10.607	9.215	10.074	9.538	1.2495	1	c	8.584	5.937	11.985	11.922	-4.693	0.000125908	b	5.601
Lus10034425	8.662	8.463	7.65	7.567	7.737	0.911167	1	c	7.611	5.974	7.65	7.567	7.737	-0.858833	1	c	6.179	6.414	7.65	7.567	7.737	-1.35483	0.135348	c	7.829	7.912	7.563	7.65	7.567	7.737	0.116667	1	c	7.93	7.563	7.65	7.567	7.737	0.0951667	1	c	7.611	5.974	8.662	8.463	-1.77	1	c	6.179
Lus10034463	9.173	8.427	7.262	7.273	6.713	1.71733	0.501644	c	6.714	6.275	7.262	7.273	6.713	-0.588167	1	c	6.579	6.414	7.262	7.273	6.713	-0.586167	1	c	7.672	8.191	7.705	7.262	7.273	6.713	0.773333	1	c	7.982	7.934	7.262	7.273	6.713	0.875333	1	c	6.714	6.275	9.173	8.427	-2.3055	1	c	6.579
Lus10034577	8.457	8.505	8.108	8.209	8.317	0.269667	1	c	8.264	8.143	8.108	8.209	8.317	-0.00783333	1	c	8.07	8.359	8.108	8.209	8.317	0.00316667	1	c	8.436	8.413	8.41	8.108	8.209	8.317	0.208333	1	c	6.996	6.576	8.108	8.209	8.317	-1.42533	0.355418	c	8.264	8.143	8.457	8.505	-0.2775	1	c	8.07
Lus10034597	8.316	8.247	7.883	8.133	8.056	0.2575	1	c	7.867	7.933	7.883	8.133	8.056	-0.124	1	c	7.989	8.084	7.883	8.133	8.056	0.0125	1	c	6.554	6.68	6.599	7.883	8.133	8.056	-1.413	0.00624502	b	8.18	7.934	7.883	8.133	8.056	0.033	1	c	7.867	7.933	8.316	8.247	-0.3815	1	c	7.989
Lus10034623	8.003	8.329	8.91	8.121	8.675	-0.402667	1	c	7.632	8.914	8.91	8.121	8.675	-0.295667	1	c	7.837	8.059	8.91	8.121	8.675	-0.620667	1	c	9.011	10.278	9.195	8.91	8.121	8.675	0.926	1	c	6.81	7.314	8.91	8.121	8.675	-1.50667	1	c	7.632	8.914	8.003	8.329	0.107	1	c	7.837
Lus10034653	8.596	8.512	8.553	8.502	8.462	0.0483333	1	c	8.367	8.442	8.553	8.502	8.462	-0.101167	1	c	8.413	8.722	8.553	8.502	8.462	0.0618333	1	c	9.562	9.446	9.552	8.553	8.502	8.462	1.01433	0.0306746	a	9.031	8.47	8.553	8.502	8.462	0.244833	1	c	8.367	8.442	8.596	8.512	-0.1495	1	c	8.413
Lus10034840	8.105	7.679	9.573	9.984	9.703	-1.86133	0.0254425	b	9.677	7.929	9.573	9.984	9.703	-0.950333	1	c	9.54	10.253	9.573	9.984	9.703	0.143167	1	c	5.562	5.654	5.547	9.573	9.984	9.703	-4.16567	0	b	9.642	9.513	9.573	9.984	9.703	-0.175833	1	c	9.677	7.929	8.105	7.679	0.911	1	c	9.54
Lus10034864	7.778	7.254	5.628	5.739	5.704	1.82567	0.0223721	a	5.735	5.666	5.628	5.739	5.704	0.0101667	1	c	5.661	5.685	5.628	5.739	5.704	-0.0173333	1	c	7.755	7.544	7.444	5.628	5.739	5.704	1.89067	0.000182386	a	5.816	5.825	5.628	5.739	5.704	0.130167	1	c	5.735	5.666	7.778	7.254	-1.8155	1	c	5.661
Lus10034939	7.567	7.237	6.491	6.447	5.893	1.125	1	c	5.798	5.773	6.491	6.447	5.893	-0.4915	1	c	6.077	5.685	6.491	6.447	5.893	-0.396	1	c	5.614	5.73	5.629	6.491	6.447	5.893	-0.619333	1	c	5.609	5.99	6.491	6.447	5.893	-0.4775	1	c	5.798	5.773	7.567	7.237	-1.6165	1	c	6.077
Lus10035171	11.27	11.289	11.306	11.485	11.24	-0.0641667	1	c	11.046	11.246	11.306	11.485	11.24	-0.197667	1	c	11.334	11.285	11.306	11.485	11.24	-0.0341667	1	c	10.245	10.252	10.302	11.306	11.485	11.24	-1.07733	0.0476497	b	11.166	11.294	11.306	11.485	11.24	-0.113667	1	c	11.046	11.246	11.27	11.289	-0.1335	1	c	11.334
Lus10035221	12.515	11.339	9.385	9.779	9.253	2.45467	0.00195305	a	8.149	8.149	9.385	9.779	9.253			c	7.558	7.535	9.385	9.779	9.253	-1.92583	0.0129976	b	10.13	9.412	10.087	9.385	9.779	9.253	0.404	1	c	9.202	10.246	9.385	9.779	9.253	0.251667	1	c	8.149	8.149	12.515	11.339			c	7.558
Lus10035255	7.904	8.153	8.782	7.9	8.582	-0.392833	1	c	7.475	8.846	8.782	7.9	8.582	-0.260833	1	c	7.656	8.019	8.782	7.9	8.582	-0.583833	1	c	8.948	10.138	9.088	8.782	7.9	8.582	0.97	1	c	6.547	7.255	8.782	7.9	8.582	-1.52033	1	c	7.475	8.846	7.904	8.153	0.132	1	c	7.656
Lus10035262	8.125	7.781	8.419	8.453	8.622	-0.545	1	c	7.919	8.424	8.419	8.453	8.622	-0.3265	1	c	8.001	7.77	8.419	8.453	8.622	-0.6125	1	c	6.396	7.129	6.432	8.419	8.453	8.622	-1.84567	0.0166949	b	7.144	7.391	8.419	8.453	8.622	-1.2305	0.376586	c	7.919	8.424	8.125	7.781	0.2185	1	c	8.001
Lus10035294	6.757	7.511	6.228	6.312	5.893	0.989667	1	c	8.188	9.041	6.228	6.312	5.893	2.47017	0.097313	c	8.506	10.709	6.228	6.312	5.893	3.46317	3.22992e-08	a	6.699	7.213	6.718	6.228	6.312	5.893	0.732333	1	c	7.464	6.103	6.228	6.312	5.893	0.639167	1	c	8.188	9.041	6.757	7.511	1.4805	1	c	8.506
Lus10035334	14.449	13.953	13.196	13.421	13.061	0.975	1	c	13.479	13.596	13.196	13.421	13.061	0.3115	1	c	13.467	12.966	13.196	13.421	13.061	-0.0095	1	c	12.253	13.36	12.363	13.196	13.421	13.061	-0.567333	1	c	12.435	12.207	13.196	13.421	13.061	-0.905	1	c	13.479	13.596	14.449	13.953	-0.6635	1	c	13.467
Lus10035380	9.284	9.223	9.159	9.362	9.232	0.0025	1	c	7.363	9.074	9.159	9.362	9.232	-1.0325	1	c	8.935	9.088	9.159	9.362	9.232	-0.2395	1	c	7.297	7.229	7.705	9.159	9.362	9.232	-1.84067	0.00195248	b	9.343	9.379	9.159	9.362	9.232	0.11	1	c	7.363	9.074	9.284	9.223	-1.035	1	c	8.935
Lus10035399	7.635	7.887	8.632	8.091	9.052	-0.830667	1	c	8.877	9.072	8.632	8.091	9.052	0.382833	1	c	8.914	8.905	8.632	8.091	9.052	0.317833	1	c	8.977	9.619	8.932	8.632	8.091	9.052	0.584333	1	c	9.523	9.577	8.632	8.091	9.052	0.958333	1	c	8.877	9.072	7.635	7.887	1.2135	1	c	8.914
Lus10035457	9.383	9.204	8.142	8.471	8.542	0.9085	1	c	7.975	8.061	8.142	8.471	8.542	-0.367	1	c	7.849	8.342	8.142	8.471	8.542	-0.2895	1	c	8.39	7.895	8.402	8.142	8.471	8.542	-0.156	1	c	10.971	11.516	8.142	8.471	8.542	2.8585	3.30365e-05	a	7.975	8.061	9.383	9.204	-1.2755	1	c	7.849
Lus10035693	9.252	8.811	8.102	7.88	7.275	1.27917	1	c	9.223	9.388	8.102	7.88	7.275	1.55317	1	c	9.246	9.071	8.102	7.88	7.275	1.40617	1	c	7.527	7.481	7.678	8.102	7.88	7.275	-0.190333	1	c	7.94	8.332	8.102	7.88	7.275	0.383667	1	c	9.223	9.388	9.252	8.811	0.274	1	c	9.246
Lus10035775	7.504	7.577	6.176	6.141	6.751	1.1845	1	c	5.875	5.938	6.176	6.141	6.751	-0.4495	1	c	6.02	5.922	6.176	6.141	6.751	-0.385	1	c	8.205	8.589	8.301	6.176	6.141	6.751	2.009	0.00234529	a	7.104	7.057	6.176	6.141	6.751	0.7245	1	c	5.875	5.938	7.504	7.577	-1.634	0.302652	c	6.02
Lus10035821	8.777	8.229	6.581	6.609	7.342	1.659	0.903591	c	6.185	6.129	6.581	6.609	7.342	-0.687	1	c	7.111	7.025	6.581	6.609	7.342	0.224	1	c	6.612	7.43	6.694	6.581	6.609	7.342	0.068	1	c	6.597	6.342	6.581	6.609	7.342	-0.3745	1	c	6.185	6.129	8.777	8.229	-2.346	0.359035	c	7.111
Lus10035875	12.119	12.145	12.168	12.092	12.082	0.018	1	c	11.656	12.045	12.168	12.092	12.082	-0.2635	1	c	11.725	11.268	12.168	12.092	12.082	-0.6175	1	c	10.986	11.343	11.076	12.168	12.092	12.082	-0.979	0.299938	c	10.924	11.354	12.168	12.092	12.082	-0.975	1	c	11.656	12.045	12.119	12.145	-0.2815	1	c	11.725
Lus10035912	7.936	8.111	8.799	8.472	8.89	-0.696833	1	c	8.641	8.744	8.799	8.472	8.89	-0.0278333	1	c	8.767	8.331	8.799	8.472	8.89	-0.171333	1	c	9.245	9.857	9.442	8.799	8.472	8.89	0.794333	1	c	9.788	9.931	8.799	8.472	8.89	1.13917	1	c	8.641	8.744	7.936	8.111	0.669	1	c	8.767
Lus10036043	5.425	5.499	5.584	5.621	5.5	-0.106333	1	c	6.362	8.144	5.584	5.621	5.5	1.68467	1	c	5.453	5.495	5.584	5.621	5.5	-0.0943333	1	c	7.942	8.323	8.204	5.584	5.621	5.5	2.588	1.51029e-07	a	6.113	5.543	5.584	5.621	5.5	0.259667	1	c	6.362	8.144	5.425	5.499	1.791	1	c	5.453
Lus10036059	9.177	9.241	6.533	6.841	7.01	2.41433	7.10226e-05	a	8.973	6.578	6.533	6.841	7.01	0.980833	1	c	9.131	9.113	6.533	6.841	7.01	2.32733	0.000237642	a	9.169	9.223	9.138	6.533	6.841	7.01	2.382	3.84837e-06	a	9.301	9.268	6.533	6.841	7.01	2.48983	0.000236015	a	8.973	6.578	9.177	9.241	-1.4335	1	c	9.131
Lus10036118	5.552	5.9	5.788	5.891	6.098	-0.199667	1	c	6.567	5.773	5.788	5.891	6.098	0.244333	1	c	5.666	5.591	5.788	5.891	6.098	-0.297167	1	c	7.579	7.73	7.623	5.788	5.891	6.098	1.71833	0.00102221	a	5.895	6.623	5.788	5.891	6.098	0.333333	1	c	6.567	5.773	5.552	5.9	0.444	1	c	5.666
Lus10036161	9.499	9.509	10.971	10.623	10.613	-1.23167	0.561407	c	10.341	10.327	10.971	10.623	10.613	-0.401667	1	c	10.671	10.457	10.971	10.623	10.613	-0.171667	1	c	10.474	10.524	10.484	10.971	10.623	10.613	-0.241667	1	c	11.24	11.226	10.971	10.623	10.613	0.497333	1	c	10.341	10.327	9.499	9.509	0.83	1	c	10.671
Lus10036168	5.507	5.771	6.176	6.016	5.829	-0.368	1	c	5.509	5.814	6.176	6.016	5.829	-0.3455	1	c	7.242	6.677	6.176	6.016	5.829	0.9525	1	c	5.813	5.692	5.607	6.176	6.016	5.829	-0.303	1	c	5.771	6.233	6.176	6.016	5.829	-0.005	1	c	5.509	5.814	5.507	5.771	0.0225	1	c	7.242
Lus10036355	7.811	7.887	5.584	5.622	5.549	2.264	2.55161e-05	a	7.749	5.634	5.584	5.622	5.549	1.1065	1	c	5.547	5.686	5.584	5.622	5.549	0.0315	1	c	7.437	7.421	7.556	5.584	5.622	5.549	1.88633	3.95207e-05	a	7.675	7.727	5.584	5.622	5.549	2.116	0.000382492	a	7.749	5.634	7.811	7.887	-1.1575	1	c	5.547
Lus10036419	7.175	7.49	7.382	7.458	7.342	-0.0615	1	c	6.948	7.297	7.382	7.458	7.342	-0.2715	1	c	7.485	7.574	7.382	7.458	7.342	0.1355	1	c	8.638	8.452	8.481	7.382	7.458	7.342	1.12967	0.0259952	a	8.592	8.544	7.382	7.458	7.342	1.174	0.133153	c	6.948	7.297	7.175	7.49	-0.21	1	c	7.485
Lus10036437	8.118	8.554	8.815	9.351	9.66	-0.939333	1	c	8.926	9.187	8.815	9.351	9.66	-0.218833	1	c	8.902	9.788	8.815	9.351	9.66	0.0696667	1	c	6.317	6.646	6.358	8.815	9.351	9.66	-2.835	2.43527e-07	b	7.036	7.509	8.815	9.351	9.66	-2.00283	0.190243	c	8.926	9.187	8.118	8.554	0.7205	1	c	8.902
Lus10036453	8.442	8.283	7.101	7.497	7.586	0.967833	1	c	6.863	6.913	7.101	7.497	7.586	-0.506667	1	c	6.962	7.386	7.101	7.497	7.586	-0.220667	1	c	6.565	6.022	6.561	7.101	7.497	7.586	-1.012	1	c	5.819	6.386	7.101	7.497	7.586	-1.29217	1	c	6.863	6.913	8.442	8.283	-1.4745	0.633087	c	6.962
Lus10036494	5.578	5.681	6.929	6.113	6.099	-0.750833	1	c	5.621	5.634	6.929	6.113	6.099	-0.752833	1	c	5.967	5.636	6.929	6.113	6.099	-0.578833	1	c	5.911	5.692	5.829	6.929	6.113	6.099	-0.569667	1	c	7.475	7.563	6.929	6.113	6.099	1.13867	1	c	5.621	5.634	5.578	5.681	-0.002	1	c	5.967
Lus10036603	8.748	8.316	6.713	6.629	7.363	1.63033	0.728085	c	6.248	6.167	6.713	6.629	7.363	-0.694167	1	c	6.13	6.415	6.713	6.629	7.363	-0.629167	1	c	6.736	7.38	6.731	6.713	6.629	7.363	0.0473333	1	c	6.885	6.365	6.713	6.629	7.363	-0.276667	1	c	6.248	6.167	8.748	8.316	-2.3245	0.206379	c	6.13
Lus10036717	9.493	9.21	9.922	10.428	10.074	-0.789833	1	c	9.078	8.861	9.922	10.428	10.074	-1.17183	1	c	9.447	9.679	9.922	10.428	10.074	-0.578333	1	c	11.677	11.486	11.348	9.922	10.428	10.074	1.36233	0.163385	c	11.341	11.072	9.922	10.428	10.074	1.06517	1	c	9.078	8.861	9.493	9.21	-0.382	1	c	9.447
Lus10036760	7.988	7.654	7.566	7.887	7.726	0.0946667	1	c	7.672	7.422	7.566	7.887	7.726	-0.179333	1	c	7.402	7.323	7.566	7.887	7.726	-0.363833	1	c	6.209	5.993	5.962	7.566	7.887	7.726	-1.67167	0.00287705	b	6.174	6.21	7.566	7.887	7.726	-1.53433	0.0741327	c	7.672	7.422	7.988	7.654	-0.274	1	c	7.402
Lus10036828	8.296	8.048	8.102	8.162	8.199	0.0176667	1	c	8.22	9.441	8.102	8.162	8.199	0.676167	1	c	9.254	9.309	8.102	8.162	8.199	1.12717	0.168781	c	9.823	9.906	9.732	8.102	8.162	8.199	1.666	0.000377005	a	9.978	9.661	8.102	8.162	8.199	1.66517	0.0364869	a	8.22	9.441	8.296	8.048	0.6585	1	c	9.254
Lus10036862	5.692	6.02	6.893	6.799	7.003	-1.04233	1	c	5.946	6.035	6.893	6.799	7.003	-0.907833	1	c	6.23	5.992	6.893	6.799	7.003	-0.787333	1	c	9.137	9.202	9.39	6.893	6.799	7.003	2.34467	1.41966e-06	a	9.142	9.226	6.893	6.799	7.003	2.28567	0.000221167	a	5.946	6.035	5.692	6.02	0.1345	1	c	6.23
Lus10037087	7.004	6.706	6.14	6.248	6.399	0.592667	1	c	6.106	5.907	6.14	6.248	6.399	-0.255833	1	c	6.081	6.137	6.14	6.248	6.399	-0.153333	1	c	7.545	7.918	7.727	6.14	6.248	6.399	1.46767	0.020489	a	7.486	7.329	6.14	6.248	6.399	1.14517	0.481874	c	6.106	5.907	7.004	6.706	-0.8485	1	c	6.081
Lus10037167	7.556	7.119	7.273	7.379	7.52	-0.0531667	1	c	7.223	6.914	7.273	7.379	7.52	-0.322167	1	c	6.942	6.726	7.273	7.379	7.52	-0.556667	1	c	6.02	5.88	5.857	7.273	7.379	7.52	-1.47167	0.00480973	b	5.771	6.485	7.273	7.379	7.52	-1.26267	1	c	7.223	6.914	7.556	7.119	-0.269	1	c	6.942
Lus10037211	9.64	9.701	10.338	10.553	10.42	-0.7665	1	c	9.282	9.593	10.338	10.553	10.42	-0.9995	1	c	9.889	9.777	10.338	10.553	10.42	-0.604	1	c	11.933	11.645	11.788	10.338	10.553	10.42	1.35167	0.0204492	a	11.661	11.617	10.338	10.553	10.42	1.202	0.210099	c	9.282	9.593	9.64	9.701	-0.233	1	c	9.889
Lus10037285	5.607	6.338	9.051	9.039	8.802	-2.9915	5.38565e-07	b	12.107	12.176	9.051	9.039	8.802	3.1775	1.35657e-05	a	12.328	11.337	9.051	9.039	8.802	2.8685	1.00467e-05	a	7.537	7.802	7.754	9.051	9.039	8.802	-1.26633	0.0529388	c	10.026	10.511	9.051	9.039	8.802	1.3045	1	c	12.107	12.176	5.607	6.338	6.169	2.56328e-11	a	12.328
Lus10037295	10.319	9.876	8.018	8.39	8.528	1.7855	0.0812413	c	8.109	8.489	8.018	8.39	8.528	-0.013	1	c	7.793	8.233	8.018	8.39	8.528	-0.299	1	c	8.933	9.261	8.771	8.018	8.39	8.528	0.676333	1	c	8.522	8.385	8.018	8.39	8.528	0.1415	1	c	8.109	8.489	10.319	9.876	-1.7985	1	c	7.793
Lus10037353	8.131	8.355	8.316	8.534	8.355	-0.158667	1	c	8.172	8.437	8.316	8.534	8.355	-0.0971667	1	c	8.232	7.995	8.316	8.534	8.355	-0.288167	1	c	8.157	8.082	8.163	8.316	8.534	8.355	-0.267667	1	c	7.988	8.12	8.316	8.534	8.355	-0.347667	1	c	8.172	8.437	8.131	8.355	0.0615	1	c	8.232
Lus10037401	7.829	7.577	7.891	7.892	8.185	-0.286333	1	c	7.867	8.283	7.891	7.892	8.185	0.0856667	1	c	7.588	8.246	7.891	7.892	8.185	-0.0723333	1	c	6.417	6.839	6.668	7.891	7.892	8.185	-1.348	0.101727	c	6.713	6.638	7.891	7.892	8.185	-1.31383	0.280731	c	7.867	8.283	7.829	7.577	0.372	1	c	7.588
Lus10037476	9.437	9.296	10.011	10.005	9.867	-0.5945	1	c	9.256	9.055	10.011	10.005	9.867	-0.8055	1	c	9.68	10.012	10.011	10.005	9.867	-0.115	1	c	8.35	8.093	8.181	10.011	10.005	9.867	-1.753	0.000484997	b	8.536	8.487	10.011	10.005	9.867	-1.4495	0.042521	b	9.256	9.055	9.437	9.296	-0.211	1	c	9.68
Lus10037544	8.738	9.051	9.058	8.668	9.063	-0.0351667	1	c	9.354	9.156	9.058	8.668	9.063	0.325333	1	c	9.136	9.043	9.058	8.668	9.063	0.159833	1	c	6.904	7.239	7.002	9.058	8.668	9.063	-1.88133	0.00149877	b	7.38	7.351	9.058	8.668	9.063	-1.56417	0.148638	c	9.354	9.156	8.738	9.051	0.3605	1	c	9.136
Lus10037808	12.263	12.034	11.5	11.749	11.725	0.4905	1	c	11.206	11.38	11.5	11.749	11.725	-0.365	1	c	11.11	11.483	11.5	11.749	11.725	-0.3615	1	c	10.826	10.739	10.757	11.5	11.749	11.725	-0.884	0.245532	c	10.519	10.909	11.5	11.749	11.725	-0.944	1	c	11.206	11.38	12.263	12.034	-0.8555	1	c	11.11
Lus10037893	9.042	9.196	8.879	9.263	9.249	-0.0113333	1	c	9.106	9.129	8.879	9.263	9.249	-0.0128333	1	c	9.077	9.516	8.879	9.263	9.249	0.166167	1	c	7.568	7.545	7.587	8.879	9.263	9.249	-1.56367	0.00832016	b	9.252	8.988	8.879	9.263	9.249	-0.0103333	1	c	9.106	9.129	9.042	9.196	-0.0015	1	c	9.077
Lus10037894	9.598	9.038	6.944	6.843	7.106	2.35367	0.000321489	a	6.569	6.687	6.944	6.843	7.106	-0.336333	1	c	6.273	6.416	6.944	6.843	7.106	-0.619833	1	c	8.066	8.5	8.185	6.944	6.843	7.106	1.286	0.131403	c	8.098	7.704	6.944	6.843	7.106	0.936667	1	c	6.569	6.687	9.598	9.038	-2.69	0.103824	c	6.273
Lus10037995	8.436	8.998	7.689	6.589	6.753	1.70667	1	c	7.948	8.49	7.689	6.589	6.753	1.20867	1	c	7.641	6.878	7.689	6.589	6.753	0.249167	1	c	6.21	6.109	6.115	7.689	6.589	6.753	-0.865667	1	c	6.09	6.962	7.689	6.589	6.753	-0.484333	1	c	7.948	8.49	8.436	8.998	-0.498	1	c	7.641
Lus10038153	9.877	10.416	6.378	6.531	6.354	3.7255	4.81748e-12	a	9.981	10.046	6.378	6.531	6.354	3.5925	3.40889e-07	a	9.881	9.858	6.378	6.531	6.354	3.4485	5.46057e-11	a	10.207	10.157	10.246	6.378	6.531	6.354	3.78233	0	a	10.233	9.9	6.378	6.531	6.354	3.6455	6.22802e-10	a	9.981	10.046	9.877	10.416	-0.133	1	c	9.881
Lus10038193	8.087	7.389	8.438	8.247	8.318	-0.596333	1	c	7.868	7.116	8.438	8.247	8.318	-0.842333	1	c	7.386	7.671	8.438	8.247	8.318	-0.805833	1	c	6.701	6.601	6.547	8.438	8.247	8.318	-1.718	0.000369337	b	7.057	7.235	8.438	8.247	8.318	-1.18833	0.297226	c	7.868	7.116	8.087	7.389	-0.246	1	c	7.386
Lus10038201	9.435	9.256	7.154	7.513	7.363	2.00217	0.00204198	a	7.3	6.844	7.154	7.513	7.363	-0.271333	1	c	6.767	7.345	7.154	7.513	7.363	-0.287333	1	c	7.298	7.652	7.069	7.154	7.513	7.363	-0.00366667	1	c	8.045	7.222	7.154	7.513	7.363	0.290167	1	c	7.3	6.844	9.435	9.256	-2.2735	0.330711	c	6.767
Lus10038203	9.995	9.597	7.802	7.724	8.006	1.952	0.00583749	a	7.223	7.315	7.802	7.724	8.006	-0.575	1	c	6.979	7.824	7.802	7.724	8.006	-0.4425	1	c	8.688	7.114	8.577	7.802	7.724	8.006	0.282333	1	c	8.347	7.439	7.802	7.724	8.006	0.049	1	c	7.223	7.315	9.995	9.597	-2.527	0.0795267	c	6.979
Lus10038231	7.626	7.987	6.646	6.48	6.784	1.16983	1	c	8.057	8.057	6.646	6.48	6.784			c	8.167	7.735	6.646	6.48	6.784	1.31433	0.836875	c	7.822	7.802	7.875	6.646	6.48	6.784	1.19633	0.0370324	a	7.319	7.882	6.646	6.48	6.784	0.963833	1	c	8.057	8.057	7.626	7.987			c	8.167
Lus10038253	12.744	12.9	12.722	12.615	12.873	0.0853333	1	c	12.307	12.418	12.722	12.615	12.873	-0.374167	1	c	12.906	12.73	12.722	12.615	12.873	0.0813333	1	c	14.186	14.479	14.26	12.722	12.615	12.873	1.57167	0.00557754	a	14.283	14.351	12.722	12.615	12.873	1.58033	0.039536	a	12.307	12.418	12.744	12.9	-0.4595	1	c	12.906
Lus10038276	6.138	6.391	7.854	7.754	7.762	-1.5255	0.0355826	b	7.513	6.938	7.854	7.754	7.762	-0.5645	1	c	6.979	6.418	7.854	7.754	7.762	-1.0915	1	c	7.23	6.876	6.925	7.854	7.754	7.762	-0.779667	1	c	6.458	6.264	7.854	7.754	7.762	-1.429	0.0677591	c	7.513	6.938	6.138	6.391	0.961	1	c	6.979
Lus10038281	6.856	6.832	6.107	5.961	6.053	0.803667	1	c	6.189	6.342	6.107	5.961	6.053	0.225167	1	c	6.313	5.75	6.107	5.961	6.053	-0.00883333	1	c	7.123	7.05	7.002	6.107	5.961	6.053	1.018	0.0382379	a	6.303	6.698	6.107	5.961	6.053	0.460167	1	c	6.189	6.342	6.856	6.832	-0.5785	1	c	6.313
Lus10038282	10.902	10.737	9.854	10.411	10.447	0.582167	1	c	9.381	9.185	9.854	10.411	10.447	-0.954333	1	c	8.43	9.212	9.854	10.411	10.447	-1.41633	1	c	11.699	11.255	11.715	9.854	10.411	10.447	1.319	1	c	10.383	9.953	9.854	10.411	10.447	-0.0693333	1	c	9.381	9.185	10.902	10.737	-1.5365	0.881937	c	8.43
Lus10038500	11.632	11.759	11.288	11.329	11.458	0.337167	1	c	11.847	11.886	11.288	11.329	11.458	0.508167	1	c	11.582	11.145	11.288	11.329	11.458	0.00516667	1	c	10.948	10.47	10.735	11.288	11.329	11.458	-0.640667	1	c	10.087	10.306	11.288	11.329	11.458	-1.16183	0.384362	c	11.847	11.886	11.632	11.759	0.171	1	c	11.582
Lus10038592	9.333	9.023	6.823	6.59	7.463	2.21933	0.00599455	a	7.279	7.073	6.823	6.59	7.463	0.217333	1	c	7.125	7.45	6.823	6.59	7.463	0.328833	1	c	10.522	10.371	10.555	6.823	6.59	7.463	3.524	6.43485e-12	a	8.347	8.432	6.823	6.59	7.463	1.43083	1	c	7.279	7.073	9.333	9.023	-2.002	0.435125	c	7.125
Lus10038608	7.983	7.588	5.9	5.789	5.9	1.9225	0.00440639	a	5.802	5.696	5.9	5.789	5.9	-0.114	1	c	5.669	5.566	5.9	5.789	5.9	-0.2455	1	c	6.866	7.422	7.241	5.9	5.789	5.9	1.31333	0.176123	c	7.116	6.738	5.9	5.789	5.9	1.064	1	c	5.802	5.696	7.983	7.588	-2.0365	0.478768	c	5.669
Lus10038612	8.272	8.484	8.182	8.515	8.076	0.120333	1	c	8.07	7.915	8.182	8.515	8.076	-0.265167	1	c	8.216	8.176	8.182	8.515	8.076	-0.0616667	1	c	8.39	8.438	8.455	8.182	8.515	8.076	0.17	1	c	8.376	8.482	8.182	8.515	8.076	0.171333	1	c	8.07	7.915	8.272	8.484	-0.3855	1	c	8.216
Lus10038792	8.437	8.229	7.206	7.02	6.524	1.41633	1	c	6.619	6.299	7.206	7.02	6.524	-0.457667	1	c	6.235	6.965	7.206	7.02	6.524	-0.316667	1	c	6.303	7.247	6.287	7.206	7.02	6.524	-0.304333	1	c	7.583	7.308	7.206	7.02	6.524	0.528833	1	c	6.619	6.299	8.437	8.229	-1.874	0.692195	c	6.235
Lus10038849	7.104	6.556	7.046	7.253	7.178	-0.329	1	c	6.255	6.059	7.046	7.253	7.178	-1.002	1	c	6.647	6.562	7.046	7.253	7.178	-0.5545	1	c	8.559	8.353	8.331	7.046	7.253	7.178	1.25533	0.0287146	a	8.26	8.35	7.046	7.253	7.178	1.146	0.288287	c	6.255	6.059	7.104	6.556	-0.673	1	c	6.647
Lus10038985	8.504	8.264	6.632	7.427	7.212	1.29367	1	c	6.366	6.199	6.632	7.427	7.212	-0.807833	1	c	7.244	7.718	6.632	7.427	7.212	0.390667	1	c	9.241	9.081	8.791	6.632	7.427	7.212	1.94733	0.009749	a	8.163	7.85	6.632	7.427	7.212	0.916167	1	c	6.366	6.199	8.504	8.264	-2.1015	0.194397	c	7.244
Lus10039098	9.285	8.697	9.243	9.221	9.371	-0.287333	1	c	9.287	9.533	9.243	9.221	9.371	0.131667	1	c	9.199	9.401	9.243	9.221	9.371	0.0216667	1	c	8.063	7.818	7.913	9.243	9.221	9.371	-1.347	0.0110516	b	9.462	9.451	9.243	9.221	9.371	0.178167	1	c	9.287	9.533	9.285	8.697	0.419	1	c	9.199
Lus10039281	14.143	14.102	13.312	13.07	13.759	0.742167	1	c	14.085	13.651	13.312	13.07	13.759	0.487667	1	c	13.345	13.216	13.312	13.07	13.759	-0.0998333	1	c	12.198	11.94	12.203	13.312	13.07	13.759	-1.26667	0.967747	c	11.345	11.265	13.312	13.07	13.759	-2.07533	0.0296001	b	14.085	13.651	14.143	14.102	-0.2545	1	c	13.345
Lus10039286	6.198	5.589	5.589	5.679	5.436	0.3255	1	c	10.985	10.777	5.589	5.679	5.436	5.313	0	a	10.495	11.123	5.589	5.679	5.436	5.241	0	a	11.601	12.174	11.678	5.589	5.679	5.436	6.24967	0	a	11.735	10.923	5.589	5.679	5.436	5.761	0	a	10.985	10.777	6.198	5.589	4.9875	2.6835e-07	a	10.495
Lus10039303	6.161	6.211	5.95	5.895	6.053	0.22	1	c	6.024	6.2	5.95	5.895	6.053	0.146	1	c	6.474	6.312	5.95	5.895	6.053	0.427	1	c	7.437	7.213	7.389	5.95	5.895	6.053	1.38033	0.00786253	a	7.104	7.491	5.95	5.895	6.053	1.3315	0.410901	c	6.024	6.2	6.161	6.211	-0.074	1	c	6.474
Lus10039365	5.528	5.5	5.55	5.472	5.553	-0.011	1	c	5.566	5.588	5.55	5.472	5.553	0.052	1	c	5.607	5.593	5.55	5.472	5.553	0.075	1	c	5.619	5.522	5.607	5.55	5.472	5.553	0.0576667	1	c	5.583	5.582	5.55	5.472	5.553	0.0575	1	c	5.566	5.588	5.528	5.5	0.063	1	c	5.607
Lus10039419	8.731	8.728	8.327	8.271	9.427	0.0545	1	c	9.262	9.587	8.327	8.271	9.427	0.7495	1	c	8.95	10.002	8.327	8.271	9.427	0.801	1	c	6.211	6.735	6.225	8.327	8.271	9.427	-2.28467	0.00171973	b	8.833	8.583	8.327	8.271	9.427	0.033	1	c	9.262	9.587	8.731	8.728	0.695	1	c	8.95
Lus10039463	9.958	9.884	8.643	8.491	8.475	1.38467	0.0525595	c	10.085	10.141	8.643	8.491	8.475	1.57667	0.0412987	a	10.029	10.218	8.643	8.491	8.475	1.58717	0.025216	a	9.807	9.939	9.923	8.643	8.491	8.475	1.35333	0.00589782	a	9.998	10.093	8.643	8.491	8.475	1.50917	0.0394357	a	10.085	10.141	9.958	9.884	0.192	1	c	10.029
Lus10039464	14.509	14.09	12.352	12.473	12.354	1.9065	0.00601165	a	11.923	11.729	12.352	12.473	12.354	-0.567	1	c	11.747	11.661	12.352	12.473	12.354	-0.689	1	c	13.31	12.15	12.874	12.352	12.473	12.354	0.385	1	c	12.388	13.203	12.352	12.473	12.354	0.4025	1	c	11.923	11.729	14.509	14.09	-2.4735	0.13256	c	11.747
Lus10039466	8.896	8.834	9.86	9.66	9.788	-0.904333	1	c	10.828	10.774	9.86	9.66	9.788	1.03167	0.608756	c	10.702	10.836	9.86	9.66	9.788	0.999667	0.824046	c	10.226	10.173	10.126	9.86	9.66	9.788	0.405667	1	c	10.909	10.845	9.86	9.66	9.788	1.10767	0.312617	c	10.828	10.774	8.896	8.834	1.936	0.116704	c	10.702
Lus10039495	6.244	5.774	5.995	6.383	5.901	-0.084	1	c	6.366	6.688	5.995	6.383	5.901	0.434	1	c	7.559	7.593	5.995	6.383	5.901	1.483	0.263499	c	5.953	5.815	5.806	5.995	6.383	5.901	-0.235	1	c	5.737	5.855	5.995	6.383	5.901	-0.297	1	c	6.366	6.688	6.244	5.774	0.518	1	c	7.559
Lus10039511	10.989	10.952	10.714	10.489	11.259	0.149833	1	c	9.018	9.291	10.714	10.489	11.259	-1.66617	1	c	9.272	9.331	10.714	10.489	11.259	-1.51917	1	c	11.935	12.485	11.854	10.714	10.489	11.259	1.27067	1	c	10.417	11.142	10.714	10.489	11.259	-0.0411667	1	c	9.018	9.291	10.989	10.952	-1.816	0.441334	c	9.272
Lus10039553	12.726	12.873	12.284	12.668	12.799	0.215833	1	c	12.46	12.815	12.284	12.668	12.799	0.0538333	1	c	12.264	12.32	12.284	12.668	12.799	-0.291667	1	c	11.573	11.582	11.35	12.284	12.668	12.799	-1.082	0.900966	c	11.325	11.437	12.284	12.668	12.799	-1.20267	1	c	12.46	12.815	12.726	12.873	-0.162	1	c	12.264
Lus10039573	9.68	9.404	9.415	9.207	9.424	0.193333	1	c	9.546	9.23	9.415	9.207	9.424	0.0393333	1	c	9.486	9.108	9.415	9.207	9.424	-0.0516667	1	c	7.968	8.041	7.94	9.415	9.207	9.424	-1.36567	0.00729231	b	8.537	8.615	9.415	9.207	9.424	-0.772667	1	c	9.546	9.23	9.68	9.404	-0.154	1	c	9.486
Lus10039603	11.673	11.806	13.114	12.993	12.879	-1.25583	0.190113	c	10.81	10.827	13.114	12.993	12.879	-2.17683	0.0037309	b	11.743	11.574	13.114	12.993	12.879	-1.33683	0.150358	c	12.834	13.047	12.953	13.114	12.993	12.879	-0.0506667	1	c	13.043	13.207	13.114	12.993	12.879	0.129667	1	c	10.81	10.827	11.673	11.806	-0.921	1	c	11.743
Lus10039616	9.811	9.599	9.546	9.958	9.807	-0.0653333	1	c	9.795	9.511	9.546	9.958	9.807	-0.117333	1	c	9.44	9.582	9.546	9.958	9.807	-0.259333	1	c	8.325	8.472	8.435	9.546	9.958	9.807	-1.35967	0.041535	b	8.417	8.471	9.546	9.958	9.807	-1.32633	0.425795	c	9.795	9.511	9.811	9.599	-0.052	1	c	9.44
Lus10039682	7.693	7.078	6.694	6.298	6.569	0.865167	1	c	6.189	7.06	6.694	6.298	6.569	0.104167	1	c	6.582	6.871	6.694	6.298	6.569	0.206167	1	c	8.036	7.902	8.115	6.694	6.298	6.569	1.49733	0.0168333	a	8.537	8.428	6.694	6.298	6.569	1.96217	0.00932828	a	6.189	7.06	7.693	7.078	-0.761	1	c	6.582
Lus10039694	11.538	11.173	10.182	10.878	10.611	0.7985	1	c	9.828	9.561	10.182	10.878	10.611	-0.8625	1	c	9.479	10.876	10.182	10.878	10.611	-0.3795	1	c	8.481	7.967	8.403	10.182	10.878	10.611	-2.27333	0.000249441	b	8.926	8.524	10.182	10.878	10.611	-1.832	0.289087	c	9.828	9.561	11.538	11.173	-1.661	1	c	9.479
Lus10039728	9.207	9.347	9.501	9.694	9.583	-0.315667	1	c	8.522	8.796	9.501	9.694	9.583	-0.933667	1	c	8.619	8.652	9.501	9.694	9.583	-0.957167	0.811416	c	8.134	8.305	8.199	9.501	9.694	9.583	-1.38	0.00612975	b	8.485	8.303	9.501	9.694	9.583	-1.19867	0.288947	c	8.522	8.796	9.207	9.347	-0.618	1	c	8.619
Lus10039782	12.461	12.468	12.07	11.996	12.093	0.4115	1	c	12.502	12.956	12.07	11.996	12.093	0.676	1	c	12.235	12.946	12.07	11.996	12.093	0.5375	1	c	10.952	11.028	11.135	12.07	11.996	12.093	-1.01467	0.0454478	b	11.416	11.094	12.07	11.996	12.093	-0.798	1	c	12.502	12.956	12.461	12.468	0.2645	1	c	12.235
Lus10039825	11.585	11.226	11.677	11.85	11.623	-0.311167	1	c	10.538	10.441	11.677	11.85	11.623	-1.22717	0.275678	c	10.776	10.968	11.677	11.85	11.623	-0.844667	1	c	10.245	10.424	10.252	11.677	11.85	11.623	-1.40967	0.00828813	b	10.889	10.65	11.677	11.85	11.623	-0.947167	1	c	10.538	10.441	11.585	11.226	-0.916	1	c	10.776
Lus10039838	7.83	7.141	8.023	8.294	8.645	-0.835167	1	c	5.566	5.669	8.023	8.294	8.645	-2.70317	0.00354614	b	5.671	5.692	8.023	8.294	8.645	-2.63917	2.36572e-05	b	7.447	7.724	7.506	8.023	8.294	8.645	-0.761667	1	c	8.144	8.972	8.023	8.294	8.645	0.237333	1	c	5.566	5.669	7.83	7.141	-1.868	1	c	5.671
Lus10039878	6.112	7.479	7.01	6.498	7.613	-0.244833	1	c	7.721	7.721	7.01	6.498	7.613			c	8.529	7.502	7.01	6.498	7.613	0.975167	1	c	5.691	5.733	5.66	7.01	6.498	7.613	-1.34567	1	c	5.859	5.946	7.01	6.498	7.613	-1.13783	1	c	7.721	7.721	6.112	7.479			c	8.529
Lus10039881	12.476	12.834	13.449	13.287	13.359	-0.71	1	c	13.01	13.398	13.449	13.287	13.359	-0.161	1	c	13.324	12.722	13.449	13.287	13.359	-0.342	1	c	14.465	14.509	14.201	13.449	13.287	13.359	1.02667	0.19419	c	13.068	13.404	13.449	13.287	13.359	-0.129	1	c	13.01	13.398	12.476	12.834	0.549	1	c	13.324
Lus10040043	7.847	7.278	6.633	7.285	6.488	0.7605	1	c	5.457	5.589	6.633	7.285	6.488	-1.279	1	c	6.025	5.593	6.633	7.285	6.488	-0.993	1	c	6.686	5.995	7.114	6.633	7.285	6.488	-0.203667	1	c	6.255	5.856	6.633	7.285	6.488	-0.7465	1	c	5.457	5.589	7.847	7.278	-2.0395	1	c	6.025
Lus10040112	5.924	5.775	5.901	5.626	5.557	0.154833	1	c	5.745	5.78	5.901	5.626	5.557	0.0678333	1	c	5.671	5.692	5.901	5.626	5.557	-0.0131667	1	c	7.046	7.012	7.336	5.901	5.626	5.557	1.43667	0.0405495	a	5.859	5.829	5.901	5.626	5.557	0.149333	1	c	5.745	5.78	5.924	5.775	-0.087	1	c	5.671
Lus10040120	7.544	7.641	9.782	9.16	10.036	-2.06683	0.0204266	b	8.783	9.989	9.782	9.16	10.036	-0.273333	1	c	9.265	9.09	9.782	9.16	10.036	-0.481833	1	c	9.038	9.106	8.841	9.782	9.16	10.036	-0.664333	1	c	9.831	10.443	9.782	9.16	10.036	0.477667	1	c	8.783	9.989	7.544	7.641	1.7935	1	c	9.265
Lus10040143	6.616	6.832	7.063	6.751	7.128	-0.256667	1	c	6.667	5.637	7.063	6.751	7.128	-0.828667	1	c	5.509	5.5	7.063	6.751	7.128	-1.47617	0.134857	c	5.527	5.659	5.58	7.063	6.751	7.128	-1.392	0.0277012	b	7.79	6.739	7.063	6.751	7.128	0.283833	1	c	6.667	5.637	6.616	6.832	-0.572	1	c	5.509
Lus10040156	8.111	8.024	7.483	7.481	7.311	0.6425	1	c	7.328	7.145	7.483	7.481	7.311	-0.1885	1	c	7.402	8.343	7.483	7.481	7.311	0.4475	1	c	8.912	8.571	8.771	7.483	7.481	7.311	1.32633	0.0341117	a	8.766	8.615	7.483	7.481	7.311	1.2655	0.18564	c	7.328	7.145	8.111	8.024	-0.831	1	c	7.402
Lus10040169	8.945	8.822	10.16	10.049	9.889	-1.14917	0.431829	c	9.828	9.447	10.16	10.049	9.889	-0.395167	1	c	9.504	9.828	10.16	10.049	9.889	-0.366667	1	c	10.459	10.605	10.525	10.16	10.049	9.889	0.497	1	c	9.986	9.978	10.16	10.049	9.889	-0.0506667	1	c	9.828	9.447	8.945	8.822	0.754	1	c	9.504
Lus10040184	7.904	7.655	8.012	8.525	7.884	-0.360833	1	c	7.334	7.106	8.012	8.525	7.884	-0.920333	1	c	7.453	7.429	8.012	8.525	7.884	-0.699333	1	c	7.375	8.51	7.303	8.012	8.525	7.884	-0.411	1	c	7.307	6.779	8.012	8.525	7.884	-1.09733	1	c	7.334	7.106	7.904	7.655	-0.5595	1	c	7.453
Lus10040185	6.058	6.024	6.912	7.002	6.719	-0.836667	1	c	6.189	6.17	6.912	7.002	6.719	-0.698167	1	c	6.087	5.861	6.912	7.002	6.719	-0.903667	1	c	6.182	7.304	6.13	6.912	7.002	6.719	-0.339	1	c	5.939	5.946	6.912	7.002	6.719	-0.935167	1	c	6.189	6.17	6.058	6.024	0.1385	1	c	6.087
Lus10040189	7.345	7.239	5.996	6.342	6.356	1.06067	1	c	6.369	5.816	5.996	6.342	6.356	-0.138833	1	c	5.718	5.861	5.996	6.342	6.356	-0.441833	1	c	5.721	5.735	5.66	5.996	6.342	6.356	-0.526	1	c	7.19	6.941	5.996	6.342	6.356	0.834167	1	c	6.369	5.816	7.345	7.239	-1.1995	1	c	5.718
Lus10040192	8.668	9.027	10.043	9.892	9.896	-1.09617	1	c	9.872	9.496	10.043	9.892	9.896	-0.259667	1	c	9.854	9.429	10.043	9.892	9.896	-0.302167	1	c	10.057	9.936	9.932	10.043	9.892	9.896	0.0313333	1	c	9.829	9.765	10.043	9.892	9.896	-0.146667	1	c	9.872	9.496	8.668	9.027	0.8365	1	c	9.854
Lus10040266	9.387	9.808	9.184	9.011	9.467	0.376833	1	c	9.928	9.855	9.184	9.011	9.467	0.670833	1	c	8.874	8.71	9.184	9.011	9.467	-0.428667	1	c	7.789	7.832	8.048	9.184	9.011	9.467	-1.331	0.109708	c	7.438	7.792	9.184	9.011	9.467	-1.60567	0.287022	c	9.928	9.855	9.387	9.808	0.294	1	c	8.874
Lus10040291	7.626	7.727	6.337	6.142	6.161	1.46317	0.0411773	a	6.305	6.845	6.337	6.142	6.161	0.361667	1	c	6.477	6.081	6.337	6.142	6.161	0.0656667	1	c	7.407	7.574	7.689	6.337	6.142	6.161	1.34333	0.0207226	a	6.962	7.201	6.337	6.142	6.161	0.868167	1	c	6.305	6.845	7.626	7.727	-1.1015	1	c	6.477
Lus10040292	8.679	8.534	7.437	7.835	7.504	1.0145	1	c	7.247	8.057	7.437	7.835	7.504	0.06	1	c	7.348	7.575	7.437	7.835	7.504	-0.1305	1	c	8.087	7.687	7.983	7.437	7.835	7.504	0.327	1	c	8.237	8.024	7.437	7.835	7.504	0.5385	1	c	7.247	8.057	8.679	8.534	-0.9545	1	c	7.348
Lus10040311	8.645	8.875	8.674	9.136	7.855	0.205	1	c	9.439	9.314	8.674	9.136	7.855	0.8215	1	c	9.417	9.224	8.674	9.136	7.855	0.7655	1	c	10.86	11.039	10.224	8.674	9.136	7.855	2.15267	0.0103298	a	11.644	9.828	8.674	9.136	7.855	2.181	0.497968	c	9.439	9.314	8.645	8.875	0.6165	1	c	9.417
Lus10040328	9.869	10.341	9.798	9.958	10.285	0.0913333	1	c	9.853	9.489	9.798	9.958	10.285	-0.342667	1	c	10.402	10.09	9.798	9.958	10.285	0.232333	1	c	10.579	11.384	10.807	9.798	9.958	10.285	0.909667	1	c	10.935	10.995	9.798	9.958	10.285	0.951333	1	c	9.853	9.489	9.869	10.341	-0.434	1	c	10.402
Lus10040408	8.153	8.448	8.973	8.561	8.722	-0.4515	1	c	8.863	8.944	8.973	8.561	8.722	0.1515	1	c	9.265	8.331	8.973	8.561	8.722	0.046	1	c	5.692	5.694	5.69	8.973	8.561	8.722	-3.06	2.28437e-10	b	5.772	5.627	8.973	8.561	8.722	-3.0525	7.95237e-07	b	8.863	8.944	8.153	8.448	0.603	1	c	9.265
Lus10040409	6.736	6.881	6.824	6.865	7.079	-0.114167	1	c	6.72	6.825	6.824	6.865	7.079	-0.150167	1	c	6.795	6.778	6.824	6.865	7.079	-0.136167	1	c	5.566	5.584	5.549	6.824	6.865	7.079	-1.35633	0.0085388	b	5.614	5.514	6.824	6.865	7.079	-1.35867	0.155371	c	6.72	6.825	6.736	6.881	-0.036	1	c	6.795
Lus10040454	12.094	11.696	12.366	12.263	11.894	-0.279333	1	c	12.446	12.322	12.366	12.263	11.894	0.209667	1	c	12.485	12.221	12.366	12.263	11.894	0.178667	1	c	13.379	13.665	13.469	12.366	12.263	11.894	1.33	0.150193	c	13.551	13.723	12.366	12.263	11.894	1.46267	0.432554	c	12.446	12.322	12.094	11.696	0.489	1	c	12.485
Lus10040457	10.849	10.746	11.782	11.796	11.827	-1.00417	0.299671	c	11.129	11.695	11.782	11.796	11.827	-0.389667	1	c	10.759	11.029	11.782	11.796	11.827	-0.907667	1	c	10.42	10.489	10.479	11.782	11.796	11.827	-1.339	0.00242349	b	10.814	10.606	11.782	11.796	11.827	-1.09167	0.339762	c	11.129	11.695	10.849	10.746	0.6145	1	c	10.759
Lus10040527	11.795	11.91	11.531	11.371	11.767	0.296167	1	c	12.403	12.154	11.531	11.371	11.767	0.722167	1	c	11.558	11.544	11.531	11.371	11.767	-0.00533333	1	c	10.011	10.129	10.162	11.531	11.371	11.767	-1.45567	0.0179488	b	10.079	10.226	11.531	11.371	11.767	-1.40383	0.293971	c	12.403	12.154	11.795	11.91	0.426	1	c	11.558
Lus10040528	10.564	10.527	10.116	10.237	10.632	0.217167	1	c	10.834	10.574	10.116	10.237	10.632	0.375667	1	c	10.115	10.372	10.116	10.237	10.632	-0.0848333	1	c	9.013	8.97	9.118	10.116	10.237	10.632	-1.29467	0.169938	c	8.65	8.86	10.116	10.237	10.632	-1.57333	0.342437	c	10.834	10.574	10.564	10.527	0.1585	1	c	10.115
Lus10040667	5.987	5.975	6.604	6.195	6.258	-0.371333	1	c	6.369	6.416	6.604	6.195	6.258	0.0401667	1	c	6.371	6.313	6.604	6.195	6.258	-0.0103333	1	c	7.437	7.53	7.697	6.604	6.195	6.258	1.20233	0.215879	c	7.06	7.264	6.604	6.195	6.258	0.809667	1	c	6.369	6.416	5.987	5.975	0.4115	1	c	6.371
Lus10040689	13.068	12.696	12.41	12.721	12.45	0.355	1	c	12.162	12.192	12.41	12.721	12.45	-0.35	1	c	12.044	12.356	12.41	12.721	12.45	-0.327	1	c	11.519	11.3	11.391	12.41	12.721	12.45	-1.12367	0.141734	c	11.673	11.74	12.41	12.721	12.45	-0.8205	1	c	12.162	12.192	13.068	12.696	-0.705	1	c	12.044
Lus10040705	10.692	10.602	10.011	10.664	10.706	0.186667	1	c	11.715	11.784	10.011	10.664	10.706	1.28917	1	c	11.674	11.986	10.011	10.664	10.706	1.36967	1	c	11.193	11.065	10.844	10.011	10.664	10.706	0.573667	1	c	10.764	10.54	10.011	10.664	10.706	0.191667	1	c	11.715	11.784	10.692	10.602	1.1025	1	c	11.674
Lus10040706	6.672	6.394	7.791	7.559	7.6	-1.117	0.85231	c	6.575	6.749	7.791	7.559	7.6	-0.988	1	c	7.143	6.603	7.791	7.559	7.6	-0.777	1	c	9.532	9.999	9.536	7.791	7.559	7.6	2.039	0.000376697	a	10.855	10.423	7.791	7.559	7.6	2.989	2.29996e-06	a	6.575	6.749	6.672	6.394	0.129	1	c	7.143
Lus10040731	9.583	10.421	10.522	10.237	10.218	-0.323667	1	c	10.83	10.242	10.522	10.237	10.218	0.210333	1	c	10.883	10.494	10.522	10.237	10.218	0.362833	1	c	8.652	8.611	8.487	10.522	10.237	10.218	-1.74233	0.0011012	b	10.399	10.313	10.522	10.237	10.218	0.0303333	1	c	10.83	10.242	9.583	10.421	0.534	1	c	10.883
Lus10040733	6.9	6.528	6.851	6.8	6.809	-0.106	1	c	6.952	7.025	6.851	6.8	6.809	0.1685	1	c	6.708	7.152	6.851	6.8	6.809	0.11	1	c	5.528	5.522	5.58	6.851	6.8	6.809	-1.27667	0.00368511	b	7.132	6.366	6.851	6.8	6.809	-0.071	1	c	6.952	7.025	6.9	6.528	0.2745	1	c	6.708
Lus10040763	9.581	9.347	8.25	8.046	8.453	1.21433	0.942829	c	5.567	5.698	8.25	8.046	8.453	-2.61717	0.00149888	b	5.673	5.527	8.25	8.046	8.453	-2.64967	6.09637e-06	b	5.721	5.817	5.481	8.25	8.046	8.453	-2.57667	4.98725e-07	b	5.738	5.547	8.25	8.046	8.453	-2.60717	6.54405e-05	b	5.567	5.698	9.581	9.347	-3.8315	6.07716e-05	b	5.673
Lus10040822	6.179	5.838	5.635	5.491	5.591	0.436167	1	c	6.506	8.717	5.635	5.491	5.591	2.03917	1	c	8.777	9.424	5.635	5.491	5.591	3.52817	3.99906e-10	a	5.528	5.659	5.608	5.635	5.491	5.591	0.026	1	c	9.55	9.286	5.635	5.491	5.591	3.84567	2.88929e-11	a	6.506	8.717	6.179	5.838	1.603	1	c	8.777
Lus10040852	6.255	6.342	8.066	7.921	7.959	-1.6835	0.00560167	b	6.306	6.467	8.066	7.921	7.959	-1.5955	0.0450519	b	6.316	5.801	8.066	7.921	7.959	-1.9235	0.0123034	b	5.781	6.176	5.834	8.066	7.921	7.959	-2.05167	0.000109262	b	6.118	6.186	8.066	7.921	7.959	-1.83	0.00423123	b	6.306	6.467	6.255	6.342	0.088	1	c	6.316
Lus10040933	5.666	5.501	8.235	8.254	8.388	-2.70883	4.93249e-07	b	5.567	5.59	8.235	8.254	8.388	-2.71383	0.000127685	b	5.457	5.527	8.235	8.254	8.388	-2.80033	2.05399e-07	b	9.027	10.034	9.001	8.235	8.254	8.388	1.06167	1	c	9.025	8.67	8.235	8.254	8.388	0.555167	1	c	5.567	5.59	5.666	5.501	-0.005	1	c	5.457
Lus10040990	11.152	11.259	12.064	11.833	12.24	-0.840167	1	c	11.073	11.412	12.064	11.833	12.24	-0.803167	1	c	11.556	11.41	12.064	11.833	12.24	-0.562667	1	c	13.489	13.834	13.445	12.064	11.833	12.24	1.54367	0.0338239	a	13.18	13.578	12.064	11.833	12.24	1.33333	1	c	11.073	11.412	11.152	11.259	0.037	1	c	11.556
Lus10041021	10.546	10.579	10.712	10.562	10.429	-0.00516667	1	c	10.417	10.605	10.712	10.562	10.429	-0.0566667	1	c	10.628	10.257	10.712	10.562	10.429	-0.125167	1	c	9.462	9.444	9.388	10.712	10.562	10.429	-1.13633	0.0447216	b	9.413	9.623	10.712	10.562	10.429	-1.04967	1	c	10.417	10.605	10.546	10.579	-0.0515	1	c	10.628
Lus10041033	8.923	9.064	9.124	9.183	9.166	-0.164167	1	c	9.318	9.253	9.124	9.183	9.166	0.127833	1	c	9.243	9.354	9.124	9.183	9.166	0.140833	1	c	6.962	6.946	7.003	9.124	9.183	9.166	-2.18733	1.18009e-06	b	7.079	6.759	9.124	9.183	9.166	-2.23867	0.000650133	b	9.318	9.253	8.923	9.064	0.292	1	c	9.243
Lus10041034	7.997	8.247	8.284	8.163	8.254	-0.111667	1	c	8.522	8.555	8.284	8.163	8.254	0.304833	1	c	8.512	8.371	8.284	8.163	8.254	0.207833	1	c	6.182	6.282	6.391	8.284	8.163	8.254	-1.94867	4.16273e-05	b	6.219	6.349	8.284	8.163	8.254	-1.94967	0.00208801	b	8.522	8.555	7.997	8.247	0.4165	1	c	8.512
Lus10041096	7.475	7.577	7.446	7.381	7.262	0.163	1	c	7.41	7.556	7.446	7.381	7.262	0.12	1	c	7.601	7.346	7.446	7.381	7.262	0.1105	1	c	8.737	9.045	8.981	7.446	7.381	7.262	1.558	0.00491163	a	8.799	9.02	7.446	7.381	7.262	1.5465	0.0553809	c	7.41	7.556	7.475	7.577	-0.043	1	c	7.601
Lus10041111	7.693	8.059	8.665	9.163	9.347	-1.18233	1	c	8.872	8.906	8.665	9.163	9.347	-0.169333	1	c	8.789	9.491	8.665	9.163	9.347	0.0816667	1	c	6.212	6.357	6.276	8.665	9.163	9.347	-2.77667	1.54292e-07	b	6.834	7.236	8.665	9.163	9.347	-2.02333	0.0787217	c	8.872	8.906	7.693	8.059	1.013	1	c	8.789
Lus10041133	9.121	10.935	13.004	13.05	13.429	-3.133	1.3028e-06	b	13.36	13.859	13.004	13.05	13.429	0.4485	1	c	13.959	13.774	13.004	13.05	13.429	0.7055	1	c	13.934	14.09	13.692	13.004	13.05	13.429	0.744333	1	c	13.777	13.843	13.004	13.05	13.429	0.649	1	c	13.36	13.859	9.121	10.935	3.5815	0.107692	c	13.959
Lus10041157	9.891	9.709	9.972	10.014	10.235	-0.273667	1	c	9.482	9.383	9.972	10.014	10.235	-0.641167	1	c	9.417	9.587	9.972	10.014	10.235	-0.571667	1	c	8.538	8.852	8.482	9.972	10.014	10.235	-1.44967	0.0311594	b	9.267	9.19	9.972	10.014	10.235	-0.845167	1	c	9.482	9.383	9.891	9.709	-0.3675	1	c	9.417
Lus10041183	5.478	5.451	9.052	8.604	8.959	-3.40717	2.97078e-10	b	9.163	8.711	9.052	8.604	8.959	0.0653333	1	c	8.752	8.683	9.052	8.604	8.959	-0.154167	1	c	5.412	5.626	5.399	9.052	8.604	8.959	-3.39267	3.21743e-12	b	5.447	5.547	9.052	8.604	8.959	-3.37467	3.10727e-08	b	9.163	8.711	5.478	5.451	3.4725	0.0012912	a	8.752
Lus10041210	10.058	9.489	6.229	7.175	7.243	2.89117	1.22057e-05	a	6.774	6.704	6.229	7.175	7.243	-0.143333	1	c	6.372	7.451	6.229	7.175	7.243	0.0291667	1	c	7.869	7.778	7.901	6.229	7.175	7.243	0.967	1	c	7.701	7.588	6.229	7.175	7.243	0.762167	1	c	6.774	6.704	10.058	9.489	-3.0345	0.0226703	b	6.372
Lus10041230	10.47	10.044	11.082	11.031	11.316	-0.886	1	c	10.217	9.998	11.082	11.031	11.316	-1.0355	1	c	10.029	10.497	11.082	11.031	11.316	-0.88	1	c	9.979	9.771	9.901	11.082	11.031	11.316	-1.25933	0.0423143	b	10.045	10.089	11.082	11.031	11.316	-1.076	0.689879	c	10.217	9.998	10.47	10.044	-0.1495	1	c	10.029
Lus10041309	11.899	11.895	11.597	11.661	11.883	0.183333	1	c	11.405	11.816	11.597	11.661	11.883	-0.103167	1	c	11.075	11.315	11.597	11.661	11.883	-0.518667	1	c	10.532	10.447	10.41	11.597	11.661	11.883	-1.25067	0.0289888	b	10.759	10.688	11.597	11.661	11.883	-0.990167	1	c	11.405	11.816	11.899	11.895	-0.2865	1	c	11.075
Lus10041460	11.166	11.546	7.781	8.294	8.319	3.22467	1.79997e-08	a	7.855	8.133	7.781	8.294	8.319	-0.137333	1	c	9.092	9.048	7.781	8.294	8.319	0.938667	1	c	9.878	9.869	9.841	7.781	8.294	8.319	1.73133	0.00810437	a	9.677	9.495	7.781	8.294	8.319	1.45467	0.978165	c	7.855	8.133	11.166	11.546	-3.362	0.00253696	b	9.092
Lus10041548	9.454	9.292	8.946	9.204	9.068	0.300333	1	c	8.62	8.255	8.946	9.204	9.068	-0.635167	1	c	8.723	8.956	8.946	9.204	9.068	-0.233167	1	c	7.611	7.672	7.616	8.946	9.204	9.068	-1.43967	0.00423758	b	7.887	7.547	8.946	9.204	9.068	-1.35567	0.38318	c	8.62	8.255	9.454	9.292	-0.9355	1	c	8.723
Lus10041581	9.988	9.834	8.303	9.006	8.28	1.38133	1	c	8.01	8.022	8.303	9.006	8.28	-0.513667	1	c	8.071	7.987	8.303	9.006	8.28	-0.500667	1	c	8.512	9.039	8.624	8.303	9.006	8.28	0.195333	1	c	8.748	8.457	8.303	9.006	8.28	0.0728333	1	c	8.01	8.022	9.988	9.834	-1.895	0.175023	c	8.071
Lus10041590	8.749	8.391	7.642	7.647	7.799	0.874	1	c	9.587	9.434	7.642	7.647	7.799	1.8145	0.0200299	a	9.406	9.19	7.642	7.647	7.799	1.602	0.0253536	a	9.954	9.762	9.851	7.642	7.647	7.799	2.15967	5.61992e-06	a	9.714	9.688	7.642	7.647	7.799	2.005	0.00140854	a	9.587	9.434	8.749	8.391	0.9405	1	c	9.406
Lus10041683	12.178	11.384	9.772	10.544	10.227	1.6	1	c	10.149	9.766	9.772	10.544	10.227	-0.2235	1	c	9.791	9.899	9.772	10.544	10.227	-0.336	1	c	10.848	11.89	10.702	9.772	10.544	10.227	0.965667	1	c	11.219	10.179	9.772	10.544	10.227	0.518	1	c	10.149	9.766	12.178	11.384	-1.8235	1	c	9.791
Lus10041684	13.111	12.738	10.198	10.776	10.695	2.36817	0.000519066	a	11.311	11.184	10.198	10.776	10.695	0.691167	1	c	10.876	10.927	10.198	10.776	10.695	0.345167	1	c	10.037	11.463	9.985	10.198	10.776	10.695	-0.0613333	1	c	10.747	9.601	10.198	10.776	10.695	-0.382333	1	c	11.311	11.184	13.111	12.738	-1.677	1	c	10.876
Lus10041695	8.552	8.84	9.512	9.298	9.199	-0.640333	1	c	8.769	8.961	9.512	9.298	9.199	-0.471333	1	c	9.314	8.916	9.512	9.298	9.199	-0.221333	1	c	10.989	11.088	11.069	9.512	9.298	9.199	1.71233	0.000927563	a	10.606	10.921	9.512	9.298	9.199	1.42717	0.306319	c	8.769	8.961	8.552	8.84	0.169	1	c	9.314
Lus10041707	5.557	5.592	5.553	5.681	5.654	-0.0548333	1	c	5.676	6.347	5.553	5.681	5.654	0.382167	1	c	5.457	5.999	5.553	5.681	5.654	0.0986667	1	c	7.086	7.19	6.851	5.553	5.681	5.654	1.413	0.0147174	a	6.768	6.898	5.553	5.681	5.654	1.20367	0.165744	c	5.676	6.347	5.557	5.592	0.437	1	c	5.457
Lus10041935	7.495	6.91	6.493	5.823	6.056	1.0785	1	c	5.806	6.061	6.493	5.823	6.056	-0.1905	1	c	6.616	5.864	6.493	5.823	6.056	0.116	1	c	8.283	8.053	8.191	6.493	5.823	6.056	2.05167	0.000896777	a	7.222	7.554	6.493	5.823	6.056	1.264	1	c	5.806	6.061	7.495	6.91	-1.269	1	c	6.616
Lus10041994	7.607	7.796	8.117	7.801	7.74	-0.1845	1	c	8.253	8.157	8.117	7.801	7.74	0.319	1	c	8.079	7.949	8.117	7.801	7.74	0.128	1	c	6.241	6.259	6.303	8.117	7.801	7.74	-1.61833	0.00415369	b	8.116	7.638	8.117	7.801	7.74	-0.009	1	c	8.253	8.157	7.607	7.796	0.5035	1	c	8.079
Lus10042010	11.062	11.137	11.08	10.929	11.132	0.0525	1	c	10.834	10.873	11.08	10.929	11.132	-0.1935	1	c	10.994	10.719	11.08	10.929	11.132	-0.1905	1	c	8.89	9.621	9.187	11.08	10.929	11.132	-1.81433	0.0126765	b	9.929	10.29	11.08	10.929	11.132	-0.9375	1	c	10.834	10.873	11.062	11.137	-0.246	1	c	10.994
Lus10042023	7.37	8.248	8.559	8.644	8.414	-0.73	1	c	6.776	7.369	8.559	8.644	8.414	-1.4665	1	c	6.797	6.266	8.559	8.644	8.414	-2.0075	0.00810391	b	8.437	8.323	8.414	8.559	8.644	8.414	-0.147667	1	c	8.655	8.067	8.559	8.644	8.414	-0.178	1	c	6.776	7.369	7.37	8.248	-0.7365	1	c	6.797
Lus10042040	8.489	8.411	7.332	7.395	7.429	1.06467	0.222138	c	7.936	8.092	7.332	7.395	7.429	0.628667	1	c	7.942	8.113	7.332	7.395	7.429	0.642167	1	c	8.375	8.493	8.328	7.332	7.395	7.429	1.01333	0.0410626	a	8.064	7.897	7.332	7.395	7.429	0.595167	1	c	7.936	8.092	8.489	8.411	-0.436	1	c	7.942
Lus10042073	10.585	10.319	9.995	10.516	10.239	0.202	1	c	10.297	10.096	9.995	10.516	10.239	-0.0535	1	c	10.065	10.458	9.995	10.516	10.239	0.0115	1	c	8.803	8.836	8.759	9.995	10.516	10.239	-1.45067	0.042114	b	9.42	8.981	9.995	10.516	10.239	-1.0495	1	c	10.297	10.096	10.585	10.319	-0.2555	1	c	10.065
Lus10042216	11.127	10.538	8.62	9.185	8.645	2.01583	0.0276257	a	8.611	8.15	8.62	9.185	8.645	-0.436167	1	c	8.431	9.072	8.62	9.185	8.645	-0.0651667	1	c	9.923	10.301	9.754	8.62	9.185	8.645	1.176	1	c	10.001	9.104	8.62	9.185	8.645	0.735833	1	c	8.611	8.15	11.127	10.538	-2.452	0.737281	c	8.431
Lus10042291	7.588	7.738	6.457	6.21	6.786	1.17867	1	c	7.309	7.512	6.457	6.21	6.786	0.926167	1	c	7.601	7.029	6.457	6.21	6.786	0.830667	1	c	6.136	6.233	6.225	6.457	6.21	6.786	-0.286333	1	c	7.245	7.581	6.457	6.21	6.786	0.928667	1	c	7.309	7.512	7.588	7.738	-0.2525	1	c	7.601
Lus10042320	9.984	9.719	10.662	10.75	10.495	-0.784167	1	c	9.482	9.036	10.662	10.75	10.495	-1.37667	0.981892	c	10.326	10.372	10.662	10.75	10.495	-0.286667	1	c	12.095	11.943	11.469	10.662	10.75	10.495	1.2	0.979559	c	12.015	11.869	10.662	10.75	10.495	1.30633	0.210563	c	9.482	9.036	9.984	9.719	-0.5925	1	c	10.326
Lus10042335	7.214	7.44	5.553	5.543	5.838	1.68233	0.0276101	a	5.568	5.739	5.553	5.543	5.838	0.00883333	1	c	6.189	5.466	5.553	5.543	5.838	0.182833	1	c	5.585	5.55	5.55	5.553	5.543	5.838	-0.083	1	c	6.006	5.629	5.553	5.543	5.838	0.172833	1	c	5.568	5.739	7.214	7.44	-1.6735	0.706205	c	6.189
Lus10042411	7.578	7.702	9.582	9.681	9.923	-2.08867	0.00076982	b	9.507	7.915	9.582	9.681	9.923	-1.01767	1	c	8.073	8.105	9.582	9.681	9.923	-1.63967	0.0318592	b	8.692	9.001	8.831	9.582	9.681	9.923	-0.887333	1	c	7.332	7.688	9.582	9.681	9.923	-2.21867	0.00244264	b	9.507	7.915	7.578	7.702	1.071	1	c	8.073
Lus10042412	7.998	7.904	6.041	6.02	6.259	1.84433	0.00336719	a	7.006	6.502	6.041	6.02	6.259	0.647333	1	c	7.221	7.43	6.041	6.02	6.259	1.21883	0.417924	c	6.703	6.112	7.129	6.041	6.02	6.259	0.541333	1	c	7.19	7.498	6.041	6.02	6.259	1.23733	0.601352	c	7.006	6.502	7.998	7.904	-1.197	1	c	7.221
Lus10042469	5.7	5.779	6.378	6.369	6.573	-0.7005	1	c	5.889	5.868	6.378	6.369	6.573	-0.5615	1	c	6.189	5.934	6.378	6.369	6.573	-0.3785	1	c	7.17	8.538	8.358	6.378	6.369	6.573	1.582	1	c	7.515	8.201	6.378	6.369	6.573	1.418	1	c	5.889	5.868	5.7	5.779	0.139	1	c	6.189
Lus10042488	9.139	9.426	10.047	9.803	9.602	-0.534833	1	c	10.017	9.781	10.047	9.803	9.602	0.0816667	1	c	10.032	9.725	10.047	9.803	9.602	0.0611667	1	c	10.818	10.883	10.939	10.047	9.803	9.602	1.06267	0.346972	c	10.687	10.967	10.047	9.803	9.602	1.00967	1	c	10.017	9.781	9.139	9.426	0.6165	1	c	10.032
Lus10042534	8.674	8.822	8.951	8.7	8.943	-0.116667	1	c	8.463	8.443	8.951	8.7	8.943	-0.411667	1	c	8.402	8.292	8.951	8.7	8.943	-0.517667	1	c	7.789	7.803	7.748	8.951	8.7	8.943	-1.08467	0.0608492	c	7.532	7.842	8.951	8.7	8.943	-1.17767	0.885956	c	8.463	8.443	8.674	8.822	-0.295	1	c	8.402
Lus10042562	6.879	7.316	7.252	7.328	7.212	-0.1665	1	c	7.347	7.474	7.252	7.328	7.212	0.1465	1	c	7.09	6.681	7.252	7.328	7.212	-0.3785	1	c	5.621	5.661	5.752	7.252	7.328	7.212	-1.586	0.000623478	b	6.736	7.031	7.252	7.328	7.212	-0.3805	1	c	7.347	7.474	6.879	7.316	0.313	1	c	7.09
Lus10042750	11.097	10.736	8.925	9.31	9.17	1.7815	0.0307423	a	8.312	8.794	8.925	9.31	9.17	-0.582	1	c	7.783	8.269	8.925	9.31	9.17	-1.109	1	c	10.769	10.955	10.664	8.925	9.31	9.17	1.661	0.00570507	a	9.31	8.774	8.925	9.31	9.17	-0.093	1	c	8.312	8.794	11.097	10.736	-2.3635	0.453522	c	7.783
Lus10042778	8.215	8.086	8.43	8.491	8.683	-0.384167	1	c	6.67	8.284	8.43	8.491	8.683	-1.05767	1	c	5.829	5.802	8.43	8.491	8.683	-2.71917	9.20269e-07	b	8.08	8.288	8.058	8.43	8.491	8.683	-0.392667	1	c	6.04	6.035	8.43	8.491	8.683	-2.49717	5.08922e-05	b	6.67	8.284	8.215	8.086	-0.6735	1	c	5.829
Lus10042788	10.844	10.749	11.242	11.409	11.614	-0.625167	1	c	11.834	11.248	11.242	11.409	11.614	0.119333	1	c	11.527	12.444	11.242	11.409	11.614	0.563833	1	c	10.1	10.176	10.064	11.242	11.409	11.614	-1.30833	0.0366729	b	12.041	11.64	11.242	11.409	11.614	0.418833	1	c	11.834	11.248	10.844	10.749	0.7445	1	c	11.527
Lus10042879	5.478	5.914	5.46	5.406	5.458	0.254667	1	c	5.568	5.51	5.46	5.406	5.458	0.0976667	1	c	5.764	5.529	5.46	5.406	5.458	0.205167	1	c	7.111	7.724	7.463	5.46	5.406	5.458	1.99133	0.000756801	a	5.558	5.585	5.46	5.406	5.458	0.130167	1	c	5.568	5.51	5.478	5.914	-0.157	1	c	5.764
Lus10043242	6.88	7.459	8.415	5.745	5.657	0.563833	1	c	8.927	9.564	8.415	5.745	5.657	2.63983	0.891985	c	9.934	9.68	8.415	5.745	5.657	3.20133	1.13939e-06	a	5.658	5.884	5.521	8.415	5.745	5.657	-0.918	1	c	6.793	6.351	8.415	5.745	5.657	-0.0336667	1	c	8.927	9.564	6.88	7.459	2.076	1	c	9.934
Lus10043264	8.619	7.934	8.013	8.609	8.38	-0.0575	1	c	8.418	8.044	8.013	8.609	8.38	-0.103	1	c	8.187	8.755	8.013	8.609	8.38	0.137	1	c	6.575	6.639	6.564	8.013	8.609	8.38	-1.74133	0.00731246	b	8.307	8.013	8.013	8.609	8.38	-0.174	1	c	8.418	8.044	8.619	7.934	-0.0455	1	c	8.187
Lus10043272	10.89	9.573	8.007	9.235	7.385	2.0225	0.280075	c	9.524	9.022	8.007	9.235	7.385	1.064	1	c	9.876	9.808	8.007	9.235	7.385	1.633	1	c	10.288	10.681	10.196	8.007	9.235	7.385	2.17933	0.0124564	a	11.221	10.363	8.007	9.235	7.385	2.583	0.0175207	a	9.524	9.022	10.89	9.573	-0.9585	1	c	9.876
Lus10043273	6.618	6.881	9.377	10.251	8.557	-2.6455	0.000495168	b	6.034	6.095	9.377	10.251	8.557	-3.3305	0.00374693	b	6.091	6.316	9.377	10.251	8.557	-3.1915	1.10102e-06	b	6.076	5.884	6.075	9.377	10.251	8.557	-3.38333	7.11051e-10	b	6.041	6.267	9.377	10.251	8.557	-3.241	2.18088e-05	b	6.034	6.095	6.618	6.881	-0.685	1	c	6.091
Lus10043306	8.336	8.179	6.595	7.382	6.65	1.38183	1	c	8.37	8.268	6.595	7.382	6.65	1.44333	1	c	8.603	8.864	6.595	7.382	6.65	1.85783	0.140132	c	6.965	6.397	6.102	6.595	7.382	6.65	-0.387667	1	c	6.599	6.486	6.595	7.382	6.65	-0.333167	1	c	8.37	8.268	8.336	8.179	0.0615	1	c	8.603
[truncated: 118 more columns]
