# Supplementary material for: Identification of new potential molecular actors related to fiber quality in flax through Omics
Source: Front Plant Sci. 2023 Jul 17;14:1204016. doi: 10.3389/fpls.2023.1204016 (PMC10390313; doi:10.3389/fpls.2023.1204016)
Supplement: Supplementary file 1 [file DataSheet_1.zip › Supplementary materials/Supplementary Table2.xlsx]

## Sheet: Лист1
Supplementary Table2 – Cell wall related genes selected from 1041 differential expressed genes (DEG) according to the MapMann annotation (in bold fonts) and expert curation.
Gene	Pfam domen(s)	Panther	KEGG	GO	Arabidopsis orthologs	Gene symbol (according Arabidopsis)	Gene description
Lus10000779	PF01055	PTHR22762,PTHR22762:SF82	3.2.1.20	GO:0005975,GO:0004553	AT5G11720.1		Glycosyl hydrolases family 31 protein
Lus10000803	PF01301	PTHR23421,PTHR23421:SF51	3.2.1.23	GO:0005975,GO:0004553	AT1G45130.1	BGAL5	beta-galactosidase 5
Lus10001010	PF03330,PF01357	PTHR31692,PTHR31692:SF10			AT4G17030.1	AT-EXPR,ATEXLB1,ATEXPR1,ATHEXP BETA 3.1,EXLB1,EXPR	expansin-like B1
Lus10001467	PF01095	PTHR31707,PTHR31707:SF25	3.1.1.11	GO:0042545,GO:0030599,GO:0005618	AT4G02320.1		Plant invertase/pectin methylesterase inhibitor superfamily
Lus10002633	PF07983,PF00332	PTHR32227,PTHR32227:SF95	3.2.1.39	GO:0005975,GO:0004553	AT1G64760.1		O-Glycosyl hydrolases family 17 protein
Lus10002739	PF04043	PTHR31080,PTHR31080:SF23		GO:0004857	AT3G17130.1		Plant invertase/pectin methylesterase inhibitor superfamily protein
Lus10002807	PF00332	PTHR32227,PTHR32227:SF49	3.2.1.39	GO:0005975,GO:0004553	AT3G57240.1	BG3	beta-1,3-glucanase 3
Lus10002912	PF00847	PTHR31194,PTHR31194:SF13		GO:0006355,GO:0003700	AT5G25390.2	SHN2	Integrase-type DNA-binding superfamily protein
Lus10002984	PF02469	PTHR32077,PTHR32077:SF10			AT5G03170.1	ATFLA11,FLA11	FASCICLIN-like arabinogalactan-protein 11
Lus10002986		PTHR32077,PTHR32077:SF10			AT5G03170.1	ATFLA11,FLA11	FASCICLIN-like arabinogalactan-protein 11
Lus10003915	PF00232	PTHR10353	3.2.1.21	GO:0005975,GO:0004553	AT2G44480.1	BGLU17	beta glucosidase 17
Lus10004327	PF04043	PTHR31080,PTHR31080:SF8	3.1.1.11	GO:0004857	AT1G62760.1		Plant invertase/pectin methylesterase inhibitor superfamily protein
Lus10004340	PF11837,PF08244,PF00251	PTHR31953,PTHR31953:SF17	3.2.1.26	GO:0004575,GO:0004564	AT1G12240.1	ATBETAFRUCT4,VAC-INV	Glycosyl hydrolases family 32 protein
Lus10005304	PF12708	PTHR31375,PTHR31375:SF31	3.2.1.15		AT1G05660.1		Pectin lyase-like superfamily protein
Lus10005611	PF00107,PF08240	PTHR11695,PTHR11695:SF556		GO:0055114,GO:0016491,GO:0008270	AT4G39330.1	ATCAD9,CAD9	cinnamyl alcohol dehydrogenase 9
Lus10006169	PF00201	PTHR11926,PTHR11926:SF286	2.4.1.324	GO:0016758,GO:0008152	AT1G22380.1	AtUGT85A3,UGT85A3	UDP-glucosyl transferase 85A3
Lus10006456	PF00544	PTHR31683,PTHR31683:SF28	4.2.2.2		AT1G67750.1		Pectate lyase family protein
Lus10006461	PF00150	PTHR31263,PTHR31263:SF0	3.2.1.4	GO:0005975,GO:0004553	AT1G13130.1		Cellulase (glycosyl hydrolase family 5) protein
Lus10006691	PF08100,PF00891	PTHR11746,PTHR11746:SF99		GO:0046983,GO:0008171	AT4G35150.1		O-methyltransferase family protein
Lus10007645	PF06955,PF00722	PTHR31062,PTHR31062:SF1	2.4.1.207	GO:0048046,GO:0016762,GO:0006073,GO:0005618,GO:0005975,GO:0004553	AT1G11545.1	XTH8	xyloglucan endotransglucosylase/hydrolase 8
Lus10007872	PF00232	PTHR10353,PTHR10353:SF29	3.2.1.21	GO:0005975,GO:0004553	AT1G02850.2	BGLU11	beta glucosidase 11
Lus10008067	PF13802,PF04535,PF16863,PF01055	PTHR22762,PTHR22762:SF82	3.2.1.20	GO:0005975,GO:0004553	AT5G11720.1		Glycosyl hydrolases family 31 protein
Lus10008203	PF04043,PF01095	PTHR31707,PTHR31707:SF25	3.1.1.11	GO:0004857,GO:0042545,GO:0030599,GO:0005618	AT4G02320.1		Plant invertase/pectin methylesterase inhibitor superfamily
Lus10008206	PF00534	PTHR12526,PTHR12526:SF348	2.4.1.13		AT4G02280.1	ATSUS3,SUS3	sucrose synthase 3
Lus10009917	PF03330,PF01357	PTHR31867,PTHR31867:SF22			AT2G40610.1	ATEXP8,ATEXPA8,ATHEXP ALPHA 1.11,EXP8,EXPA8	expansin A8
Lus10010309	PF04043,PF01095	PTHR31707,PTHR31707:SF38	3.1.1.11	GO:0004857,GO:0042545,GO:0030599,GO:0005618	AT1G02810.1		Plant invertase/pectin methylesterase inhibitor superfamily
Lus10010584	PF12708	PTHR31375,PTHR31375:SF31	3.2.1.15		AT1G05660.1		Pectin lyase-like superfamily protein
Lus10011012	PF03330,PF01357	PTHR31692,PTHR31692:SF10			AT4G17030.1	AT-EXPR,ATEXLB1,ATEXPR1,ATHEXP BETA 3.1,EXLB1,EXPR	expansin-like B1
Lus10011403	PF00150	PTHR31263,PTHR31263:SF0	3.2.1.4	GO:0005975,GO:0004553	AT1G13130.1		Cellulase (glycosyl hydrolase family 5) protein
Lus10012552	PF02458	PTHR31642,PTHR31642:SF10	2.3.1.188	GO:0016747	AT5G41040.1		HXXXD-type acyl-transferase family protein
Lus10012569	PF07207	PTHR36762,PTHR36762:SF2			AT3G26740.1	CCL	CCR-like
Lus10013416	PF04043,PF01095	PTHR31707,PTHR31707:SF38	3.1.1.11	GO:0004857,GO:0042545,GO:0030599,GO:0005618	AT1G02810.1		Plant invertase/pectin methylesterase inhibitor superfamily
Lus10013945	PF08100,PF00891	PTHR11746,PTHR11746:SF99		GO:0046983,GO:0008171	AT4G35160.1		O-methyltransferase family protein
Lus10014082	PF00201	PTHR11926,PTHR11926:SF190	2.4.1.128	GO:0016758,GO:0008152	AT2G15480.2	UGT73B5	UDP-glucosyl transferase 73B5
Lus10014437	PF00201	PTHR11926,PTHR11926:SF248		GO:0016758,GO:0008152	AT2G36780.1		UDP-Glycosyltransferase superfamily protein
Lus10015311	PF08100,PF00891	PTHR11746,PTHR11746:SF78		GO:0046983,GO:0008171	AT4G35160.1		O-methyltransferase family protein
Lus10015688	PF00171	PTHR11699,PTHR11699:SF171	1.2.1.3	GO:0055114,GO:0016491,GO:0008152	AT4G34240.1	ALDH3,ALDH3I1	aldehyde dehydrogenase 3I1
Lus10015749	PF00201	PTHR11926,PTHR11926:SF162	2.4.1.203	GO:0016758,GO:0008152	AT3G02100.1		UDP-Glycosyltransferase superfamily protein
Lus10015752		PTHR11926,PTHR11926:SF162	2.4.1.323	GO:0016758,GO:0008152	AT3G02100.1		UDP-Glycosyltransferase superfamily protein
Lus10016128	PF00201	PTHR11926,PTHR11926:SF383	2.4.1.203	GO:0016758,GO:0008152	AT2G36970.1		UDP-Glycosyltransferase superfamily protein
Lus10017288	PF00141	PTHR31235,PTHR31235:SF67	1.11.1.7	GO:0055114,GO:0020037,GO:0006979,GO:0004601	AT5G42180.1		Peroxidase superfamily protein
Lus10017542	PF00201	PTHR11926,PTHR11926:SF286	2.4.1.324	GO:0016758,GO:0008152	AT1G22400.1	ATUGT85A1,UGT85A1	UDP-Glycosyltransferase superfamily protein
Lus10017699	PF08100,PF00891	PTHR11746,PTHR11746:SF83		GO:0046983,GO:0008171	AT4G35150.1		O-methyltransferase family protein
Lus10018526	PF08100,PF00891	PTHR11746,PTHR11746:SF99		GO:0046983,GO:0008171	AT4G35160.1		O-methyltransferase family protein
Lus10018569					AT2G20870.1		cell wall protein precursor, putative
Lus10018629	PF08100,PF00891	PTHR11746,PTHR11746:SF99	2.1.1.240	GO:0046983,GO:0008171	AT4G35160.1		O-methyltransferase family protein
Lus10019510	PF04116,PF12076	PTHR11863,PTHR11863:SF41		GO:0055114,GO:0016491,GO:0006633,GO:0005506	AT1G02205.2	CER1	Fatty acid hydroxylase superfamily
Lus10019801	PF00332	PTHR32227,PTHR32227:SF49	3.2.1.39	GO:0005975,GO:0004553	AT3G57270.1	BG1	beta-1,3-glucanase 1
Lus10020556	PF00201	PTHR11926,PTHR11926:SF299		GO:0016758,GO:0008152	AT2G43820.1	ATSAGT1,GT,SAGT1,SGT1,UGT74F2	UDP-glucosyltransferase 74F2
Lus10021028	PF08263,PF00560	PTHR27000,PTHR27000:SF136		GO:0005515	AT5G06860.1	ATPGIP1,PGIP1	polygalacturonase inhibiting protein 1
Lus10021438	PF00201	PTHR11926,PTHR11926:SF383	2.4.1.203	GO:0016758,GO:0008152	AT2G36970.1		UDP-Glycosyltransferase superfamily protein
Lus10021439		PTHR11926,PTHR11926:SF202	2.4.1.85	GO:0016758,GO:0008152	AT2G28080.1		UDP-Glycosyltransferase superfamily protein
Lus10021479					AT3G45230.1		hydroxyproline-rich glycoprotein family protein
Lus10021912	PF14368	PTHR33044,PTHR33044:SF23			AT3G22600.1		Bifunctional inhibitor/lipid-transfer protein/seed storage 2S albumin superfamily protein
Lus10022582			3.6.5.5		AT3G45230.1		hydroxyproline-rich glycoprotein family protein
Lus10024079	PF03254	PTHR31889,PTHR31889:SF12	2.4.1.69	GO:0042546,GO:0016020,GO:0008107	AT2G03210.1	ATFUT2,FUT2	fucosyltransferase 2
Lus10024398	PF03283	PTHR21562,PTHR21562:SF6		GO:0016787	AT3G09410.1		Pectinacetylesterase family protein
Lus10025515	PF00201	PTHR11926,PTHR11926:SF298		GO:0016758,GO:0008152	AT5G12890.1		UDP-Glycosyltransferase superfamily protein
Lus10025975	PF00067	PTHR24298,PTHR24298:SF73		GO:0055114,GO:0020037,GO:0016705,GO:0005506	AT4G36220.1	CYP84A1,FAH1	ferulic acid 5-hydroxylase 1
Lus10026400	PF00394,PF07731	PTHR11709,PTHR11709:SF68	1.10.3.2	GO:0055114,GO:0016491,GO:0005507	AT2G30210.1	LAC3	laccase 3
Lus10026518	PF00221	PTHR10362,PTHR10362:SF19	4.3.1.24		AT2G37040.1	ATPAL1,PAL1	PHE ammonia lyase 1
Lus10027223	PF03330	PTHR31692,PTHR31692:SF24			AT1G65680.1	ATEXPB2,ATHEXP BETA 1.4,EXPB2	expansin B2
Lus10027500	PF02458	PTHR31896,PTHR31896:SF4	2.3.1.133	GO:0016747	AT5G23940.1	DCR,EMB3009,PEL3	HXXXD-type acyl-transferase family protein
Lus10027859	PF00332	PTHR32227,PTHR32227:SF49	3.2.1.39	GO:0005975,GO:0004553	AT3G57240.1	BG3	beta-1,3-glucanase 3
Lus10027860	PF00332	PTHR32227,PTHR32227:SF49	3.2.1.39	GO:0005975,GO:0004553	AT3G57260.1	BG2,BGL2,PR-2,PR2	beta-1,3-glucanase 2
Lus10028361	PF00067	PTHR24298,PTHR24298:SF73		GO:0055114,GO:0020037,GO:0016705,GO:0005506	AT4G36220.1	CYP84A1,FAH1	ferulic acid 5-hydroxylase 1
Lus10028922	PF11837,PF08244,PF00251	PTHR31953,PTHR31953:SF17	3.2.1.26	GO:0004575,GO:0004564	AT1G12240.1	ATBETAFRUCT4,VAC-INV	Glycosyl hydrolases family 32 protein
Lus10028947	PF06955,PF00722	PTHR31062,PTHR31062:SF34	2.4.1.207,3.2.1.151	GO:0048046,GO:0016762,GO:0006073,GO:0005618,GO:0005975,GO:0004553	AT4G14130.1	XTH15,XTR7	xyloglucan endotransglucosylase/hydrolase 15
Lus10030577	PF00232	PTHR10353	3.2.1.21	GO:0005975,GO:0004553	AT5G24550.1	BGLU32	beta glucosidase 32
Lus10031038	PF07942	PTHR12303,PTHR12303:SF6			AT2G32170.1		S-adenosyl-L-methionine-dependent methyltransferases superfamily protein
Lus10031235	PF00232	PTHR10353,PTHR10353:SF81	3.2.1.21	GO:0005975,GO:0004553	AT2G44450.1	BGLU15	beta glucosidase 15
Lus10031348	PF13489,PF08241	PTHR10108,PTHR10108:SF793	2.1.1.103	GO:0008168,GO:0008152	AT3G18000.1	NMT1,PEAMT,XPL1	S-adenosyl-L-methionine-dependent methyltransferases superfamily protein
Lus10031712	PF04043	PTHR31080,PTHR31080:SF15	3.1.1.11	GO:0004857	AT5G51520.1		Plant invertase/pectin methylesterase inhibitor superfamily protein
Lus10031808	PF00232	PTHR10353,PTHR10353:SF81	3.2.1.21	GO:0005975,GO:0004553	AT2G44480.1	BGLU17	beta glucosidase 17
Lus10031972	PF04833	PTHR31673,PTHR31673:SF2		GO:0031225,GO:0016049,GO:0010215	AT5G15630.1	COBL4,IRX6	COBRA-like extracellular glycosyl-phosphatidyl inositol-anchored protein family
Lus10032218	PF00201	PTHR11926,PTHR11926:SF286	2.4.1.324	GO:0016758,GO:0008152	AT1G22380.1	AtUGT85A3,UGT85A3	UDP-glucosyl transferase 85A3
Lus10033490	PF13802,PF01055	PTHR22762,PTHR22762:SF54	3.2.1.84	GO:0005975,GO:0004553	AT5G63840.1	PSL5,RSW3	Glycosyl hydrolases family 31 protein
Lus10033655	PF08100,PF00891	PTHR11746,PTHR11746:SF99		GO:0046983,GO:0008171	AT4G35150.1		O-methyltransferase family protein
Lus10033656	PF08100,PF00891	PTHR11746,PTHR11746:SF83		GO:0046983,GO:0008171	AT4G35150.1		O-methyltransferase family protein
Lus10035131	PF04833	PTHR31673,PTHR31673:SF2		GO:0031225,GO:0016049,GO:0010215	AT5G15630.1	COBL4,IRX6	COBRA-like extracellular glycosyl-phosphatidyl inositol-anchored protein family
Lus10035903	PF00201	PTHR11926,PTHR11926:SF269	2.4.1.324	GO:0016758,GO:0008152	AT1G22360.1	AtUGT85A2,UGT85A2	UDP-glucosyl transferase 85A2
Lus10036114	PF02469	PTHR32077,PTHR32077:SF10			AT5G03170.1	ATFLA11,FLA11	FASCICLIN-like arabinogalactan-protein 11
Lus10036230		PTHR33928,PTHR33928:SF1	3.2.1.15		AT4G20040.1		Pectin lyase-like superfamily protein
Lus10036231	PF12708	PTHR33928,PTHR33928:SF2	3.2.1.15		AT4G20050.1	QRT3	Pectin lyase-like superfamily protein
Lus10037377	PF06955,PF00722	PTHR31062,PTHR31062:SF18	2.4.1.207	GO:0048046,GO:0016762,GO:0006073,GO:0005618,GO:0005975,GO:0004553	AT2G36870.1	XTH32	xyloglucan endotransglucosylase/hydrolase 32
Lus10037473	PF00232	PTHR10353,PTHR10353:SF44	3.2.1.21	GO:0005975,GO:0004553	AT2G44480.1	BGLU17	beta glucosidase 17
Lus10037945	PF00544	PTHR31683,PTHR31683:SF11	4.2.2.2		AT3G54920.1	PMR6	Pectin lyase-like superfamily protein
Lus10038737	PF04043	PTHR31080,PTHR31080:SF1		GO:0004857	AT5G64620.1	ATC/VIF2,C/VIF2	cell wall / vacuolar inhibitor of fructosidase 2
Lus10039256	PF02458	PTHR31896,PTHR31896:SF4	2.3.1.133	GO:0016747	AT5G23940.1	DCR,EMB3009,PEL3	HXXXD-type acyl-transferase family protein
Lus10039744	PF08100,PF00891	PTHR11746,PTHR11746:SF99		GO:0046983,GO:0008171	AT4G35160.1		O-methyltransferase family protein
Lus10039801					AT2G20870.1		cell wall protein precursor, putative
Lus10041197	PF14368	PTHR33044,PTHR33044:SF23			AT3G22600.1		Bifunctional inhibitor/lipid-transfer protein/seed storage 2S albumin superfamily protein
Lus10041341	PF06955,PF00722	PTHR31062,PTHR31062:SF18	2.4.1.207	GO:0048046,GO:0016762,GO:0006073,GO:0005618,GO:0005975,GO:0004553	AT2G36870.1	XTH32	xyloglucan endotransglucosylase/hydrolase 32
Lus10041522	PF07207	PTHR36762,PTHR36762:SF2			AT3G26740.1	CCL	CCR-like
Lus10041644	PF03254	PTHR31889	2.4.1.69	GO:0042546,GO:0016020,GO:0008107	AT2G03220.1	ATFT1,ATFUT1,FT1,MUR2	fucosyltransferase 1
Lus10041888	PF00249	PTHR10641,PTHR10641:SF588			AT4G38620.1	ATMYB4,MYB4	myb domain protein 4
Lus10042731	PF02365	PTHR31719,PTHR31719:SF16		GO:0006355,GO:0003677	AT1G01720.1	ANAC002,ATAF1	NAC (No Apical Meristem) domain transcriptional regulator superfamily protein
