# Supplementary material for: Identification of new potential molecular actors related to fiber quality in flax through Omics
Source: Front Plant Sci. 2023 Jul 17;14:1204016. doi: 10.3389/fpls.2023.1204016 (PMC10390313; doi:10.3389/fpls.2023.1204016)
Supplement: Supplementary file 1 [file DataSheet_1.zip › Supplementary materials/Supplementary Table3.xlsx]

## Sheet: Лист1
Supplementary Table 2 - 56 DEGs of flax selected according to sPLS-DA analysis
Transcript	Chrom. localis.	Adelie	Belinka	Diane	Drakkar	Hermes	Oliver	Violin	Arabidopsis ortholog	Gene abreviation	Description	Pfam domen(s)	sPLS-DA contribution plots PC1 - Down	sPLS-DA contribution plots PC1 - Up	sPLS-DA contribution plots PC2 - Down	sPLS-DA contribution plots PC2 - Up	sPLS-DA contribution plots PC3 - Down	sPLS-DA contribution plots PC3 - Up
Lus10001027	13	5.69	5.61195	5.69241	5.71359	5.66997	7.56185	7.71899	AT5G17540.1		HXXXD-type acyl-transferase family protein	PF02458	Violin
Lus10001604	7	12.3022	12.2566	10.6042	11.9267	11.9307	11.5383	11.7652	AT5G58140.1	NPL1, PHOT2	phototropin 2	PF00069		Drakkar
Lus10002073	NA	11.802	7.94673	7.30423	11.7557	11.7045	10.3984	10.6331	AT1G61930.1		Protein of unknown function, DUF584	PF04520			Adelie
Lus10002250	8	9.26007	9.26913	9.17025	9.61786	9.08695	5.76685	5.68537	AT4G19510.2		Disease resistance protein (TIR-NBS-LRR class)		Violin
Lus10004683	9	5.52069	5.52858	5.56767	5.58744	5.60251	7.48012	7.16813	AT5G59190.1		subtilase family protein	PF05922, PF00082, PF02225		Hermes
Lus10004872	14	12.3364	12.844	11.2502	12.0562	12.024	11.8465	11.7405	AT3G52740.1
Lus10006620	8	14.7907	15.3099	12.7221	14.7426	14.7667	13.9748	14.182	AT3G22840.1	ELIP, ELIP1	Chlorophyll A-B binding family protein	PF00504
Lus10009677	10	9.97257	10.6125	8.84915	9.993	9.86851	9.42926	9.22662	AT5G09590.1	HSC70-5, MTHSC70-2	mitochondrial HSO70 2	PF00012
Lus10010661	NA	5.51091	5.6105	5.49775	5.50937	5.53568	8.19815	8.0049					Diane
Lus10015720	4	6.5484	6.19241	8.1517	6.62284	6.60711	7.28142	7.14157	AT5G61380.1	APRR1, AtTOC1, PRR1, TOC1	CCT motif -containing response regulator protein	PF06203, PF00072
Lus10017089	3	11.7371	12.2743	9.95638	11.3772	11.4047	10.6801	10.7232	AT4G27030.1	FAD4, FADA	fatty acid desaturase A	PF10520
Lus10017734	NA	5.50205	5.56847	7.9993	5.5144	5.53568	5.56816	5.67957										Diane
Lus10018526	5	5.5103	5.3904	5.5031	5.52862	5.44322	12.0243	12.5027	AT4G35160.1		O-methyltransferase family protein	PF00891, PF08100	Violin
Lus10019018	11	7.17235	8.74545	8.11301	7.1838	6.8227	7.47421	7.26707	AT5G53110.1		RING/U-box superfamily protein	PF00097
Lus10019908	6	7.88523	7.94227	7.69328	7.66564	7.85612	9.83274	9.89588	AT4G38600.1	KAK, UPL3	HEAT repeat ;HECT-domain (ubiquitin-transferase)	PF00632		Adelie
Lus10020006	NA	10.8259	10.4364	12.364	10.9523	11.5958	11.1228	11.2557
Lus10020099	2	9.8175	11.2493	10.3922	9.0165	9.40299	10.1968	9.88687	AT5G10770.1		Eukaryotic aspartyl protease family protein	PF00026
Lus10021045	8	5.70786	8.70604	7.75876	5.8143	5.65436	7.13606	6.05894	AT3G12120.1	FAD2	fatty acid desaturase 2	PF00487, PF11960
Lus10021230	6	13.5733	12.9921	14.9595	13.449	13.6271	13.9167	13.9631	AT4G35750.1		SEC14 cytosolic factor family protein / phosphoglyceride transfer family protein
Lus10021924	3	5.85764	10.3112	9.08322	5.6126	5.84133	7.99421	7.57482	AT5G26340.1	ATSTP13, MSS1, STP13	Major facilitator superfamily protein	PF00083
Lus10022243	8	10.377	11.8464	11.2147	10.4506	10.1203	10.9771	10.6907	AT3G13080.2	ATMRP3, MRP3	multidrug resistance-associated protein 3
Lus10022329	8	8.23145	9.82169	9.41423	7.86751	7.82082	8.52639	8.45113	AT5G40780.1	LHT1	lysine histidine transporter 1	PF01490
Lus10022736	1	5.66806	7.10345	6.62636	5.6409	5.77596	5.82146	5.65528	AT5G01900.1	ATWRKY62, WRKY62	WRKY DNA-binding protein 62	PF03106				Belinka
Lus10023484	7	8.08196	7.81296	8.07472	7.93796	8.00734	5.90065	5.84166	AT2G37060.1	NF-YB8	nuclear factor Y, subunit B8	PF00808	Violin
Lus10025380	7	8.3652	7.90656	8.11521	8.03304	7.95993	5.58459	5.54798	AT3G07610.1	IBM1	Transcription factor jumonji (jmjC) domain-containing protein	PF02373	Oliver
Lus10025751	1	8.33064	7.59203	10.1486	8.3697	8.19045	9.16484	9.50657	AT1G15740.1		Leucine-rich repeat family protein
Lus10025901	1	6.67872	8.64974	7.57554	6.64825	6.13883	7.05344	6.9775	AT4G31940.1	CYP82C4	cytochrome P450, family 82, subfamily C, polypeptide 4	PF00067
Lus10026417	NA	5.78865	7.63125	6.69305	5.97067	5.80214	6.58472	6.12407
Lus10026852	13	8.60876	8.52504	8.63645	8.59218	8.67489	10.2245	10.2268	AT5G16950.1				Violin
Lus10027860	12	6.30728	11.9832	10.5801	5.82211	6.45118	9.61314	7.84919	AT3G57260.1	BG2, BGL2, PR-2, PR2	beta-1,3-glucanase 2	PF00332
Lus10028001	1	6.171	5.91588	7.76461	5.96016	6.17266	6.90701	6.81088	AT3G63060.1	EDL3	EID1-like 3
Lus10028288	9	8.72592	8.09186	10.5182	8.82816	8.74801	9.11609	8.71853	AT2G40080.1	ELF4	Protein of unknown function (DUF1313)	PF07011
Lus10028376	5	7.0776	6.59748	8.7701	6.9215	7.03833	7.7955	7.75315	AT3G51430.1	SSL5, YLS2	Calcium-dependent phosphotriesterase superfamily protein	PF03088
Lus10028643	14	6.81761	8.74164	7.61787	6.34995	6.59761	7.63989	7.44984	AT1G31130.1
Lus10030716	13	10.8775	12.4586	11.5922	10.8163	10.5721	11.3443	11.0087	AT3G13080.1	ATMRP3, MRP3	multidrug resistance-associated protein 3	PF00664, PF00005
Lus10030718	13	10.4945	11.8718	11.2508	10.4741	9.96819	11.052	10.7337	AT3G13080.1	ATMRP3, MRP3	multidrug resistance-associated protein 3	PF00664, PF00005
Lus10030742	13	6.45702	8.17471	7.82592	6.07989	6.01356	7.31641	7.08012	AT1G76360.1		Protein kinase superfamily protein	PF07714
Lus10031038	9	9.55647	9.56661	9.38856	9.45326	9.52429	6.37751	6.73162	AT2G32170.1		S-adenosyl-L-methionine-dependent methyltransferases superfamily protein	PF07942		Belinka
Lus10031247	11	6.64754	6.03091	9.03003	6.33726	6.2451	7.79243	7.57432	AT3G20810.1		2-oxoglutarate (2OG) and Fe(II)-dependent oxygenase superfamily protein	PF08007
Lus10031604	12	5.88479	5.42457	5.52166	5.4676	5.4505	10.2269	9.77445	AT4G26690.1	GPDL2, MRH5, SHV3	PLC-like phosphodiesterase family protein	PF03009
Lus10031605	12	5.5546	5.55395	5.52714	5.54998	5.52322	7.81065	7.8116	AT1G61390.1		S-locus lectin protein kinase family protein	PF01453		Drakkar
Lus10033829	NA	6.26938	6.14627	6.07718	6.21652	6.13259	7.47204	7.63497					Violin
Lus10035912	11	8.859	8.14215	10.6736	8.83853	8.67959	9.67124	10.0137	AT1G15740.1		Leucine-rich repeat family protein
Lus10037295	3	8.44065	10.2513	9.04937	8.4336	8.12876	9.13941	8.58821	AT3G13050.1		Major facilitator superfamily protein	PF00083
Lus10037808	12	11.8148	12.3016	10.0498	11.4611	11.4498	10.9364	10.872	AT4G27030.1	FAD4, FADA	fatty acid desaturase A	PF10520
Lus10038612	2	8.3848	8.50779	7.08215	8.1163	8.32101	8.56849	8.56228	AT1G67280.1		Glyoxalase/Bleomycin resistance protein/Dioxygenase superfamily protein	PF00903					Violin
Lus10039365	NA	5.51498	5.50716	9.85432	5.56282	5.58496	5.57613	5.57808										Diane
Lus10039464	8	12.5424	14.3496	13.6655	11.9866	11.8534	12.9386	12.9354	AT1G24140.1		Matrixin family protein	PF01471, PF00413
Lus10039744	4	5.56843	5.56327	5.57058	5.54998	5.49712	10.8347	11.3132	AT4G35160.1		O-methyltransferase family protein	PF00891, PF08100		Drakkar
Lus10040192	7	10.098	8.98728	10.9002	9.84079	9.78691	10.1325	9.95068	AT3G51880.2	HMGB1, NFD1	high mobility group B1	PF00505
Lus10040408	NA	8.89141	8.42791	8.66396	9.05109	8.93257	5.6901	5.69285				PF02362	Oliver
Lus10040454	9	12.3253	12.0488	15.331	12.5457	12.4945	13.6635	13.7354	AT2G21660.1	ATGRP7, CCR2, GR-RBP7, GRP7	cold, circadian rhythm, and rna binding 2	PF00076
Lus10041033	15	9.30295	9.13793	9.21018	9.43716	9.44089	7.04927	6.992	AT5G11100.1	ATSYTD, NTMC2T2.2, NTMC2TYPE2.2, SYT4, SYTD	Calcium-dependent lipid-binding (CaLB domain) family protein		Oliver
Lus10041034	15	8.3613	8.24301	8.35298	8.68145	8.57011	6.34631	6.33819	AT5G11100.1	ATSYTD, NTMC2T2.2, NTMC2TYPE2.2, SYT4, SYTD	Calcium-dependent lipid-binding (CaLB domain) family protein	PF00168	Violin
Lus10041210	15	6.95398	9.92664	8.81074	6.81493	6.97472	7.97162	7.74756	AT5G26340.1	ATSTP13, MSS1, STP13	Major facilitator superfamily protein	PF00083
Lus10041581	4	8.6651	10.0651	9.62548	8.14032	8.14611	8.8713	8.73974	AT5G40780.1	LHT1	lysine histidine transporter 1	PF01490
	significant Pearson correlation coefficient with in planta morphometrics
