# Supplementary material for: Identification of new potential molecular actors related to fiber quality in flax through Omics
Source: Front Plant Sci. 2023 Jul 17;14:1204016. doi: 10.3389/fpls.2023.1204016 (PMC10390313; doi:10.3389/fpls.2023.1204016)
Supplement: Supplementary file 1 [file DataSheet_1.zip › Supplementary materials/Supplementary Table4.xlsx]

## Sheet: Mechan_data
Supplementary table 5 - Flax fiber mechanical data_1
Variety	Breeder	Strength_MPa	Young's modulus_MPa	Strain	Max_force_N
Adelie	TdL	378.653	36944.6	0.0103205	1.68163
Adelie	TdL	457.739	34985.8	0.0139147	3.07521
Adelie	TdL	342.04	36198.8	0.00965009	2.58333
Adelie	TdL	1184.73	91356	0.0141007	3.36132
Adelie	TdL	287.562	41064	0.00690308	1.42562
Adelie	TdL	397.996	32806.3	0.0125671	3.97491
Adelie	TdL	436.198	34944.2	0.0125717	1.50351
Adelie	TdL	244.826	21454.5	0.0115026	1.46454
Adelie	TdL	270.259	19613.4	0.0142139	2.43764
Adelie	TdL	198.815	32193.2	0.00619132	1.0015
Adelie	TdL	296.764	22194.8	0.0147197	1.93737
Adelie	TdL	245.929	31922.7	0.00842224	1.58133
Adelie	TdL	416.302	30515.3	0.0126341	1.94816
Adelie	TdL	248.967	33006.4	0.0113387	2.29849
Adelie	TdL	113.359	12153.6	0.00939919	1.10342
Adelie	TdL	267.25	38687.9	0.00723032	2.0039
Adelie	TdL	126.504	26867.4	0.00467218	0.883292
Adelie	TdL	277.425	26429.9	0.0108932	1.41552
Adelie	TdL	343.458	35539.6	0.00936285	1.33984
Adelie	TdL	341.301	24197.3	0.0142248	2.91699
Adelie	TdL	242.56	27608.5	0.00885639	1.99168
Adelie	TdL	477.66	29858	0.0174845	2.71679
Adelie	TdL	93.6741	11910.9	0.00813568	1.02734
Adelie	TdL	136.045	17287.4	0.00835794	1.29528
Adelie	TdL	135.622	27888.7	0.00485208	0.946772
Adelie	TdL	276.702	23366	0.0127917	2.70258
Adelie	TdL	482.989	38700.6	0.0126943	2.78691
Adelie	TdL	644.033	51306.9	0.0146395	2.9809
Adelie	TdL	715.569	40128.6	0.0178775	4.01694
Adelie	TdL	606.985	51853.8	0.0123848	1.49541
Adelie	TdL	207.684	31115	0.00720866	1.09458
Adelie	TdL	548.6	54914.9	0.00997956	2.31961
Adelie	TdL	387.746	40494.4	0.0100443	1.06994
Adelie	TdL	705.394	43434.3	0.0177282	3.75114
Adelie	TdL	410.657	44068.1	0.00994287	2.11252
Adelie	TdL	217.862	39984.9	0.00586727	0.784971
Adelie	TdL	258.545	39143.1	0.00652878	1.37512
Adelie	TdL	634.098	55141.4	0.0115952	3.99718
Adelie	TdL	460.402	39072.6	0.0121257	4.29392
Adelie	TdL	801.739	58640.1	0.0149573	3.34179
Adelie	TdL	363.263	30621.1	0.0119227	2.01895
Adelie	TdL	166.855	23745.7	0.00712012	1.29712
Adelie	TdL	60.6335	17086.1	0.00375657	0.38261
Adelie	TdL	318.132	43653.2	0.00819732	1.09446
Adelie	TdL	306.314	53136.6	0.00576986	1.17015
Adelie	TdL	487.324	43201	0.0114497	2.98737
Adelie	TdL	271.987	28428.2	0.00970166	1.90624
Adelie	TdL	540.166	48973.7	0.0114982	2.36228
Adelie	TdL	402.455	37175	0.0110611	1.87664
Adelie	TdL	247.636	29931.5	0.00879209	2.22282
Adelie	TdL	366.385	29047.1	0.0131328	2.1921
Adelie	TdL	504.813	37209.6	0.013841	4.23822
Adelie	TdL	392.61	43249.7	0.00961651	2.53083
Adelie	TdL	315.077	24506.9	0.0133359	4.19302
Belinka	TdL	154.52	17707.7	0.00911035	1.2011
Belinka	TdL	353.314	26165.5	0.0128781	2.18537
Belinka	TdL	494.411	35382.4	0.015069	3.08245
Belinka	TdL	345.514	38626.4	0.0100606	1.18725
Belinka	TdL	149.114	36416.8	0.00935538	0.871082
Belinka	TdL	639.894	50874.5	0.0146636	4.00584
Belinka	TdL	651.567	68071	0.00964015	2.95727
Belinka	TdL	527.429	54841.4	0.00975935	2.37676
Belinka	TdL	682.205	61089.6	0.0112277	2.70413
Belinka	TdL	280.295	27050.1	0.010298	3.22542
Belinka	TdL	288.917	54063.8	0.00608823	0.832455
Belinka	TdL	365.884	32847.8	0.0115155	2.95605
Belinka	TdL	449.433	47887.3	0.0104158	2.11619
Belinka	TdL	160.376	31885.8	0.00544642	0.475169
Belinka	TdL	413.477	45395.7	0.00982494	2.2294
Belinka	TdL	243.478	22132.8	0.0109197	1.60962
Belinka	TdL	607.785	35306	0.0192288	4.71223
Belinka	TdL	525.475	38764.9	0.0138081	2.43144
Belinka	TdL	339.491	24125.2	0.0152261	2.4525
Belinka	TdL	218.197	25619.9	0.0119895	1.5098
Belinka	TdL	669.367	65227.8	0.0104035	1.80593
Belinka	TdL	418.133	28855.6	0.0166691	2.57438
Belinka	TdL	142.564	14405.2	0.010113	1.63825
Belinka	TdL	140.835	20890.4	0.00632495	0.975954
Belinka	TdL	675.902	44366.6	0.0161387	4.60887
Belinka	TdL	421.304	29730.7	0.0137653	3.17618
Belinka	TdL	437.252	51067.6	0.00855734	1.11644
Belinka	TdL	433.368	36388.3	0.0119303	2.48639
Belinka	TdL	189.667	28778.7	0.00658087	1.76178
Belinka	TdL	365.489	28481.2	0.0128423	3.22682
Belinka	TdL	172.008	20799.2	0.0083078	1.09814
Belinka	TdL	504.463	39374.6	0.0139134	2.9658
Belinka	TdL	359.237	49455.7	0.0076017	1.892
Belinka	TdL	816.699	56950.5	0.0147198	3.12738
Belinka	TdL	228.343	19208.7	0.0123843	2.92497
Belinka	TdL	241.263	26426.2	0.00914422	1.14147
Belinka	TdL	612.6	36635.8	0.0181205	1.95807
Belinka	TdL	176.45	27590.8	0.00628733	1.36955
Belinka	TdL	810.927	53874.4	0.0155765	4.56493
Belinka	TdL	306.212	24136.4	0.0128614	3.7609
Belinka	TdL	1425.04	83192.5	0.018464	5.5244
Belinka	TdL	571.14	35701	0.016629	5.1178
Belinka	TdL	342.933	43436.1	0.00789932	1.31298
Belinka	TdL	404.139	28677.9	0.0142914	3.97789
Belinka	TdL	205.974	22605.9	0.00922023	2.1864
Belinka	TdL	347.433	29734.7	0.0121506	3.30138
Belinka	TdL	271.232	28665.2	0.00947624	2.30419
Belinka	TdL	209.228	25094.5	0.0113582	2.51416
Belinka	TdL	503.253	29238.9	0.0178704	4.29516
Belinka	TdL	568.5	42453.5	0.0152057	2.48007
Belinka	TdL	511.77	47222.1	0.0109017	2.89236
Belinka	TdL	680.301	37846.8	0.0189442	4.88941
Belinka	TdL	528.858	35756.5	0.0150375	2.21589
Belinka	TdL	399.122	39455.2	0.0105505	1.90054
Diane	TdL	228.116	17430.6	0.0134976	3.17699
Diane	TdL	1200.06	91956.3	0.0136863	3.50492
Diane	TdL	327.437	35657.6	0.00918573	1.19049
Diane	TdL	618.965	51989.1	0.0128105	2.41405
Diane	TdL	826.048	72648.7	0.0115239	2.04763
Diane	TdL	163.759	46788.5	0.00354203	0.681272
Diane	TdL	630.593	39260.9	0.0164749	4.86522
Diane	TdL	411.843	31401.3	0.0146601	3.15462
Diane	TdL	209.703	34836.8	0.00602023	1.98477
Diane	TdL	367.049	54707.7	0.0067388	1.57543
Diane	TdL	843.192	71431.8	0.0122483	3.8556
Diane	TdL	882.465	54879.4	0.0164241	3.5917
Diane	TdL	469.956	51455.5	0.0105098	1.85529
Diane	TdL	624.954	37506.7	0.0170772	6.07705
Diane	TdL	584.573	47073.1	0.0125063	3.71265
Diane	TdL	303.324	35333.1	0.0086448	2.35335
Diane	TdL	431.479	38268.7	0.011398	3.41258
Diane	TdL	123.61	19693.1	0.00658446	1.38134
Diane	TdL	230.833	20732.8	0.0110556	3.55135
Diane	TdL	560.784	47810.1	0.0124389	2.48986
Diane	TdL	408.909	40360.2	0.0131408	2.20532
Diane	TdL	528.967	45710.8	0.0117522	3.12085
Diane	TdL	143.269	24773.2	0.0069737	1.54327
Diane	TdL	481.876	34646.4	0.0143151	6.01676
Diane	TdL	738.072	44226	0.0174703	2.67683
Diane	TdL	419.707	27535.5	0.0153141	4.30701
Diane	TdL	346.921	26265.6	0.0133216	4.06622
Diane	TdL	532.303	33911.6	0.0163144	3.2246
Diane	TdL	710.281	55725	0.0131424	4.30237
Diane	TdL	1108.95	84979.2	0.0132055	2.81282
Diane	TdL	448.091	36838.4	0.0137339	2.69236
Diane	TdL	622.45	40414.6	0.0160629	4.2744
Diane	TdL	830.719	51779.9	0.0160514	4.4857
Diane	TdL	386.047	33381.4	0.0115591	3.65346
Diane	TdL	628.229	47352.3	0.0149895	3.78612
Diane	TdL	604.742	40872	0.0149615	3.1842
Diane	TdL	307.617	38956.4	0.00795505	1.82322
Diane	TdL	1256.13	87781.7	0.0144178	5.77165
Diane	TdL	474.932	40751.8	0.0159829	1.88508
Diane	TdL	177.76	43626.3	0.0044695	0.441948
Diane	TdL	154.709	34049.9	0.0045727	0.55837
Diane	TdL	432.382	30475.1	0.0144332	1.77917
Diane	TdL	609.23	39876.8	0.0152993	2.70125
Diane	TdL	269.607	26840.6	0.0127759	2.40671
Diane	TdL	402.074	29499.7	0.0151965	4.71691
Diane	TdL	533.968	33268.5	0.0163103	4.11416
Diane	TdL	481.415	39515.1	0.0122447	1.70442
Diane	TdL	537.493	38016.3	0.0160233	4.70856
Diane	TdL	164.216	37155.9	0.0087015	0.681822
Diane	TdL	557.781	63336.2	0.00897695	2.04418
Diane	TdL	905.982	56099.4	0.0163617	3.14248
Drakkar	TdL	160.094	27254.5	0.00588473	0.751946
Drakkar	TdL	132.956	14976.2	0.00903406	0.442622
Drakkar	TdL	292.146	51012	0.00575363	1.385
Drakkar	TdL	291.323	51735.2	0.00559769	1.04117
Drakkar	TdL	444.083	42972.8	0.0105064	2.39085
Drakkar	TdL	364.059	36047.6	0.0101134	2.24316
Drakkar	TdL	384.119	52087.5	0.00738395	1.38093
Drakkar	TdL	387.241	36662.3	0.0105632	2.34671
Drakkar	TdL	496.929	32709.6	0.0155817	4.97122
Drakkar	TdL	656.975	68683.3	0.00952233	3.68602
Drakkar	TdL	79.0176	17450.9	0.00455641	0.349041
Drakkar	TdL	490.763	49552.3	0.00977955	2.45798
Drakkar	TdL	113.131	18082.8	0.00618908	1.15916
Drakkar	TdL	674.382	44668.6	0.0197453	6.07128
Drakkar	TdL	269.08	30048.7	0.00902917	1.38378
Drakkar	TdL	581.858	43630.3	0.013484	3.421
Drakkar	TdL	481.91	35294.9	0.0137954	2.80712
Drakkar	TdL	291.587	33128	0.00880159	1.54301
Drakkar	TdL	471.334	44314.7	0.0112751	2.43683
Drakkar	TdL	380.481	21040	0.0185207	4.53074
Drakkar	TdL	442.708	37064	0.0120061	3.26277
Drakkar	TdL	306.142	31299.4	0.0101805	2.79734
Drakkar	TdL	378.499	45395.1	0.00825078	2.30774
Drakkar	TdL	565.344	39786.8	0.0142405	3.71841
Drakkar	TdL	1121.9	72519.6	0.0166649	4.4801
Drakkar	TdL	559.667	44969.7	0.0131516	5.18349
Drakkar	TdL	412.146	31683.1	0.0129796	4.31235
Drakkar	TdL	351.799	46692.5	0.00878698	2.56786
Drakkar	TdL	296.706	42096.3	0.00724048	1.9213
Drakkar	TdL	516.201	32082.7	0.0162	4.83969
Drakkar	TdL	476.439	62023.8	0.00767394	2.43336
Drakkar	TdL	439.269	40905.6	0.0103881	4.16719
Drakkar	TdL	238.396	22900	0.0134294	1.48411
Drakkar	TdL	245.018	14650.4	0.0154059	3.21768
Drakkar	TdL	681.893	38690.8	0.0199433	7.14637
Drakkar	TdL	637.72	65133.3	0.0105272	2.40794
Drakkar	TdL	342.388	34941.9	0.0105139	1.82865
Drakkar	TdL	707.583	34328	0.0212388	9.60465
Drakkar	TdL	492.996	39111.4	0.0127248	4.41682
Drakkar	TdL	581.58	46896.8	0.0128557	4.97873
Drakkar	TdL	320.732	29424.1	0.0108042	3.3491
Drakkar	TdL	1095.85	80800.2	0.0135629	6.05351
Drakkar	TdL	884.384	66567.1	0.0132136	3.7657
Drakkar	TdL	712.401	65856.2	0.0109412	3.13693
Drakkar	TdL	851.815	51114.7	0.0175514	8.99784
Drakkar	TdL	599.632	39797.6	0.0161609	4.84448
Drakkar	TdL	616.554	42137.7	0.0160174	4.34719
Drakkar	TdL	584.589	44658.6	0.0139673	4.50146
Drakkar	TdL	835.786	58949.6	0.014555	3.2718
Drakkar	TdL	340.773	27660.7	0.0125037	2.87371
Drakkar	TdL	299.373	23761.5	0.0166351	1.40152
Drakkar	TdL	356.938	29737.2	0.0134398	2.03106
Drakkar	TdL	384.812	27716.7	0.0140145	3.60479
Drakkar	TdL	564.41	58856.9	0.0110752	1.74266
Drakkar	TdL	1100.66	84228.9	0.0130531	4.85179
Hermes	TdL	293.318	28171.3	0.0104347	3.3784
Hermes	TdL	213.653	22069.5	0.00970268	2.29697
Hermes	TdL	239.882	26327.4	0.00923188	3.11452
Hermes	TdL	339.917	41467.5	0.00820055	2.13451
Hermes	TdL	244.267	22073.2	0.011587	3.88067
Hermes	TdL	267.549	15481.5	0.0198595	3.95701
Hermes	TdL	351.398	29269.7	0.0121719	4.35741
Hermes	TdL	502.213	39735.3	0.0126646	3.17511
Hermes	TdL	545.332	44904.7	0.0121537	4.51388
Hermes	TdL	284.246	19639.2	0.0145116	2.9707
Hermes	TdL	404.554	33923.1	0.0124418	2.98981
Hermes	TdL	268.229	26122	0.0105377	1.81702
Hermes	TdL	634.742	42002.9	0.0158118	4.24837
Hermes	TdL	363.29	32204.9	0.0118258	2.26361
Hermes	TdL	509.651	34142.5	0.0163543	3.96923
Hermes	TdL	454.608	84452.1	0.00781365	1.23118
Hermes	TdL	575.289	46366.6	0.0137379	3.07456
Hermes	TdL	187.215	18721.6	0.0121847	1.12555
Hermes	TdL	424.711	26261.8	0.0165725	6.96084
Hermes	TdL	419.099	26910.2	0.0162845	5.42764
Hermes	TdL	696.146	51545.2	0.0149548	2.7534
Hermes	TdL	530.387	47073.1	0.0113934	1.67352
Hermes	TdL	145.851	27268.5	0.00546083	0.995599
Hermes	TdL	259.589	25849	0.0121488	2.8413
Hermes	TdL	689.586	65767.1	0.0115946	3.13538
Hermes	TdL	371.233	28389.2	0.0137678	3.39793
Hermes	TdL	414.77	30873.9	0.013934	2.41038
Hermes	TdL	493.41	45915.2	0.0108605	2.02221
Hermes	TdL	487.885	45713.6	0.0108164	2.19372
Hermes	TdL	491.677	35415.8	0.0144299	3.56884
Hermes	TdL	625.389	46322.4	0.0149197	3.27098
Hermes	TdL	249.275	25535.2	0.0136422	2.234
Hermes	TdL	671.816	49119.2	0.0148471	4.44042
Hermes	TdL	280.704	33476	0.00875299	1.63911
Hermes	TdL	198.389	31993.2	0.00621613	1.60596
Hermes	TdL	473.681	34664.1	0.0142157	2.57452
Hermes	TdL	598.266	48400.4	0.013218	3.44249
Hermes	TdL	305.445	35576.6	0.0088898	1.81468
Hermes	TdL	291.205	28961.4	0.0103417	1.02933
Hermes	TdL	440.565	51914.1	0.00854721	2.56502
Hermes	TdL	353.201	28274.4	0.0129554	3.28164
Hermes	TdL	636.871	42353.3	0.0167143	4.74316
Hermes	TdL	377.61	31426.9	0.0133544	3.90375
Hermes	TdL	629.609	39854.9	0.0159981	3.6394
Hermes	TdL	516.452	35892.9	0.0149235	3.90331
Hermes	TdL	220.167	25876.7	0.00855441	2.53917
Hermes	TdL	436.657	38221	0.0119119	3.8734
Hermes	TdL	427.907	48361.3	0.00886849	2.40184
Hermes	TdL	244.615	31048.1	0.00816316	2.46684
Hermes	TdL	352.185	32076	0.0113887	2.66573
Hermes	TdL	364.121	40679.4	0.00899166	2.75296
Hermes	TdL	318.792	33945.4	0.00962647	2.9357
Hermes	TdL	141.9	26067.3	0.0079531	1.09732
Hermes	TdL	414.938	38169.8	0.0109144	2.23428
Hermes	TdL	485.555	52420.2	0.0125676	1.96647
Hermes	TdL	386.81	40193	0.0116856	2.60715
Hermes	TdL	188.106	16450.8	0.0129574	2.85514
Hermes	TdL	380.093	34146.3	0.012292	3.59592
Hermes	TdL	599.981	37866.4	0.0163171	5.82795
Hermes	TdL	285.72	32021	0.00929635	3.29742
Hermes	TdL	1002.61	59160.1	0.0180495	4.52586
Hermes	TdL	473.209	52136.7	0.00909373	2.60692
Hermes	TdL	554.685	41642.1	0.0137365	3.63109
Hermes	TdL	270.473	33383	0.0132232	2.32127
Hermes	TdL	273.177	30499.9	0.00969888	1.7683
Hermes	TdL	279.706	30798.2	0.00993022	1.6856
Hermes	TdL	479.551	39793.7	0.0132742	2.77048
Hermes	TdL	273.687	34110.3	0.00800476	2.0029
Hermes	TdL	569.04	50167.4	0.0123105	2.59538
Hermes	TdL	412.797	61159.3	0.00674645	1.92222
Hermes	TdL	225.378	18813.5	0.0122926	2.94029
Hermes	TdL	706.584	57821.3	0.0123145	2.73672
Hermes	TdL	297.16	34909.6	0.00914509	2.25048
Hermes	TdL	655.139	63257.3	0.0111142	3.09276
Hermes	TdL	369.552	44909.2	0.00839708	1.48998
Hermes	TdL	854.237	53678.7	0.0167157	4.0571
Violin	Linea	379.547	35917.5	0.0106361	1.81144
Violin	Linea	136.791	18381.7	0.012405	1.22056
Violin	Linea	484.586	34768.6	0.0139826	4.13565
Violin	Linea	449.092	27682.4	0.016502	5.41698
Violin	Linea	690.691	38325.1	0.0194166	5.79784
Violin	Linea	340.215	27924.2	0.012178	4.35008
Violin	Linea	490.274	29038.7	0.0172705	3.3247
Violin	Linea	591.944	45339.2	0.0133888	3.49006
Violin	Linea	607.59	66962.8	0.00909135	2.73753
Violin	Linea	522.628	35616.8	0.0154322	3.52246
Violin	Linea	478.272	49708.6	0.00959914	3.91796
Violin	Linea	163.735	27057.1	0.00602441	0.965788
Violin	Linea	418.394	37405.5	0.0145298	3.31026
Violin	Linea	271.695	31896.4	0.00857415	2.37376
Violin	Linea	1215.5	76983.2	0.0165705	5.89549
Violin	Linea	452.111	49939.1	0.00912527	4.18652
Violin	Linea	299.891	23006.1	0.0131298	3.06167
Violin	Linea	633.365	38627.1	0.017813	4.4274
Violin	Linea	554.845	54017.6	0.0118218	1.97419
Violin	Linea	497.547	33687.1	0.0170936	3.77677
Violin	Linea	220.187	18785.9	0.011894	3.01752
Violin	Linea	296.287	51367	0.00569383	2.1406
Violin	Linea	581.577	60533	0.00966339	1.49364
Violin	Linea	353.444	30383.6	0.0125052	3.56684
Violin	Linea	1218.37	73232.5	0.0172073	5.1795
Violin	Linea	565.32	33808.8	0.0170159	5.17196
Violin	Linea	419.63	23633.9	0.0183931	6.77262
Violin	Linea	373.166	31471.7	0.012683	3.25634
Violin	Linea	308.58	23805.5	0.0131286	3.85781
Violin	Linea	314.27	27932	0.0113105	2.38312
Violin	Linea	539.072	37459.5	0.0145325	4.38061
Violin	Linea	767.414	47917.9	0.0162726	5.57988
Violin	Linea	363.558	27903.1	0.0131077	5.29491
Violin	Linea	672.193	35903.3	0.019821	7.27644
Violin	Linea	1094.21	61854.5	0.0194179	5.43163
Violin	Linea	600.521	32246.2	0.0191401	8.66139
Violin	Linea	153.553	19266.6	0.00802125	1.97216
Violin	Linea	523.756	44367.9	0.011848	3.35806
Violin	Linea	306.126	29988.5	0.0102466	2.22871
Violin	Linea	630.183	30670.6	0.0212758	8.94947
Violin	Linea	243.441	29794.5	0.0087478	2.79002
Violin	Linea	474.86	32721.5	0.0149086	5.67129
Violin	Linea	389.822	26783.3	0.0150335	4.68346
Violin	Linea	393.341	42505.7	0.00929004	3.35088
Violin	Linea	271.356	21418.2	0.0130449	2.90559
Violin	Linea	632.938	51678.3	0.0123806	3.50415
Violin	Linea	681.215	40726.7	0.016856	5.27582
Violin	Linea	360.579	23795.3	0.015285	6.02734
Violin	Linea	736.982	49264.8	0.018029	7.41582
Violin	Linea	428.506	39966.1	0.0110746	2.9243
Violin	Linea	694.747	43723.1	0.0162128	7.6826
Violin	Linea	1221.84	73720.6	0.0174789	4.72362
Violin	Linea	560.091	55331.5	0.0101297	3.73324
Violin	Linea	589.944	34845.8	0.0171219	4.63262
Oliver	TdL	366.227	33439.8	0.0110784	3.31004
Oliver	TdL	267.224	25433.4	0.0105723	3.03704
Oliver	TdL	501.424	37217.1	0.0138808	4.60277
Oliver	TdL	660.547	54558.4	0.0143736	3.15258
Oliver	TdL	413.172	39951.1	0.0103996	3.10276
Oliver	TdL	563.929	44627.8	0.0126671	2.73142
Oliver	TdL	286.212	24856.5	0.0115795	3.03172
Oliver	TdL	440.758	35020.2	0.0135099	2.1862
Oliver	TdL	390.998	34160.4	0.0116376	1.28469
Oliver	TdL	266.672	16393.8	0.0154698	3.41583
Oliver	TdL	579.29	55151.1	0.0107806	2.42736
Oliver	TdL	734.482	46473.6	0.0161298	4.71386
Oliver	TdL	250.41	30939	0.00812338	2.55144
Oliver	TdL	781.258	68515.2	0.0115165	2.33634
Oliver	TdL	173.518	19450.9	0.00907578	1.22141
Oliver	TdL	463.024	59711.9	0.0077762	2.47914
Oliver	TdL	259.728	25045.3	0.0105339	2.91169
Oliver	TdL	895.159	52873.6	0.017171	3.64452
Oliver	TdL	271.736	18440	0.0163789	2.93408
Oliver	TdL	557.857	37920.7	0.015701	2.59738
Oliver	TdL	153.285	22487.5	0.00690576	1.43708
Oliver	TdL	309.901	31866.8	0.00974193	2.89704
Oliver	TdL	588.629	53121.2	0.0111098	1.51726
Oliver	TdL	720.242	51723.7	0.0146035	3.92528
Oliver	TdL	292.921	23944.5	0.0123371	3.3961
Oliver	TdL	49.718	9830.08	0.00508773	0.578509
Oliver	TdL	85.6901	16846.2	0.00508167	0.853982
Oliver	TdL	342.21	25827	0.0123691	2.38435
Oliver	TdL	461.331	38738.8	0.0119596	3.66116
Oliver	TdL	212.102	23852.5	0.00882061	2.4641
Oliver	TdL	1119.54	69885.8	0.0164071	3.83318
Oliver	TdL	395.124	34237.4	0.0116495	1.94104
Oliver	TdL	136.396	22043	0.00615033	1.27086
Oliver	TdL	472.539	39267.2	0.012315	4.35984
Oliver	TdL	223.95	24837.3	0.00930426	2.21915
Oliver	TdL	168.471	28975	0.00577527	1.27758
Oliver	TdL	131.67	44225.8	0.00297912	0.504651
Oliver	TdL	506.111	41249.8	0.0123441	2.68911
Oliver	TdL	704.44	44575.3	0.0160192	5.66112
Oliver	TdL	332.955	38477.4	0.00865378	1.84766
Oliver	TdL	694.049	52305.6	0.0142974	3.13471
Oliver	TdL	579.582	43079.7	0.0136206	2.06371
Oliver	TdL	733.706	60443.5	0.0121919	4.03392
Oliver	TdL	592.958	36922.6	0.0166525	5.66682
Oliver	TdL	331.276	27185.6	0.0122158	3.68439
Oliver	TdL	312.897	33907.8	0.00989478	0.957762
Oliver	TdL	1187.52	75810.9	0.016159	5.11025
Oliver	TdL	690.827	64916	0.0107343	2.28832
Oliver	TdL	502.176	47076.4	0.0107558	2.45952
Oliver	TdL	703.28	62597.4	0.01137	3.6079
Oliver	TdL	321.811	32383.8	0.010014	2.52412
Oliver	TdL	172.926	24830.9	0.00686857	1.54869
Oliver	TdL	305.014	55612.8	0.00551539	0.899361

## Sheet: Thickness
Supplementary table 5 - Flax fiber mechanical data_2
Variety	Breeder	Thickness_µm
Adelie	TdL	52.66
Adelie	TdL	53.94
Adelie	TdL	92.71
Adelie	TdL	89.65
Adelie	TdL	86.16
Adelie	TdL	64.15
Adelie	TdL	69.61
Adelie	TdL	30.88
Adelie	TdL	43.96
Adelie	TdL	46.88
Adelie	TdL	72.8
Adelie	TdL	40.53
Adelie	TdL	67.49
Adelie	TdL	89.24
Adelie	TdL	40.47
Adelie	TdL	74.55
Adelie	TdL	61.65
Adelie	TdL	35.62
Adelie	TdL	76.42
Adelie	TdL	74.97
Adelie	TdL	26.55
Adelie	TdL	69.94
Adelie	TdL	92.5
Adelie	TdL	94.1
Adelie	TdL	30.21
Adelie	TdL	59
Adelie	TdL	29.92
Adelie	TdL	48.2
Adelie	TdL	91.49
Adelie	TdL	159.27
Adelie	TdL	229.12
Adelie	TdL	107.32
Adelie	TdL	152.38
Adelie	TdL	34.37
Adelie	TdL	18.73
Adelie	TdL	29.3
Adelie	TdL	106.94
Adelie	TdL	156.57
Adelie	TdL	88.59
Adelie	TdL	106.08
Adelie	TdL	58.79
Adelie	TdL	79.58
Adelie	TdL	71.31
Adelie	TdL	30.22
Adelie	TdL	41.48
Adelie	TdL	80.44
Adelie	TdL	38.6
Adelie	TdL	91.65
Adelie	TdL	137.45
Adelie	TdL	24.36
Adelie	TdL	31.61
Adelie	TdL	77.23
Adelie	TdL	96.16
Adelie	TdL	57.29
Adelie	TdL	32.09
Adelie	TdL	24.21
Adelie	TdL	90.76
Adelie	TdL	50.67
Adelie	TdL	57.47
Adelie	TdL	23.16
Adelie	TdL	65.35
Adelie	TdL	119.03
Adelie	TdL	84
Adelie	TdL	80.24
Adelie	TdL	85.3
Adelie	TdL	24.75
Adelie	TdL	27.35
Adelie	TdL	132.49
Adelie	TdL	93.41
Adelie	TdL	42.54
Adelie	TdL	47.46
Adelie	TdL	108.58
Adelie	TdL	46.12
Adelie	TdL	89.19
Adelie	TdL	82.41
Adelie	TdL	107.32
Adelie	TdL	70.98
Adelie	TdL	34.93
Adelie	TdL	123.05
Adelie	TdL	68.16
Adelie	TdL	50.76
Adelie	TdL	69.53
Adelie	TdL	21.78
Adelie	TdL	72.67
Adelie	TdL	38.98
Adelie	TdL	71.14
Adelie	TdL	136.51
Adelie	TdL	36.99
Adelie	TdL	57.76
Adelie	TdL	72.2
Adelie	TdL	125.85
Adelie	TdL	26.98
Adelie	TdL	107.53
Adelie	TdL	47.2
Adelie	TdL	97.48
Adelie	TdL	97.66
Adelie	TdL	100.14
Adelie	TdL	58.88
Adelie	TdL	103.41
Adelie	TdL	70.2
Adelie	TdL	160.53
Adelie	TdL	73.91
Adelie	TdL	99.31
Adelie	TdL	41.72
Adelie	TdL	71.61
Adelie	TdL	37.7
Adelie	TdL	31.39
Adelie	TdL	101.53
Adelie	TdL	145.69
Adelie	TdL	148.07
Adelie	TdL	110.4
Adelie	TdL	121.25
Adelie	TdL	49.04
Adelie	TdL	95.3
Adelie	TdL	84.34
Adelie	TdL	94.67
Adelie	TdL	28.07
Adelie	TdL	57.36
Adelie	TdL	107.91
Adelie	TdL	29.68
Adelie	TdL	68.83
Adelie	TdL	105.12
Adelie	TdL	135.34
Adelie	TdL	70.96
Adelie	TdL	33.87
Adelie	TdL	84.97
Adelie	TdL	42.31
Adelie	TdL	41.8
Adelie	TdL	99.03
Adelie	TdL	83.57
Adelie	TdL	162.72
Adelie	TdL	103.23
Adelie	TdL	57.04
Adelie	TdL	27.24
Adelie	TdL	112.36
Adelie	TdL	78.86
Adelie	TdL	97.05
Adelie	TdL	111.5
Adelie	TdL	143.8
Adelie	TdL	87.7
Adelie	TdL	101.52
Adelie	TdL	56.01
Adelie	TdL	58.67
Adelie	TdL	111.86
Adelie	TdL	64.31
Adelie	TdL	128.68
Adelie	TdL	41.85
Adelie	TdL	91.6
Adelie	TdL	87.2
Adelie	TdL	85.37
Adelie	TdL	82.93
Adelie	TdL	122.33
Adelie	TdL	100.48
Adelie	TdL	52.15
Adelie	TdL	59.93
Adelie	TdL	113.87
Adelie	TdL	89.88
Adelie	TdL	143.2
Adelie	TdL	46.58
Adelie	TdL	43.35
Adelie	TdL	118.74
Adelie	TdL	80.78
Adelie	TdL	48.83
Adelie	TdL	43.37
Adelie	TdL	60.62
Adelie	TdL	58.71
Adelie	TdL	44.25
Adelie	TdL	98.82
Adelie	TdL	85.64
Adelie	TdL	81.15
Adelie	TdL	57.82
Adelie	TdL	124.03
Adelie	TdL	96.01
Adelie	TdL	106.25
Adelie	TdL	61.53
Adelie	TdL	83.82
Adelie	TdL	97.47
Adelie	TdL	123.49
Adelie	TdL	84.76
Adelie	TdL	35.99
Adelie	TdL	119.28
Adelie	TdL	23.74
Adelie	TdL	92.5
Adelie	TdL	22.96
Adelie	TdL	68.6
Adelie	TdL	33.02
Adelie	TdL	126.97
Adelie	TdL	21.92
Adelie	TdL	93.44
Adelie	TdL	70.68
Adelie	TdL	53.6
Adelie	TdL	71.83
Adelie	TdL	122.87
Adelie	TdL	123.09
Adelie	TdL	90.44
Adelie	TdL	81.65
Adelie	TdL	60.74
Adelie	TdL	85.85
Adelie	TdL	97.09
Adelie	TdL	103.04
Adelie	TdL	43.3778
Adelie	TdL	63.166
Adelie	TdL	41.817
Adelie	TdL	30.3922
Adelie	TdL	82.5225
Adelie	TdL	41.7241
Adelie	TdL	36.1112
Adelie	TdL	72.9744
Adelie	TdL	48.1619
Adelie	TdL	71.2038
Adelie	TdL	90.9934
Adelie	TdL	73.1938
Adelie	TdL	78.4805
Adelie	TdL	19.7677
Adelie	TdL	70.8155
Adelie	TdL	38.7729
Adelie	TdL	80.0523
Adelie	TdL	105.269
Adelie	TdL	24.9416
Adelie	TdL	23.1953
Adelie	TdL	67.7989
Adelie	TdL	30.0094
Adelie	TdL	19.0055
Adelie	TdL	110.573
Adelie	TdL	73.9516
Adelie	TdL	65.2794
Adelie	TdL	69.1449
Adelie	TdL	25.9082
Adelie	TdL	100.807
Adelie	TdL	82.0793
Adelie	TdL	57.8712
Adelie	TdL	72.9092
Adelie	TdL	156.522
Adelie	TdL	69.1896
Adelie	TdL	33.6264
Adelie	TdL	76.0042
Adelie	TdL	194.238
Adelie	TdL	35.0347
Adelie	TdL	65.8125
Adelie	TdL	31.5656
Adelie	TdL	68.8227
Adelie	TdL	58.7405
Adelie	TdL	69.9514
Adelie	TdL	62.7796
Adelie	TdL	43.0999
Adelie	TdL	37.4065
Adelie	TdL	72.219
Adelie	TdL	38.2526
Adelie	TdL	74.6535
Adelie	TdL	24.2131
Adelie	TdL	58.1085
Adelie	TdL	41.8853
Adelie	TdL	79.9213
Adelie	TdL	77.0759
Adelie	TdL	31.5356
Adelie	TdL	100.889
Adelie	TdL	27.9217
Adelie	TdL	73.9181
Adelie	TdL	44.1567
Adelie	TdL	79.4343
Adelie	TdL	21.7014
Adelie	TdL	114.52
Adelie	TdL	26.9382
Adelie	TdL	36.5688
Adelie	TdL	85.3018
Adelie	TdL	91.8072
Adelie	TdL	74.1804
Adelie	TdL	84.6576
Adelie	TdL	61.6191
Adelie	TdL	52.906
Adelie	TdL	97.298
Adelie	TdL	135.767
Adelie	TdL	49.1736
Adelie	TdL	61.6137
Adelie	TdL	52.919
Adelie	TdL	32.7123
Adelie	TdL	20.4859
Adelie	TdL	68.1159
Adelie	TdL	202.204
Adelie	TdL	116.083
Adelie	TdL	36.844
Adelie	TdL	103.271
Adelie	TdL	54.0699
Adelie	TdL	39.6544
Adelie	TdL	32.8467
Adelie	TdL	85.0035
Adelie	TdL	131.129
Adelie	TdL	28.0432
Adelie	TdL	168.052
Adelie	TdL	99.3525
Adelie	TdL	135.235
Adelie	TdL	106.151
Adelie	TdL	45.6539
Adelie	TdL	179.437
Adelie	TdL	84.5798
Adelie	TdL	86.1156
Adelie	TdL	30.1943
Adelie	TdL	23.6339
Adelie	TdL	33.1033
Adelie	TdL	117.498
Adelie	TdL	48.2659
Adelie	TdL	41.5083
Adelie	TdL	121.2
Adelie	TdL	76.513
Adelie	TdL	146.063
Adelie	TdL	111.225
Adelie	TdL	118.94
Adelie	TdL	37.5893
Adelie	TdL	100.975
Adelie	TdL	91.1328
Adelie	TdL	42.3352
Adelie	TdL	64.3542
Adelie	TdL	141.813
Adelie	TdL	78.5494
Adelie	TdL	31.2049
Adelie	TdL	123.981
Adelie	TdL	49.9383
Adelie	TdL	84.4844
Adelie	TdL	39.0851
Adelie	TdL	91.0677
Adelie	TdL	73.1437
Adelie	TdL	40.0382
Adelie	TdL	122.62
Adelie	TdL	71.3969
Adelie	TdL	26.343
Adelie	TdL	109.054
Adelie	TdL	169.647
Adelie	TdL	112.499
Adelie	TdL	97.3539
Adelie	TdL	83.3429
Adelie	TdL	85.9334
Adelie	TdL	132.785
Adelie	TdL	27.0764
Adelie	TdL	99.2157
Adelie	TdL	74.7313
Adelie	TdL	122.355
Adelie	TdL	92.4167
Adelie	TdL	29.3149
Adelie	TdL	98.2806
Adelie	TdL	221.244
Adelie	TdL	46.4402
Adelie	TdL	18.5632
Adelie	TdL	115.445
Adelie	TdL	43.2442
Adelie	TdL	129.458
Adelie	TdL	120.377
Adelie	TdL	50.7975
Adelie	TdL	43.2242
Adelie	TdL	91.335
Adelie	TdL	85.8054
Adelie	TdL	36.4235
Adelie	TdL	95.3153
Adelie	TdL	28.5922
Adelie	TdL	120.456
Adelie	TdL	86.2433
Adelie	TdL	50.6482
Adelie	TdL	35.8579
Adelie	TdL	94.9345
Adelie	TdL	151.655
Adelie	TdL	127.38
Adelie	TdL	80.7934
Adelie	TdL	80.8672
Adelie	TdL	51.1836
Adelie	TdL	243.747
Adelie	TdL	68.302
Adelie	TdL	94.0737
Adelie	TdL	20.6868
Adelie	TdL	136.618
Adelie	TdL	22.6987
Adelie	TdL	32.7881
Adelie	TdL	40.1837
Adelie	TdL	117.159
Adelie	TdL	47.4652
Adelie	TdL	20.8164
Adelie	TdL	32.9986
Adelie	TdL	61.8005
Adelie	TdL	131.494
Adelie	TdL	118.786
Adelie	TdL	74.5533
Adelie	TdL	42.8688
Adelie	TdL	66.1942
Adelie	TdL	56.4224
Adelie	TdL	36.8121
Adelie	TdL	36.6027
Adelie	TdL	53.742
Adelie	TdL	23.6302
Adelie	TdL	75.915
Adelie	TdL	110.412
Adelie	TdL	89.2818
Adelie	TdL	104.378
Adelie	TdL	144.532
Adelie	TdL	101.871
Adelie	TdL	25.1478
Adelie	TdL	35.8542
Adelie	TdL	66.0458
Adelie	TdL	51.0522
Adelie	TdL	215.265
Adelie	TdL	89.3675
Adelie	TdL	106.326
Adelie	TdL	46.7218
Adelie	TdL	105.758
Adelie	TdL	106.181
Adelie	TdL	95.8826
Adelie	TdL	125.743
Adelie	TdL	112.382
Adelie	TdL	42.8967
Adelie	TdL	53.3248
Adelie	TdL	141.206
Adelie	TdL	67.6095
Adelie	TdL	41.9202
Adelie	TdL	40.6888
Adelie	TdL	26.78
Adelie	TdL	97.1357
Adelie	TdL	88.2983
Adelie	TdL	102.043
Adelie	TdL	120.377
Adelie	TdL	30.5568
Adelie	TdL	103.592
Adelie	TdL	83.1103
Adelie	TdL	108.239
Adelie	TdL	97.2037
Adelie	TdL	49.9089
Adelie	TdL	77.5426
Adelie	TdL	142.116
Adelie	TdL	105.761
Adelie	TdL	172.386
Adelie	TdL	28.799
Adelie	TdL	95.3183
Adelie	TdL	53.663
Adelie	TdL	54.2302
Adelie	TdL	42.5234
Adelie	TdL	115.419
Adelie	TdL	68.9562
Adelie	TdL	68.4725
Adelie	TdL	129.701
Adelie	TdL	82.0603
Adelie	TdL	61.6694
Adelie	TdL	49.3908
Adelie	TdL	63.7517
Adelie	TdL	87.2658
Adelie	TdL	45.5278
Adelie	TdL	44.0543
Adelie	TdL	127.934
Adelie	TdL	123.875
Adelie	TdL	31.4372
Adelie	TdL	104.617
Adelie	TdL	123.505
Adelie	TdL	167.923
Adelie	TdL	92.4125
Adelie	TdL	22.4142
Adelie	TdL	34.9536
Adelie	TdL	45.3425
Adelie	TdL	247.57
Adelie	TdL	69.2628
Adelie	TdL	35.7408
Adelie	TdL	31.4216
Adelie	TdL	81.2973
Adelie	TdL	77.9988
Adelie	TdL	45.5255
Adelie	TdL	41.1017
Adelie	TdL	96.811
Adelie	TdL	76.2661
Adelie	TdL	157.752
Adelie	TdL	75.1275
Adelie	TdL	37.4479
Adelie	TdL	45.8006
Adelie	TdL	44.5803
Adelie	TdL	32.6973
Adelie	TdL	196.34
Adelie	TdL	34.1324
Adelie	TdL	34.0117
Adelie	TdL	113.647
Adelie	TdL	30.6278
Adelie	TdL	93.2928
Adelie	TdL	46.3957
Adelie	TdL	48.2526
Adelie	TdL	119.648
Adelie	TdL	35.8499
Adelie	TdL	95.3868
Adelie	TdL	24.8525
Adelie	TdL	46.8147
Adelie	TdL	39.6428
Adelie	TdL	81.2478
Adelie	TdL	59.1971
Adelie	TdL	87.5145
Adelie	TdL	57.1402
Adelie	TdL	34.2084
Adelie	TdL	113.483
Adelie	TdL	35.4295
Adelie	TdL	77.5455
Adelie	TdL	38.5056
Adelie	TdL	23.2343
Adelie	TdL	22.1451
Adelie	TdL	102.874
Adelie	TdL	94.7153
Adelie	TdL	42.9779
Adelie	TdL	33.7552
Adelie	TdL	64.9233
Adelie	TdL	83.3659
Adelie	TdL	38.8719
Adelie	TdL	31.7921
Adelie	TdL	82.6024
Adelie	TdL	39.8651
Adelie	TdL	167.788
Adelie	TdL	231.997
Adelie	TdL	31.4738
Adelie	TdL	68.0166
Adelie	TdL	31.0163
Adelie	TdL	73.7586
Adelie	TdL	114.269
Adelie	TdL	99.7248
Adelie	TdL	33.2063
Adelie	TdL	23.3962
Adelie	TdL	78.3438
Adelie	TdL	27.7769
Adelie	TdL	70.2175
Adelie	TdL	78.0895
Adelie	TdL	54.473
Adelie	TdL	109.221
Adelie	TdL	32.2524
Adelie	TdL	79.8356
Adelie	TdL	66.1167
Adelie	TdL	80.6299
Adelie	TdL	127.492
Adelie	TdL	103.418
Adelie	TdL	44.4611
Adelie	TdL	44.2264
Adelie	TdL	95.5637
Adelie	TdL	114.322
Adelie	TdL	138.512
Adelie	TdL	25.9334
Adelie	TdL	60.3822
Adelie	TdL	84.63
Adelie	TdL	106.195
Adelie	TdL	93.8597
Adelie	TdL	74.4295
Adelie	TdL	41.8877
Adelie	TdL	39.8663
Adelie	TdL	111.134
Adelie	TdL	30.9714
Adelie	TdL	20.596
Adelie	TdL	63.2675
Adelie	TdL	34.9258
Adelie	TdL	45.186
Adelie	TdL	62.3782
Adelie	TdL	69.7328
Adelie	TdL	18.1139
Adelie	TdL	42.6748
Adelie	TdL	14.8051
Adelie	TdL	81.9907
Adelie	TdL	67.2457
Adelie	TdL	75.1163
Adelie	TdL	63.7303
Adelie	TdL	14.7659
Adelie	TdL	21.1426
Adelie	TdL	21.9305
Adelie	TdL	57.9559
Adelie	TdL	25.5438
Adelie	TdL	36.7009
Adelie	TdL	78.6
Adelie	TdL	132.18
Adelie	TdL	39.6774
Adelie	TdL	101.869
Adelie	TdL	97.9228
Adelie	TdL	139.799
Adelie	TdL	41.1891
Adelie	TdL	40.6571
Adelie	TdL	35.6681
Adelie	TdL	29.3747
Adelie	TdL	34.4991
Adelie	TdL	44.3038
Adelie	TdL	77.5453
Adelie	TdL	33.1757
Adelie	TdL	46.1564
Adelie	TdL	51.9659
Adelie	TdL	43.3986
Adelie	TdL	28.6171
Adelie	TdL	105.122
Adelie	TdL	46.8151
Adelie	TdL	45.8934
Adelie	TdL	44.2142
Adelie	TdL	30.3394
Adelie	TdL	21.9655
Adelie	TdL	63.8685
Adelie	TdL	44.5109
Adelie	TdL	60.4852
Adelie	TdL	43.4313
Adelie	TdL	30.9009
Adelie	TdL	96.0008
Adelie	TdL	53.8622
Adelie	TdL	38.951
Adelie	TdL	121.615
Adelie	TdL	49.3475
Adelie	TdL	113.909
Adelie	TdL	69.952
Adelie	TdL	25.3401
Adelie	TdL	91.4824
Adelie	TdL	54.4468
Adelie	TdL	71.6417
Adelie	TdL	77.6726
Adelie	TdL	49.4954
Adelie	TdL	76.4274
Adelie	TdL	111.051
Adelie	TdL	51.4157
Adelie	TdL	58.8187
Adelie	TdL	64.3856
Adelie	TdL	43.7658
Adelie	TdL	33.8859
Adelie	TdL	72.5537
Adelie	TdL	91.9971
Adelie	TdL	100.203
Adelie	TdL	93.2368
Adelie	TdL	63.0513
Adelie	TdL	37.1918
Adelie	TdL	57.8324
Adelie	TdL	49.4142
Adelie	TdL	29.8858
Adelie	TdL	66.5978
Adelie	TdL	34.2718
Adelie	TdL	93.085
Adelie	TdL	72.0465
Adelie	TdL	106.771
Adelie	TdL	53.066
Adelie	TdL	46.6772
Adelie	TdL	119.179
Adelie	TdL	86.3762
Adelie	TdL	31.7951
Adelie	TdL	25.3592
Adelie	TdL	85.6257
Adelie	TdL	51.1692
Adelie	TdL	41.8293
Adelie	TdL	30.7607
Adelie	TdL	85.1035
Adelie	TdL	75.7308
Adelie	TdL	41.5101
Adelie	TdL	37.5299
Adelie	TdL	62.0985
Adelie	TdL	88.3815
Adelie	TdL	193.415
Adelie	TdL	24.6015
Adelie	TdL	92.7667
Adelie	TdL	36.2855
Adelie	TdL	25.678
Adelie	TdL	90.5561
Adelie	TdL	119.219
Adelie	TdL	97.7697
Adelie	TdL	37.681
Adelie	TdL	65.9136
Adelie	TdL	50.9183
Adelie	TdL	65.1646
Adelie	TdL	57.9125
Adelie	TdL	50.8635
Adelie	TdL	134.722
Adelie	TdL	162.119
Adelie	TdL	43.3741
Adelie	TdL	73.2195
Adelie	TdL	150.452
Adelie	TdL	83.9521
Adelie	TdL	73.0739
Adelie	TdL	111.688
Adelie	TdL	76.22
Adelie	TdL	91.2624
Adelie	TdL	59.528
Adelie	TdL	77.1267
Adelie	TdL	51.4056
Adelie	TdL	38.8984
Adelie	TdL	64.8945
Adelie	TdL	216.533
Adelie	TdL	143.44
Adelie	TdL	33.2372
Adelie	TdL	37.4631
Adelie	TdL	45.3421
Adelie	TdL	79.7112
Adelie	TdL	48.4609
Adelie	TdL	92.5679
Adelie	TdL	80.2767
Adelie	TdL	84.3506
Adelie	TdL	136.924
Adelie	TdL	50.6932
Adelie	TdL	82.5831
Adelie	TdL	131.96
Adelie	TdL	24.9826
Adelie	TdL	129.842
Adelie	TdL	24.9801
Adelie	TdL	54.2821
Adelie	TdL	87.8504
Adelie	TdL	79.6711
Adelie	TdL	33.3501
Adelie	TdL	100.14
Adelie	TdL	112.108
Adelie	TdL	29.1509
Adelie	TdL	31.7578
Adelie	TdL	71.7128
Adelie	TdL	42.5728
Adelie	TdL	49.0771
Adelie	TdL	35.9183
Adelie	TdL	17.2541
Adelie	TdL	67.4159
Adelie	TdL	84.8984
Adelie	TdL	53.4246
Adelie	TdL	110.009
Adelie	TdL	25.3173
Adelie	TdL	93.117
Adelie	TdL	32.8291
Adelie	TdL	70.2344
Adelie	TdL	98.4683
Adelie	TdL	119.221
Adelie	TdL	75.9028
Adelie	TdL	58.9642
Adelie	TdL	44.3974
Adelie	TdL	115.082
Adelie	TdL	74.274
Adelie	TdL	99.0928
Adelie	TdL	24.8465
Adelie	TdL	45.2935
Adelie	TdL	70.4094
Adelie	TdL	40.6082
Adelie	TdL	112.794
Adelie	TdL	80.737
Adelie	TdL	55.1551
Adelie	TdL	47.0777
Adelie	TdL	86.2474
Adelie	TdL	62.4637
Adelie	TdL	117.164
Adelie	TdL	56.8627
Adelie	TdL	108.648
Adelie	TdL	70.3462
Adelie	TdL	66.4071
Adelie	TdL	73.6838
Adelie	TdL	86.0589
Adelie	TdL	58.2137
Adelie	TdL	70.9945
Adelie	TdL	36.6666
Adelie	TdL	79.1665
Adelie	TdL	76.6863
Adelie	TdL	139.097
Adelie	TdL	100.177
Adelie	TdL	66.2881
Adelie	TdL	66.4814
Adelie	TdL	93.7136
Adelie	TdL	85.0458
Adelie	TdL	78.5808
Adelie	TdL	42.7861
Adelie	TdL	144.539
Adelie	TdL	72.6737
Adelie	TdL	28.3249
Adelie	TdL	26.6317
Adelie	TdL	99.7355
Adelie	TdL	60.4333
Adelie	TdL	39.3059
Adelie	TdL	88.3877
Adelie	TdL	62.7215
Adelie	TdL	35.9506
Adelie	TdL	47.5608
Adelie	TdL	92.4262
Adelie	TdL	125.615
Adelie	TdL	102.441
Adelie	TdL	88.3438
Adelie	TdL	70.1527
Adelie	TdL	91.2174
Adelie	TdL	42.2036
Adelie	TdL	28.547
Adelie	TdL	133.569
Adelie	TdL	87.2905
Adelie	TdL	79.7062
Adelie	TdL	114.241
Adelie	TdL	67.2474
Adelie	TdL	42.932
Adelie	TdL	176.114
Adelie	TdL	132.719
Adelie	TdL	78.6536
Adelie	TdL	92.2454
Adelie	TdL	91.1282
Adelie	TdL	90.4351
Adelie	TdL	78.1514
Adelie	TdL	32.1328
Adelie	TdL	195.656
Adelie	TdL	34.0522
Adelie	TdL	65.4212
Adelie	TdL	110.051
Adelie	TdL	62.9352
Adelie	TdL	92.766
Adelie	TdL	29.3779
Adelie	TdL	52.5747
Adelie	TdL	108.027
Adelie	TdL	46.2915
Adelie	TdL	49.4402
Adelie	TdL	67.9846
Adelie	TdL	82.9092
Adelie	TdL	43.8936
Adelie	TdL	95.1062
Adelie	TdL	97.4482
Adelie	TdL	76.0431
Adelie	TdL	160.757
Adelie	TdL	46.1604
Adelie	TdL	84.3302
Adelie	TdL	63.5297
Adelie	TdL	64.1461
Adelie	TdL	43.8244
Adelie	TdL	65.9264
Adelie	TdL	32.3622
Adelie	TdL	44.0104
Adelie	TdL	111.43
Adelie	TdL	70.1803
Adelie	TdL	108.647
Adelie	TdL	22.006
Adelie	TdL	70.7912
Adelie	TdL	101.853
Adelie	TdL	112.006
Adelie	TdL	111.774
Adelie	TdL	36.0366
Adelie	TdL	109.1
Adelie	TdL	86.2966
Adelie	TdL	36.9423
Adelie	TdL	52.7718
Adelie	TdL	165.993
Adelie	TdL	34.8909
Adelie	TdL	86.9159
Adelie	TdL	28.8804
Adelie	TdL	60.2533
Adelie	TdL	50.1556
Adelie	TdL	45.2513
Adelie	TdL	83.8875
Adelie	TdL	19.3384
Adelie	TdL	112.851
Adelie	TdL	86.175
Adelie	TdL	84.4775
Adelie	TdL	25.5755
Adelie	TdL	21.5793
Adelie	TdL	151.502
Adelie	TdL	27.0549
Adelie	TdL	32.0037
Adelie	TdL	96.0853
Adelie	TdL	40.1149
Adelie	TdL	55.8458
Adelie	TdL	92.0866
Adelie	TdL	48.657
Adelie	TdL	116.512
Adelie	TdL	19.8851
Adelie	TdL	117.723
Adelie	TdL	142.933
Adelie	TdL	13.9946
Adelie	TdL	31.258
Adelie	TdL	62.5352
Adelie	TdL	72.3565
Adelie	TdL	45.486
Adelie	TdL	45.598
Adelie	TdL	45.7381
Adelie	TdL	86.5457
Adelie	TdL	57.4023
Adelie	TdL	142.282
Adelie	TdL	23.0843
Adelie	TdL	101.326
Adelie	TdL	24.5068
Adelie	TdL	38.2493
Adelie	TdL	28.4167
Adelie	TdL	73.8774
Adelie	TdL	87.2016
Adelie	TdL	33.7984
Adelie	TdL	68.8476
Adelie	TdL	117.885
Adelie	TdL	29.375
Adelie	TdL	37.0246
Adelie	TdL	136.02
Adelie	TdL	155.235
Adelie	TdL	38.8696
Adelie	TdL	70.7771
Adelie	TdL	124.86
Adelie	TdL	58.6537
Adelie	TdL	46.0899
Adelie	TdL	52.9855
Adelie	TdL	133.981
Adelie	TdL	94.3283
Adelie	TdL	126.614
Adelie	TdL	48.3326
Adelie	TdL	53.4188
Adelie	TdL	42.4875
Adelie	TdL	72.0081
Adelie	TdL	62.1531
Adelie	TdL	65.31
Adelie	TdL	71.329
Adelie	TdL	49.6461
Adelie	TdL	134.747
Adelie	TdL	21.0375
Adelie	TdL	105.998
Adelie	TdL	137.918
Adelie	TdL	39.0047
Adelie	TdL	48.0529
Adelie	TdL	42.4948
Adelie	TdL	76.3061
Adelie	TdL	76.0447
Adelie	TdL	37.3786
Adelie	TdL	38.7442
Adelie	TdL	57.7035
Adelie	TdL	91.0182
Adelie	TdL	75.1278
Adelie	TdL	95.6024
Adelie	TdL	56.8012
Adelie	TdL	84.9614
Adelie	TdL	70.9935
Adelie	TdL	82.4529
Adelie	TdL	26.3741
Adelie	TdL	69.3785
Adelie	TdL	125.011
Adelie	TdL	59.4389
Adelie	TdL	40.7498
Adelie	TdL	255.239
Adelie	TdL	86.6283
Adelie	TdL	92.0262
Adelie	TdL	69.1466
Adelie	TdL	51.2924
Adelie	TdL	24.6314
Adelie	TdL	37.7433
Adelie	TdL	36.9065
Adelie	TdL	52.3498
Adelie	TdL	50.6061
Adelie	TdL	55.674
Adelie	TdL	87.6388
Adelie	TdL	31.7897
Adelie	TdL	56.9965
Adelie	TdL	60.9647
Adelie	TdL	43.0542
Adelie	TdL	38.9921
Adelie	TdL	30.2567
Adelie	TdL	78.4897
Adelie	TdL	167.401
Adelie	TdL	156.435
Adelie	TdL	79.6874
Adelie	TdL	76.1171
Adelie	TdL	118.974
Adelie	TdL	51.1813
Adelie	TdL	56.9954
Adelie	TdL	57.257
Adelie	TdL	80.7641
Adelie	TdL	55.0507
Adelie	TdL	244.907
Adelie	TdL	78.1026
Adelie	TdL	114.758
Adelie	TdL	12.6918
Adelie	TdL	77.7657
Adelie	TdL	87.2559
Adelie	TdL	170.458
Adelie	TdL	47.494
Adelie	TdL	185.154
Adelie	TdL	85.0136
Adelie	TdL	59.1439
Adelie	TdL	26.3941
Adelie	TdL	138.315
Adelie	TdL	93.5325
Adelie	TdL	92.8552
Adelie	TdL	19.3543
Adelie	TdL	52.8219
Adelie	TdL	81.3554
Adelie	TdL	103.256
Adelie	TdL	89.8829
Adelie	TdL	79.5334
Adelie	TdL	46.429
Adelie	TdL	60.0886
Adelie	TdL	85.2194
Adelie	TdL	70.9485
Adelie	TdL	112.682
Adelie	TdL	58.2027
Adelie	TdL	107.44
Adelie	TdL	64.0736
Adelie	TdL	19.9283
Adelie	TdL	98.9367
Adelie	TdL	27.2971
Adelie	TdL	59.706
Adelie	TdL	215.487
Adelie	TdL	39.2619
Adelie	TdL	37.3217
Adelie	TdL	53.8266
Adelie	TdL	81.1254
Adelie	TdL	198.96
Adelie	TdL	41.8524
Adelie	TdL	126.101
Adelie	TdL	35.4377
Adelie	TdL	42.2582
Adelie	TdL	86.1513
Adelie	TdL	115.001
Adelie	TdL	38.7172
Adelie	TdL	126.915
Adelie	TdL	27.5244
Adelie	TdL	34.1328
Adelie	TdL	133.863
Adelie	TdL	73.6665
Adelie	TdL	46.6647
Adelie	TdL	14.5541
Adelie	TdL	159.351
Adelie	TdL	76.6562
Adelie	TdL	103.609
Adelie	TdL	96.5081
Adelie	TdL	118.456
Adelie	TdL	55.9527
Adelie	TdL	65.2025
Adelie	TdL	119.655
Adelie	TdL	128.277
Adelie	TdL	84.8485
Adelie	TdL	113.771
Adelie	TdL	126.221
Adelie	TdL	66.1771
Adelie	TdL	106.529
Adelie	TdL	144.972
Adelie	TdL	72.3265
Adelie	TdL	85.5571
Adelie	TdL	49.8206
Adelie	TdL	124.65
Adelie	TdL	124.746
Adelie	TdL	150.018
Adelie	TdL	107.724
Adelie	TdL	23.0333
Adelie	TdL	48.7195
Adelie	TdL	73.9755
Adelie	TdL	193.086
Adelie	TdL	100.435
Adelie	TdL	90.5775
Adelie	TdL	78.9797
Adelie	TdL	247.92
Adelie	TdL	45.1604
Adelie	TdL	33.9608
Adelie	TdL	112.981
Adelie	TdL	96.052
Adelie	TdL	86.3097
Adelie	TdL	46.8565
Adelie	TdL	94.0304
Adelie	TdL	64.6725
Adelie	TdL	89.1436
Adelie	TdL	125.357
Adelie	TdL	75.5413
Adelie	TdL	114.007
Adelie	TdL	62.041
Adelie	TdL	26.5927
Adelie	TdL	104.688
Adelie	TdL	77.271
Adelie	TdL	29.9186
Adelie	TdL	114.928
Adelie	TdL	34.3027
Adelie	TdL	70.3615
Adelie	TdL	50.7186
Adelie	TdL	158.726
Adelie	TdL	74.6113
Adelie	TdL	41.1533
Adelie	TdL	53.221
Adelie	TdL	28.1947
Adelie	TdL	28.739
Adelie	TdL	123.043
Adelie	TdL	55.872
Adelie	TdL	68.6867
Adelie	TdL	150.363
Adelie	TdL	117.58
Adelie	TdL	59.0293
Adelie	TdL	82.3002
Adelie	TdL	44.5706
Adelie	TdL	31.7687
Adelie	TdL	28.283
Adelie	TdL	122.958
Adelie	TdL	76.1404
Adelie	TdL	70.7335
Adelie	TdL	64.1078
Adelie	TdL	123.522
Adelie	TdL	81.0365
Adelie	TdL	86.2498
Adelie	TdL	42.3878
Adelie	TdL	108.587
Adelie	TdL	121.786
Adelie	TdL	70.9197
Adelie	TdL	51.7396
Adelie	TdL	59.8711
Adelie	TdL	100.542
Adelie	TdL	234.042
Adelie	TdL	51.4523
Adelie	TdL	99.3709
Adelie	TdL	115.093
Adelie	TdL	172.643
Adelie	TdL	58.1288
Adelie	TdL	73.6465
Adelie	TdL	96.929
Adelie	TdL	79.5844
Adelie	TdL	19.1601
Adelie	TdL	58.5178
Adelie	TdL	54.0814
Adelie	TdL	86.4317
Adelie	TdL	106.056
Adelie	TdL	65.9412
Adelie	TdL	119.928
Adelie	TdL	72.4841
Adelie	TdL	151.186
Adelie	TdL	55.1844
Adelie	TdL	85.5964
Adelie	TdL	32.8545
Adelie	TdL	120.675
Adelie	TdL	107.588
Adelie	TdL	32.0642
Adelie	TdL	61.617
Adelie	TdL	113.249
Adelie	TdL	54.0908
Adelie	TdL	87.4451
Adelie	TdL	42.4368
Adelie	TdL	42.5078
Adelie	TdL	83.3819
Adelie	TdL	155.905
Adelie	TdL	69.3588
Adelie	TdL	70.7273
Adelie	TdL	83.7836
Adelie	TdL	72.6383
Adelie	TdL	102.765
Adelie	TdL	83.083
Adelie	TdL	38.8352
Adelie	TdL	83.9268
Adelie	TdL	132.199
Adelie	TdL	88.5279
Adelie	TdL	31.1951
Adelie	TdL	53.8538
Adelie	TdL	46.479
Adelie	TdL	25.9424
Adelie	TdL	192.498
Adelie	TdL	84.5863
Adelie	TdL	75.5657
Adelie	TdL	31.0193
Adelie	TdL	69.336
Adelie	TdL	43.7129
Adelie	TdL	34.9296
Adelie	TdL	84.6966
Adelie	TdL	64.0706
Adelie	TdL	21.4032
Adelie	TdL	81.6102
Adelie	TdL	40.5001
Adelie	TdL	163.002
Adelie	TdL	77.4067
Adelie	TdL	105.769
Adelie	TdL	72.0244
Adelie	TdL	78.0817
Adelie	TdL	69.5345
Adelie	TdL	67.9704
Adelie	TdL	105.393
Adelie	TdL	110.607
Adelie	TdL	11.2463
Adelie	TdL	77.0647
Adelie	TdL	161.081
Adelie	TdL	40.8396
Adelie	TdL	31.3129
Adelie	TdL	24.1969
Adelie	TdL	58.493
Adelie	TdL	50.1784
Adelie	TdL	51.1325
Adelie	TdL	89.7462
Adelie	TdL	67.4384
Adelie	TdL	101.047
Adelie	TdL	37.9679
Adelie	TdL	143.534
Adelie	TdL	44.0534
Adelie	TdL	20.8144
Adelie	TdL	41.1023
Adelie	TdL	108.162
Adelie	TdL	28.2761
Adelie	TdL	73.9084
Adelie	TdL	61.7087
Adelie	TdL	24.1699
Adelie	TdL	47.6776
Adelie	TdL	104.273
Adelie	TdL	83.6902
Adelie	TdL	29.6131
Adelie	TdL	39.9615
Adelie	TdL	154.807
Adelie	TdL	73.1309
Adelie	TdL	60.4657
Adelie	TdL	38.7199
Adelie	TdL	131.437
Adelie	TdL	85.8054
Adelie	TdL	131.102
Adelie	TdL	67.1134
Adelie	TdL	95.5121
Adelie	TdL	45.8769
Adelie	TdL	128.031
Adelie	TdL	79.2022
Adelie	TdL	38.0278
Adelie	TdL	62.9118
Adelie	TdL	50.726
Adelie	TdL	32.3654
Adelie	TdL	40.5329
Adelie	TdL	69.6764
Adelie	TdL	82.2973
Adelie	TdL	116.034
Adelie	TdL	39.4994
Adelie	TdL	137.661
Adelie	TdL	67.5005
Adelie	TdL	67.0996
Adelie	TdL	91.6118
Adelie	TdL	180.997
Adelie	TdL	28.9923
Adelie	TdL	154.035
Adelie	TdL	34.7281
Adelie	TdL	25.0329
Adelie	TdL	89.483
Adelie	TdL	74.7292
Adelie	TdL	89.9159
Adelie	TdL	84.1236
Adelie	TdL	47.4049
Adelie	TdL	125.366
Adelie	TdL	81.2171
Adelie	TdL	36.8892
Adelie	TdL	102.413
Adelie	TdL	97.6131
Adelie	TdL	92.3836
Adelie	TdL	30.3288
Adelie	TdL	122.57
Adelie	TdL	137.922
Adelie	TdL	47.4818
Adelie	TdL	98.2032
Adelie	TdL	46.04
Adelie	TdL	131.95
Adelie	TdL	39.5926
Adelie	TdL	139.883
Adelie	TdL	50.8469
Adelie	TdL	113.74
Adelie	TdL	92.7279
Adelie	TdL	22.4417
Adelie	TdL	73.2412
Adelie	TdL	20.7755
Adelie	TdL	108.908
Adelie	TdL	201.589
Adelie	TdL	95.0475
Adelie	TdL	19.2233
Adelie	TdL	34.0256
Adelie	TdL	74.0299
Adelie	TdL	46.6342
Adelie	TdL	25.0709
Adelie	TdL	62.7386
Adelie	TdL	20.0929
Adelie	TdL	25.0163
Adelie	TdL	147.262
Adelie	TdL	39.7442
Adelie	TdL	140.218
Adelie	TdL	35.8117
Adelie	TdL	95.9845
Adelie	TdL	39.4722
Adelie	TdL	96.0626
Adelie	TdL	140.341
Adelie	TdL	124.837
Adelie	TdL	49.333
Adelie	TdL	26.6544
Adelie	TdL	85.9594
Adelie	TdL	108.236
Adelie	TdL	70.2287
Adelie	TdL	73.8535
Adelie	TdL	35.935
Adelie	TdL	85.0715
Adelie	TdL	38.3716
Adelie	TdL	92.9035
Adelie	TdL	112.333
Adelie	TdL	64.4577
Adelie	TdL	130.557
Adelie	TdL	136.785
Adelie	TdL	27.2851
Adelie	TdL	191.66
Adelie	TdL	129.27
Adelie	TdL	120.255
Adelie	TdL	16.992
Adelie	TdL	104.403
Adelie	TdL	71.7644
Adelie	TdL	65.7818
Adelie	TdL	30.7848
Adelie	TdL	57.1357
Adelie	TdL	24.7925
Adelie	TdL	69.947
Adelie	TdL	117.002
Adelie	TdL	64.9289
Adelie	TdL	35.293
Adelie	TdL	123.789
Adelie	TdL	90.5993
Adelie	TdL	84.0031
Adelie	TdL	39.7193
Adelie	TdL	108.885
Adelie	TdL	29.0038
Adelie	TdL	72.4122
Adelie	TdL	92.0816
Adelie	TdL	43.6877
Adelie	TdL	60.1035
Adelie	TdL	92.2089
Adelie	TdL	60.9298
Adelie	TdL	48.9973
Adelie	TdL	34.2701
Adelie	TdL	80.5807
Adelie	TdL	48.597
Adelie	TdL	99.8653
Adelie	TdL	53.7292
Adelie	TdL	125.887
Adelie	TdL	71.0995
Adelie	TdL	74.8671
Adelie	TdL	129.333
Adelie	TdL	137.083
Adelie	TdL	47.5211
Adelie	TdL	127.731
Adelie	TdL	86.2845
Adelie	TdL	73.7763
Adelie	TdL	69.4212
Adelie	TdL	243.92
Adelie	TdL	27.6921
Adelie	TdL	32.6509
Adelie	TdL	87.7318
Adelie	TdL	89.7523
Adelie	TdL	41.0372
Adelie	TdL	114.677
Adelie	TdL	50.4681
Adelie	TdL	52.125
Adelie	TdL	74.6265
Adelie	TdL	50.6462
Adelie	TdL	24.2338
Adelie	TdL	43.7508
Adelie	TdL	41.1905
Adelie	TdL	140.891
Adelie	TdL	110.736
Adelie	TdL	45.9997
Adelie	TdL	76.3359
Adelie	TdL	72.3553
Adelie	TdL	95.9818
Adelie	TdL	59.8702
Adelie	TdL	112.304
Adelie	TdL	48.1944
Adelie	TdL	64.5156
Adelie	TdL	43.6972
Adelie	TdL	54.0361
Adelie	TdL	32.3242
Adelie	TdL	87.7204
Adelie	TdL	46.9712
Adelie	TdL	84.0389
Adelie	TdL	23.9437
Adelie	TdL	113.582
Adelie	TdL	106.653
Adelie	TdL	114.976
Adelie	TdL	71.346
Adelie	TdL	30.9242
Adelie	TdL	102.916
Adelie	TdL	33.764
Adelie	TdL	85.2819
Adelie	TdL	154.953
Adelie	TdL	49.4027
Adelie	TdL	57.4258
Adelie	TdL	51.7046
Adelie	TdL	29.0723
Adelie	TdL	47.9247
Adelie	TdL	44.8954
Adelie	TdL	69.1909
Adelie	TdL	87.7557
Adelie	TdL	114.048
Adelie	TdL	24.521
Adelie	TdL	27.1691
Adelie	TdL	138.398
Adelie	TdL	85.5189
Adelie	TdL	84.1958
Adelie	TdL	35.219
Adelie	TdL	100.396
Adelie	TdL	104.188
Adelie	TdL	94.8659
Adelie	TdL	170.754
Adelie	TdL	79.7744
Adelie	TdL	78.354
Adelie	TdL	126.34
Adelie	TdL	47.1629
Adelie	TdL	40.2714
Adelie	TdL	74.2142
Adelie	TdL	60.6702
Adelie	TdL	77.5176
Adelie	TdL	57.8495
Adelie	TdL	85.4853
Adelie	TdL	53.4046
Adelie	TdL	44.6285
Adelie	TdL	92.9018
Adelie	TdL	46.295
Adelie	TdL	94.7965
Adelie	TdL	106.17
Adelie	TdL	26.9373
Adelie	TdL	94.1776
Adelie	TdL	44.9277
Adelie	TdL	89.1294
Adelie	TdL	27.1095
Adelie	TdL	42.0643
Adelie	TdL	100.266
Adelie	TdL	69.2249
Adelie	TdL	43.7185
Adelie	TdL	37.7159
Adelie	TdL	134.892
Adelie	TdL	56.1064
Adelie	TdL	45.1367
Adelie	TdL	38.6242
Adelie	TdL	60.5749
Adelie	TdL	26.5995
Adelie	TdL	89.8916
Adelie	TdL	44.5274
Adelie	TdL	45.876
Adelie	TdL	43.2571
Adelie	TdL	111.894
Adelie	TdL	50.6015
Adelie	TdL	35.169
Adelie	TdL	140.403
Adelie	TdL	49.182
Adelie	TdL	116.385
Adelie	TdL	39.2857
Adelie	TdL	160.087
Adelie	TdL	42.7738
Adelie	TdL	28.8821
Adelie	TdL	69.2542
Adelie	TdL	78.438
Adelie	TdL	47.8712
Adelie	TdL	22.6913
Adelie	TdL	46.7173
Adelie	TdL	123.268
Adelie	TdL	71.969
Adelie	TdL	89.6946
Adelie	TdL	54.6604
Adelie	TdL	67.7939
Adelie	TdL	27.9754
Adelie	TdL	91.9259
Adelie	TdL	25.5038
Adelie	TdL	137.37
Adelie	TdL	127.551
Adelie	TdL	208.867
Adelie	TdL	40.2765
Adelie	TdL	148.286
Adelie	TdL	56.9378
Adelie	TdL	86.2918
Adelie	TdL	90.5098
Adelie	TdL	133.486
Adelie	TdL	26.6269
Adelie	TdL	102.186
Adelie	TdL	39.1328
Adelie	TdL	69.0177
Adelie	TdL	49.3306
Adelie	TdL	24.1698
Adelie	TdL	30.8825
Adelie	TdL	25.1796
Adelie	TdL	82.3123
Adelie	TdL	44.7198
Adelie	TdL	80.301
Adelie	TdL	112.285
Adelie	TdL	101.335
Adelie	TdL	115.535
Adelie	TdL	69.7643
Adelie	TdL	38.4516
Adelie	TdL	83.7608
Adelie	TdL	83.4958
Adelie	TdL	108.74
Adelie	TdL	72.7366
Adelie	TdL	65.9361
Adelie	TdL	39.499
Adelie	TdL	44.953
Adelie	TdL	89.2983
Adelie	TdL	36.6056
Adelie	TdL	140.183
Adelie	TdL	32.6925
Adelie	TdL	42.4412
Adelie	TdL	104.828
Adelie	TdL	96.6541
Adelie	TdL	44.4244
Adelie	TdL	72.1617
Adelie	TdL	54.7121
Adelie	TdL	64.182
Adelie	TdL	130.341
Adelie	TdL	71.6227
Adelie	TdL	122.028
Adelie	TdL	26.7849
Adelie	TdL	100.199
Adelie	TdL	31.7998
Adelie	TdL	24.7264
Adelie	TdL	27.6138
Adelie	TdL	47.2859
Adelie	TdL	58.073
Adelie	TdL	100.522
Adelie	TdL	45.6116
Adelie	TdL	48.1565
Adelie	TdL	129.766
Adelie	TdL	52.4548
Adelie	TdL	39.1689
Adelie	TdL	157.461
Adelie	TdL	61.5728
Adelie	TdL	26.9485
Adelie	TdL	31.5551
Adelie	TdL	28.5836
Adelie	TdL	93.1352
Adelie	TdL	125.462
Adelie	TdL	48.5623
Adelie	TdL	46.8477
Adelie	TdL	23.7009
Adelie	TdL	110.1
Adelie	TdL	39.2447
Adelie	TdL	98.6635
Adelie	TdL	44.8764
Adelie	TdL	26.2448
Adelie	TdL	18.8714
Adelie	TdL	25.3199
Adelie	TdL	34.2761
Adelie	TdL	63.2175
Adelie	TdL	74.108
Adelie	TdL	58.0767
Adelie	TdL	88.844
Adelie	TdL	49.0313
Adelie	TdL	128.842
Adelie	TdL	87.148
Adelie	TdL	26.7012
Adelie	TdL	31.5076
Adelie	TdL	41.6098
Adelie	TdL	25.7069
Adelie	TdL	78.1893
Adelie	TdL	32.4912
Adelie	TdL	50.2848
Adelie	TdL	89.4581
Adelie	TdL	34.7438
Adelie	TdL	46.3347
Adelie	TdL	47.6957
Adelie	TdL	43.619
Adelie	TdL	34.637
Adelie	TdL	38.1269
Adelie	TdL	44.3738
Adelie	TdL	48.3393
Adelie	TdL	40.4739
Adelie	TdL	97.9712
Adelie	TdL	140.941
Adelie	TdL	58.7311
Adelie	TdL	83.7889
Adelie	TdL	92.716
Adelie	TdL	101.522
Adelie	TdL	64.9437
Adelie	TdL	105.655
Adelie	TdL	101.323
Adelie	TdL	43.6378
Adelie	TdL	129.218
Adelie	TdL	40.6183
Adelie	TdL	88.4287
Adelie	TdL	45.046
Adelie	TdL	53.2903
Adelie	TdL	29.9231
Adelie	TdL	33.4786
Adelie	TdL	96.2365
Adelie	TdL	40.1009
Adelie	TdL	43.658
Adelie	TdL	81.65
Adelie	TdL	128.012
Adelie	TdL	83.8904
Adelie	TdL	77.7095
Adelie	TdL	72.4004
Adelie	TdL	66.0493
Adelie	TdL	131.083
Adelie	TdL	70.5765
Adelie	TdL	32.7433
Adelie	TdL	58.913
Adelie	TdL	21.8327
Adelie	TdL	90.0395
Adelie	TdL	23.9604
Adelie	TdL	44.9187
Adelie	TdL	44.9957
Adelie	TdL	118.868
Adelie	TdL	31.2998
Adelie	TdL	88.5011
Adelie	TdL	52.4135
Adelie	TdL	121.531
Adelie	TdL	129.435
Adelie	TdL	98.5532
Adelie	TdL	141.738
Adelie	TdL	51.2377
Adelie	TdL	26.2543
Adelie	TdL	99.0666
Adelie	TdL	39.1521
Adelie	TdL	43.1824
Adelie	TdL	42.4627
Adelie	TdL	35.9311
Adelie	TdL	26.1341
Adelie	TdL	29.3417
Adelie	TdL	104.846
Adelie	TdL	46.4037
Adelie	TdL	44.598
Adelie	TdL	98.4506
Adelie	TdL	48.2155
Adelie	TdL	22.1051
Adelie	TdL	74.4153
Adelie	TdL	80.8283
Adelie	TdL	31.505
Adelie	TdL	23.5224
Adelie	TdL	96.9946
Adelie	TdL	69.0516
Adelie	TdL	32.2225
Adelie	TdL	83.5414
Adelie	TdL	38.1271
Adelie	TdL	18.3805
Adelie	TdL	120.703
Adelie	TdL	34.8215
Adelie	TdL	40.0131
Adelie	TdL	45.3279
Adelie	TdL	73.3779
Adelie	TdL	96.4175
Adelie	TdL	74.5479
Adelie	TdL	89.3848
Adelie	TdL	96.3797
Adelie	TdL	106.291
Adelie	TdL	61.3951
Adelie	TdL	98.2135
Adelie	TdL	79.9129
Adelie	TdL	107.594
Adelie	TdL	50.9418
Adelie	TdL	66.2038
Adelie	TdL	100.228
Adelie	TdL	84.4073
Adelie	TdL	37.1172
Adelie	TdL	81.2422
Adelie	TdL	45.8139
Adelie	TdL	86.4486
Adelie	TdL	29.1335
Adelie	TdL	132.905
Adelie	TdL	35.3611
Adelie	TdL	99.2424
Adelie	TdL	82.5285
Adelie	TdL	32.504
Adelie	TdL	56.5721
Adelie	TdL	42.0725
Adelie	TdL	31.4706
Adelie	TdL	42.8026
Adelie	TdL	106.74
Adelie	TdL	21.0526
Adelie	TdL	35.0452
Adelie	TdL	42.8077
Adelie	TdL	28.1063
Adelie	TdL	85.6967
Adelie	TdL	86.3645
Adelie	TdL	91.58
Adelie	TdL	53.6594
Adelie	TdL	59.3992
Adelie	TdL	131.42
Adelie	TdL	52.2792
Adelie	TdL	45.7794
Adelie	TdL	73.9471
Adelie	TdL	38.1564
Adelie	TdL	47.3004
Adelie	TdL	43.8376
Adelie	TdL	35.0015
Adelie	TdL	38.8864
Adelie	TdL	86.4953
Adelie	TdL	53.2343
Adelie	TdL	45.7018
Adelie	TdL	20.371
Adelie	TdL	30.8728
Adelie	TdL	31.8732
Adelie	TdL	89.7811
Adelie	TdL	55.2411
Adelie	TdL	66.6761
Adelie	TdL	72.4328
Adelie	TdL	66.4988
Adelie	TdL	74.5138
Adelie	TdL	93.9761
Adelie	TdL	75.9945
Adelie	TdL	93.2032
Adelie	TdL	44.4523
Adelie	TdL	55.9064
Adelie	TdL	33.0381
Adelie	TdL	56.3091
Adelie	TdL	33.5645
Adelie	TdL	32.5862
Adelie	TdL	48.0414
Adelie	TdL	25.248
Adelie	TdL	30.2759
Adelie	TdL	25.6013
Adelie	TdL	31.2191
Adelie	TdL	152.342
Adelie	TdL	38.1261
Adelie	TdL	157.974
Adelie	TdL	153.169
Adelie	TdL	69.292
Adelie	TdL	28.7117
Adelie	TdL	66.5013
Adelie	TdL	129.35
Adelie	TdL	29.8914
Adelie	TdL	21.6772
Adelie	TdL	63.727
Adelie	TdL	68.5974
Adelie	TdL	22.344
Adelie	TdL	57.2594
Adelie	TdL	51.8942
Adelie	TdL	39.9941
Adelie	TdL	130.496
Adelie	TdL	54.9805
Adelie	TdL	101.6
Adelie	TdL	92.9947
Adelie	TdL	57.4031
Adelie	TdL	117.578
Adelie	TdL	104.72
Adelie	TdL	42.3068
Adelie	TdL	62.896
Adelie	TdL	81.062
Adelie	TdL	36.7901
Adelie	TdL	35.8937
Adelie	TdL	55.8382
Adelie	TdL	60.9495
Adelie	TdL	69.3077
Adelie	TdL	53.1844
Adelie	TdL	25.6793
Adelie	TdL	103.508
Adelie	TdL	111.906
Adelie	TdL	61.7556
Adelie	TdL	74.8039
Adelie	TdL	95.244
Adelie	TdL	147.557
Adelie	TdL	135.763
Adelie	TdL	83.2148
Adelie	TdL	69.0197
Adelie	TdL	23.0914
Adelie	TdL	67.0041
Adelie	TdL	33.0792
Adelie	TdL	51.3562
Adelie	TdL	32.6128
Adelie	TdL	29.0375
Adelie	TdL	97.0467
Adelie	TdL	27.8788
Adelie	TdL	110.279
Adelie	TdL	124.014
Adelie	TdL	62.9574
Adelie	TdL	59.9538
Adelie	TdL	14.0963
Adelie	TdL	54.9464
Adelie	TdL	12.9712
Adelie	TdL	68.839
Adelie	TdL	83.9134
Adelie	TdL	56.8805
Adelie	TdL	64.2818
Adelie	TdL	19.867
Adelie	TdL	43.2634
Adelie	TdL	108.713
Adelie	TdL	56.8287
Adelie	TdL	83.3338
Adelie	TdL	105.967
Adelie	TdL	24.001
Adelie	TdL	51.0251
Adelie	TdL	114.509
Adelie	TdL	75.1011
Adelie	TdL	90.9262
Adelie	TdL	37.3047
Adelie	TdL	66.3637
Adelie	TdL	33.169
Adelie	TdL	98.1112
Adelie	TdL	78.3102
Adelie	TdL	116.653
Adelie	TdL	110.136
Adelie	TdL	42.7085
Adelie	TdL	56.2073
Adelie	TdL	35.1853
Adelie	TdL	24.6928
Adelie	TdL	59.2995
Adelie	TdL	40.0113
Adelie	TdL	93.2963
Adelie	TdL	61.1941
Adelie	TdL	58.1821
Adelie	TdL	100.779
Adelie	TdL	82.3436
Adelie	TdL	52.7649
Adelie	TdL	56.5212
Adelie	TdL	24.5226
Adelie	TdL	78.5138
Adelie	TdL	49.4314
Adelie	TdL	69.8713
Adelie	TdL	42.71
Adelie	TdL	42.4685
Adelie	TdL	38.0643
Adelie	TdL	111.192
Adelie	TdL	68.6885
Adelie	TdL	90.3226
Adelie	TdL	49.9945
Adelie	TdL	29.1061
Adelie	TdL	113.328
Adelie	TdL	61.1941
Adelie	TdL	95.3242
Adelie	TdL	64.7942
Adelie	TdL	24.3347
Adelie	TdL	67.6192
Adelie	TdL	42.9524
Adelie	TdL	58.5184
Adelie	TdL	54.8779
Adelie	TdL	45.9762
Adelie	TdL	36.9932
Adelie	TdL	38.5455
Adelie	TdL	54.4604
Adelie	TdL	119.863
Adelie	TdL	31.3247
Adelie	TdL	63.891
Adelie	TdL	43.657
Adelie	TdL	44.0616
Adelie	TdL	23.8567
Adelie	TdL	78.9597
Adelie	TdL	83.6792
Adelie	TdL	29.3024
Adelie	TdL	85.1259
Adelie	TdL	74.3952
Adelie	TdL	32.494
Adelie	TdL	36.6389
Adelie	TdL	48.15
Adelie	TdL	55.4801
Adelie	TdL	18.6857
Adelie	TdL	82.0022
Adelie	TdL	95.15
Adelie	TdL	77.9238
Adelie	TdL	59.0867
Adelie	TdL	42.9619
Adelie	TdL	106.338
Adelie	TdL	11.2463
Adelie	TdL	41.211
Adelie	TdL	42.3388
Adelie	TdL	25.512
Adelie	TdL	103.525
Adelie	TdL	54.4145
Adelie	TdL	107.114
Adelie	TdL	57.5075
Adelie	TdL	76.1953
Adelie	TdL	57.6582
Adelie	TdL	42.2883
Adelie	TdL	72.8887
Adelie	TdL	109.132
Adelie	TdL	76.33
Adelie	TdL	79.9701
Adelie	TdL	55.4503
Adelie	TdL	93.9662
Adelie	TdL	100.141
Adelie	TdL	32.6871
Adelie	TdL	58.2942
Adelie	TdL	58.6655
Adelie	TdL	32.8197
Adelie	TdL	72.4344
Adelie	TdL	56.5094
Adelie	TdL	79.2888
Adelie	TdL	42.1978
Adelie	TdL	41.229
Adelie	TdL	75.6932
Adelie	TdL	99.4036
Adelie	TdL	45.0044
Adelie	TdL	57.8485
Adelie	TdL	58.4457
Adelie	TdL	112.429
Adelie	TdL	22.8346
Adelie	TdL	64.4488
Adelie	TdL	82.9277
Adelie	TdL	69.8604
Adelie	TdL	38.4788
Adelie	TdL	113.245
Adelie	TdL	95.8055
Adelie	TdL	58.4943
Adelie	TdL	58.8905
Adelie	TdL	62.24
Adelie	TdL	79.4446
Adelie	TdL	77.1733
Adelie	TdL	35.7477
Adelie	TdL	55.6621
Adelie	TdL	23.1241
Adelie	TdL	90.1685
Adelie	TdL	49.6044
Adelie	TdL	126.2
Adelie	TdL	102.426
Adelie	TdL	47.964
Adelie	TdL	42.7233
Adelie	TdL	85.8671
Adelie	TdL	65.8276
Adelie	TdL	40.0278
Adelie	TdL	46.4714
Adelie	TdL	134.484
Adelie	TdL	35.4342
Adelie	TdL	34.3453
Adelie	TdL	53.7533
Adelie	TdL	44.0535
Adelie	TdL	68.5787
Adelie	TdL	45.3733
Adelie	TdL	113.929
Adelie	TdL	105.5
Adelie	TdL	54.8784
Adelie	TdL	110.424
Adelie	TdL	61.3907
Adelie	TdL	94.8778
Adelie	TdL	87.4243
Adelie	TdL	25.0455
Adelie	TdL	35.4847
Adelie	TdL	75.2925
Adelie	TdL	128.118
Adelie	TdL	40.233
Adelie	TdL	145.255
Adelie	TdL	25.6327
Adelie	TdL	19.126
Adelie	TdL	73.4438
Adelie	TdL	93.2093
Adelie	TdL	199.757
Adelie	TdL	121.026
Adelie	TdL	36.1466
Adelie	TdL	30.4962
Adelie	TdL	29.1906
Adelie	TdL	81.2837
Adelie	TdL	37.0228
Adelie	TdL	32.0516
Adelie	TdL	151.047
Adelie	TdL	69.0574
Adelie	TdL	52.2055
Adelie	TdL	42.3512
Adelie	TdL	38.5458
Adelie	TdL	86.6079
Adelie	TdL	39.8606
Adelie	TdL	70.5035
Adelie	TdL	46.0247
Adelie	TdL	42.9521
Adelie	TdL	53.5355
Adelie	TdL	43.9967
Adelie	TdL	45.1771
Adelie	TdL	43.1656
Adelie	TdL	32.0806
Adelie	TdL	82.3174
Adelie	TdL	74.1802
Adelie	TdL	41.6119
Adelie	TdL	39.5482
Adelie	TdL	121.596
Adelie	TdL	50.2644
Adelie	TdL	58.4574
Adelie	TdL	89.7346
Adelie	TdL	37.7587
Adelie	TdL	28.6099
Adelie	TdL	30.1717
Adelie	TdL	102.585
Adelie	TdL	32.906
Adelie	TdL	70.3424
Adelie	TdL	63.7932
Adelie	TdL	32.5606
Adelie	TdL	32.1599
Adelie	TdL	100.004
Adelie	TdL	45.7096
Adelie	TdL	39.7785
Adelie	TdL	109.695
Adelie	TdL	112.314
Adelie	TdL	69.439
Adelie	TdL	50.5278
Adelie	TdL	69.4437
Adelie	TdL	106.188
Adelie	TdL	37.2561
Adelie	TdL	48.8378
Adelie	TdL	89.6804
Adelie	TdL	78.5121
Adelie	TdL	80.0163
Adelie	TdL	37.4067
Adelie	TdL	36.6519
Adelie	TdL	31.0994
Adelie	TdL	152.729
Adelie	TdL	19.4426
Adelie	TdL	53.3448
Adelie	TdL	98.1098
Adelie	TdL	76.3527
Adelie	TdL	62.4057
Adelie	TdL	96.8511
Adelie	TdL	29.3378
Adelie	TdL	39.4129
Adelie	TdL	113.744
Adelie	TdL	34.9574
Adelie	TdL	83.631
Adelie	TdL	41.5478
Adelie	TdL	38.3738
Adelie	TdL	68.3643
Adelie	TdL	66.6246
Adelie	TdL	85.4744
Adelie	TdL	26.3122
Adelie	TdL	114.002
Adelie	TdL	44.0435
Adelie	TdL	26.2713
Adelie	TdL	55.4001
Adelie	TdL	43.4495
Adelie	TdL	57.3725
Adelie	TdL	77.4332
Adelie	TdL	94.7238
Adelie	TdL	37.6897
Adelie	TdL	26.4247
Adelie	TdL	80.4753
Adelie	TdL	22.9481
Adelie	TdL	50.2661
Adelie	TdL	38.9642
Adelie	TdL	92.8193
Adelie	TdL	59.4407
Adelie	TdL	34.4577
Adelie	TdL	81.5668
Adelie	TdL	111.103
Adelie	TdL	30.3941
Adelie	TdL	56.0586
Adelie	TdL	62.3362
Adelie	TdL	50.5855
Adelie	TdL	99.7852
Adelie	TdL	74.2162
Adelie	TdL	114.143
Adelie	TdL	73.9968
Adelie	TdL	20.6048
Adelie	TdL	104.762
Adelie	TdL	83.5282
Adelie	TdL	97.7915
Adelie	TdL	29.5604
Adelie	TdL	26.9926
Adelie	TdL	47.7515
Adelie	TdL	177.918
Adelie	TdL	28.5207
Adelie	TdL	59.3735
Adelie	TdL	46.7029
Adelie	TdL	58.8874
Adelie	TdL	32.7875
Adelie	TdL	63.7672
Adelie	TdL	75.8079
[truncated: 377,695+ more rows]
